# Supplementary material for: Data for indirect load case estimation of ice-induced moments from shaft line torque measurements
Source: Data Brief. 2018 May 28;19:1222–36. doi: 10.1016/j.dib.2018.05.115 (PMC6140293; doi:10.1016/j.dib.2018.05.115)
Supplement: Supplementary file 2 — Supplementary material [file mmc2.zip]

Archive with 19 entries (19 files):
- Algorithm/Case1_ShaftTorque.mat
- Algorithm/Case2_ShaftTorque.mat
- Algorithm/Case3_ShaftTorque.mat
- Algorithm/Case4_ShaftTorque.mat
- Algorithm/Case5_ShaftTorque.mat
- Algorithm/cgsvd.m
- Algorithm/csvd.m
- Algorithm/get_l.m
- Algorithm/IceImpactExt.mat
- Algorithm/IceImpactExt_TGSVD.mat
- Algorithm/IceImpactExt_Tikh.mat
- Algorithm/IceImpactExt_TSVD.mat
- Algorithm/ImpulseResp.mat
- Algorithm/InverseMethod.m
- Algorithm/InverseMethod.txt
- Algorithm/saveTightFigure.m
- Algorithm/tgsvd.m
- Algorithm/tikhonov.m
- Algorithm/tsvd.m
