# Supplementary material for: Data for indirect load case estimation of ice-induced moments from shaft line torque measurements
Source: Data Brief. 2018 May 28;19:1222–36. doi: 10.1016/j.dib.2018.05.115 (PMC6140293; doi:10.1016/j.dib.2018.05.115)
Supplement: Supplementary file 3 — Supplementary material [file mmc3.zip]

Archive with 35 entries (30 files):
- Data/Case 1/
- Data/Case 1/Case1_IceTorque.mat
- Data/Case 1/Case1_IceTorque.pdf
- Data/Case 1/Case1_IceTorque.txt
- Data/Case 1/Case1_ShaftTorque.mat
- Data/Case 1/Case1_ShaftTorque.pdf
- Data/Case 1/Case1_ShaftTorque.txt
- Data/Case 2/
- Data/Case 2/Case2_IceTorque.mat
- Data/Case 2/Case2_IceTorque.pdf
- Data/Case 2/Case2_IceTorque.txt
- Data/Case 2/Case2_ShaftTorque.mat
- Data/Case 2/Case2_ShaftTorque.pdf
- Data/Case 2/Case2_ShaftTorque.txt
- Data/Case 3/
- Data/Case 3/Case3_IceTorque.mat
- Data/Case 3/Case3_IceTorque.pdf
- Data/Case 3/Case3_IceTorque.txt
- Data/Case 3/Case3_ShaftTorque.mat
- Data/Case 3/Case3_ShaftTorque.pdf
- Data/Case 3/Case3_ShaftTorque.txt
- Data/Case 4/
- Data/Case 4/Case4_IceTorque.mat
- Data/Case 4/Case4_IceTorque.pdf
- Data/Case 4/Case4_IceTorque.txt
- Data/Case 4/Case4_ShaftTorque.mat
- Data/Case 4/Case4_ShaftTorque.pdf
- Data/Case 4/Case4_ShaftTorque.txt
- Data/Case 5/
- Data/Case 5/Case5_IceTorque.mat
- Data/Case 5/Case5_IceTorque.pdf
- Data/Case 5/Case5_IceTorque.txt
- Data/Case 5/Case5_ShaftTorque.mat
- Data/Case 5/Case5_ShaftTorque.pdf
- Data/Case 5/Case5_ShaftTorque.txt
