# Supplementary material for: Data for indirect load case estimation of ice-induced moments from shaft line torque measurements
Source: Data Brief. 2018 May 28;19:1222–36. doi: 10.1016/j.dib.2018.05.115 (PMC6140293; doi:10.1016/j.dib.2018.05.115)
Supplement: Supplementary file 3 — Supplementary material [file mmc3.zip › Data/Case 1/Case1_IceTorque.txt]

Time [s]	Torque Q_ice TSVD [kNm]	Torque Q_ice TGSVD [kNm] Torque Q_ice Tikh [kNm]
0.000000	1.220734		0.551463		1.234641
0.001669	0.679822		0.368764		0.182165
0.003337	-1.508558		-0.845581		-2.883491
0.005006	-4.483913		-2.907950		-6.410466
0.006674	-6.986367		-5.236296		-8.645109
0.008343	-7.887108		-7.039473		-8.408876
0.010011	-6.652294		-7.563029		-5.494706
0.011680	-3.527590		-6.325167		-0.648347
0.013348	0.622541		-3.279225		4.790585
0.015017	4.712113		1.140499		9.396255
0.016685	7.852706		6.100888		12.090320
0.018354	9.595305		10.557783		12.365041
0.020022	9.915786		13.500794		10.295285
0.021691	9.015686		14.194225		6.425393
0.023359	7.104678		12.356813		1.610335
0.025028	4.317899		8.239933		-3.165253
0.026696	0.813254		2.588573		-6.990993
0.028365	-3.039754		-3.504724		-9.223515
0.030033	-6.544213		-8.821048		-9.594762
0.031702	-8.767212		-12.265181		-8.185750
0.033370	-8.849352		-13.092768		-5.297513
0.035039	-6.398943		-11.066674		-1.319108
0.036707	-1.761072		-6.507956		3.321196
0.038376	4.005899		-0.228522		8.125007
0.040044	9.470621		6.641110		12.498405
0.041713	13.343463		12.890441		15.811214
0.043381	14.927948		17.478939		17.536414
0.045050	14.302986		19.739705		17.390012
0.046719	12.170460		19.492069		15.394592
0.048387	9.472786		17.042685		11.858212
0.050056	6.991341		13.083251		7.319413
0.051724	5.123477		8.517189		2.499064
0.053393	3.916163		4.261172		-1.759071
0.055061	3.281520		1.067543		-4.607242
0.056730	3.222093		-0.597649		-5.379320
0.058398	3.904341		-0.604264		-3.778515
0.060067	5.527604		0.862933		0.024864
0.061735	8.076543		3.380338		5.428907
0.063404	11.131820		6.394046		11.531068
0.065072	13.892661		9.337353		17.282600
0.066741	15.446009		11.736406		21.635238
0.068409	15.167517		13.287571		23.706751
0.070078	13.047685		13.895134		22.989152
0.071746	9.759988		13.664619		19.552224
0.073415	6.417818		12.855300		14.127353
0.075083	4.130744		11.804274		7.973947
0.076752	3.575615		10.840986		2.541727
0.078420	4.785338		10.212622		-0.936930
0.080089	7.235879		10.036301		-1.759787
0.081757	10.151813		10.285088		0.117104
0.083426	12.844840		10.805184		4.121733
0.085094	14.904651		11.354716		9.215727
0.086763	16.168404		11.652377		14.108087
0.088431	16.537407		11.426496		17.523103
0.090100	15.802273		10.459594		18.498433
0.091769	13.626107		8.627121		16.636243
0.093437	9.728168		5.929613		12.207092
0.095106	4.172450		2.514751		6.058070
0.096774	-2.421004		-1.318272		-0.630958
0.098443	-8.904433		-5.141630		-6.640786
0.100111	-13.911902		-8.455263		-10.968976
0.101780	-16.335731		-10.774081		-13.018644
0.103448	-15.753090		-11.731440		-12.719063
0.105117	-12.597020		-11.174650		-10.551642
0.106785	-7.988199		-9.225528		-7.427880
0.108454	-3.311422		-6.285268		-4.406584
0.110122	0.259217		-2.976217		-2.339633
0.111791	2.074676		-0.029019		-1.613340
0.113459	2.056380		1.862752		-2.120772
0.115128	0.515141		2.190447		-3.460437
0.116796	-2.102942		0.749423		-5.210305
0.118465	-5.379985		-2.296966		-7.093016
0.120133	-8.924764		-6.425179		-8.952465
0.121802	-12.258934		-10.834948		-10.611701
0.123470	-14.729260		-14.597691		-11.759241
0.125139	-15.574988		-16.845104		-11.969921
0.126807	-14.179698		-16.961826		-10.858155
0.128476	-10.405955		-14.740385		-8.277639
0.130144	-4.829351		-10.459405		-4.469705
0.131813	1.290764		-4.858721		-0.096916
0.133481	6.347544		0.993213		3.865324
0.135150	8.916500		5.917543		6.374135
0.136819	8.256434		8.882226		6.647985
0.138487	4.561000		9.237361		4.463380
0.140156	-1.144527		6.869492		0.273950
0.141824	-7.399674		2.234331		-4.936034
0.143493	-12.806610		-3.742357		-10.010979
0.145161	-16.412143		-9.872660		-14.011444
0.146830	-17.843845		-14.973661		-16.431653
0.148498	-17.213157		-18.130958		-17.174422
0.150167	-14.912166		-18.898012		-16.380356
0.151835	-11.454356		-17.386832		-14.288185
0.153504	-7.438158		-14.230702		-11.233953
0.155172	-3.597507		-10.428075		-7.745657
0.156841	-0.822651		-7.102673		-4.591564
0.158509	-0.040163		-5.233279		-2.670707
0.160178	-1.931203		-5.414101		-2.752408
0.161846	-6.588177		-7.701275		-5.177098
0.163515	-13.287566		-11.583753		-9.655323
0.165183	-20.537559		-16.089943		-15.252105
0.166852	-26.443875		-20.010133		-20.573795
0.168520	-29.283261		-22.185561		-24.120243
0.170189	-28.062786		-21.795681		-24.717808
0.171857	-22.836248		-18.572001		-21.899235
0.173526	-14.654599		-12.882646		-16.077413
0.175194	-5.191526		-5.663474		-8.418606
0.176863	3.778471		1.789187		-0.455490
0.178531	10.832309		8.113766		6.382762
0.180200	15.133179		12.194559		11.109889
0.181869	16.432307		13.414505		13.282309
0.183537	14.936870		11.791844		12.917201
0.185206	11.177827		7.972403		10.381047
0.186874	5.955824		3.083424		6.353229
0.188543	0.343444		-1.514427		1.836049
0.190211	-4.352894		-4.519398		-1.910639
0.191880	-6.766371		-4.960515		-3.599015
0.193548	-5.792204		-2.390614		-2.266520
0.195217	-0.960820		3.039447		2.399133
0.196885	7.308942		10.639333		9.919615
0.198554	17.730723		19.355822		19.136484
0.200222	28.492428		28.027001		28.530769
0.201891	37.817603		35.655816		36.647359
0.203559	44.533772		41.639218		42.508095
0.205228	48.421725		45.898388		45.904244
0.206896	50.214165		48.878527		47.471076
0.208565	51.267413		51.418856		48.492740
0.210233	53.067053		54.526254		50.484844
0.211902	56.778086		59.110158		54.712189
0.213570	62.993574		65.744691		61.836813
0.215239	71.714123		74.514643		71.812939
0.216907	82.476826		84.978552		83.997817
0.218576	94.508098		96.252207		97.343011
0.220244	106.816480		107.187890		110.549782
0.221913	118.231161		116.605319		122.183250
0.223581	127.464295		123.522578		130.827185
0.225250	133.280288		127.339527		135.339876
0.226919	134.787793		127.939560		135.164241
0.228587	131.770647		125.694234		130.554067
0.230256	124.905686		121.374992		122.588952
0.231924	115.727155		115.993590		112.954601
0.233593	106.292602		110.605242		103.572689
0.235261	98.639276		106.114548		96.199442
0.236930	94.224756		103.122974		92.081094
0.238598	93.563620		101.847735		91.716936
0.240267	96.189494		102.126180		94.773400
0.241935	100.929669		103.500128		100.193377
0.243604	106.350315		105.355814		106.504112
0.245272	111.177998		107.082704		112.237214
0.246941	114.549148		108.212189		116.300730
0.248609	116.050574		108.505764		118.162303
0.250278	115.623163		107.978037		117.814090
0.251946	113.446786		106.857474		115.609529
0.253615	109.889869		105.501681		112.098149
0.255283	105.523324		104.291379		107.921320
0.256952	101.124578		103.527613		103.742068
0.258620	97.583811		103.352143		100.154687
0.260289	95.681271		103.703890		97.568615
0.261957	95.796159		104.316883		96.117869
0.263626	97.676980		104.758623		95.646066
0.265294	100.405113		104.502330		95.762396
0.266963	102.608752		103.021796		95.918018
0.268631	102.868663		99.893239		95.467301
0.270300	100.161549		94.885448		93.736041
0.271969	94.162889		88.019063		90.145230
0.273637	85.293469		79.579840		84.388925
0.275306	74.511926		70.079631		76.582391
0.276974	62.967907		60.170804		67.271483
0.278643	51.677749		50.531330		57.266506
0.280311	41.346244		41.744866		47.381323
0.281980	32.361663		34.200809		38.219891
0.283648	24.894857		28.033869		30.102111
0.285317	18.992332		23.113748		23.108006
0.286985	14.587314		19.085861		17.149465
0.288654	11.434022		15.455613		12.006109
0.290322	9.043170		11.702157		7.342248
0.291991	6.714366		7.402660		2.767403
0.293659	3.711320		2.345171		-2.031795
0.295328	-0.462824		-3.392184		-7.136510
0.296996	-5.806595		-9.414684		-12.301493
0.298665	-11.708298		-15.048496		-16.967912
0.300333	-17.055153		-19.441669		-20.364701
0.302002	-20.537797		-21.713967		-21.653529
0.303670	-21.032704		-21.127475		-20.093835
0.305339	-17.909970		-17.241421		-15.225315
0.307007	-11.153995		-10.014891		-7.041361
0.308676	-1.276909		0.168666		3.924893
0.310344	10.900684		12.563005		16.688258
0.312013	24.479799		26.193395		30.078630
0.313681	38.625220		40.032761		43.073106
0.315350	52.595513		53.179682		55.023863
0.317019	65.713537		64.999601		65.680648
0.318687	77.361987		75.200853		75.048695
0.320356	87.058252		83.832793		83.221995
0.322024	94.591944		91.210512		90.308119
0.323693	100.144266		97.786019		96.449110
0.325361	104.294707		103.996919		101.855706
0.327030	107.868459		110.128592		106.783400
0.328698	111.661124		116.223352		111.458397
0.330367	116.149308		122.060115		116.019250
0.332035	121.315362		127.212035		120.517989
0.333704	126.668293		131.170481		124.952797
0.335372	131.453979		133.505791		129.268223
0.337041	134.961843		134.023087		133.303183
0.338709	136.794643		132.869059		136.743510
0.340378	136.992506		130.555004		139.160009
0.342046	135.977874		127.881555		140.155905
0.343715	134.372975		125.776743		139.560538
0.345383	132.790679		125.083814		137.567133
0.347052	131.690873		126.350931		134.749457
0.348720	131.338451		129.676543		131.957883
0.350389	131.832640		134.651119		130.126342
0.352057	133.142640		140.412405		130.014420
0.353726	135.100620		145.804233		131.915222
0.355394	137.354621		149.604890		135.412289
0.357063	139.333744		150.775703		139.327952
0.358731	140.291357		148.676223		141.984514
0.360400	139.456820		143.199685		141.755433
0.362069	136.261930		134.799459		137.692209
0.363737	130.554049		124.400441		129.924434
0.365406	122.696630		113.214273		119.630476
0.367074	113.498580		102.498358		108.600908
0.368743	103.988395		93.311488		98.612567
0.370411	95.120143		86.320300		90.882364
0.372080	87.529287		81.699869		85.779637
0.373748	81.431668		79.150158		82.841200
0.375417	76.691391		78.022314		81.041359
0.377085	73.006324		77.521280		79.224734
0.378754	70.112145		76.931485		76.572719
0.380422	67.910642		75.806496		72.939382
0.382091	66.478759		74.073798		68.906300
0.383759	65.980242		72.029559		65.511868
0.385428	66.545579		70.228292		63.778961
0.387096	68.186848		69.299975		64.284032
0.388765	70.777241		69.745010		66.978654
0.390433	74.078885		71.761388		71.304970
0.392102	77.778025		75.148908		76.467061
0.393770	81.496099		79.315380		81.661046
0.395439	84.778648		83.384726		86.156178
0.397107	87.096285		86.382518		89.268321
0.398776	87.898850		87.456025		90.350013
0.400444	86.737905		86.077273		88.885038
0.402113	83.428512		82.180735		84.673523
0.403781	78.183930		76.201341		78.014508
0.405450	71.649321		69.000538		69.780005
0.407119	64.791866		61.693505		61.313008
0.408787	58.663747		55.414164		54.138074
0.410456	54.113143		51.070631		49.534759
0.412124	51.547788		49.148135		48.098713
0.413793	50.839846		49.606788		49.479953
0.415461	51.405033		51.899446		52.471861
0.417130	52.419092		55.105453		55.478603
0.418798	53.085153		58.147334		57.169352
0.420467	52.857296		60.037595		56.984198
0.422135	51.557013		60.096929		55.218967
0.423804	49.369759		58.094201		52.672485
0.425472	46.751144		54.279200		50.115182
0.427141	44.288521		49.305260		47.926393
0.428809	42.555547		44.063922		46.089149
0.430478	41.980040		39.472469		44.458452
0.432146	42.734220		36.263823		43.039108
0.433815	44.657919		34.825687		42.041945
0.435483	47.235098		35.123296		41.684165
0.437152	49.649093		36.720697		41.897587
0.438820	50.931283		38.893634		42.171125
0.440489	50.190600		40.807300		41.665877
0.442157	46.876033		41.718397		39.580700
0.443826	40.996399		41.155612		35.605493
0.445494	33.217988		39.037187		30.237386
0.447163	24.789437		35.698276		24.771286
0.448831	17.296651		31.821774		20.903590
0.450500	12.308804		28.289381		20.074960
0.452169	11.015575		25.988984		22.847427
0.453837	13.958192		25.624353		28.646970
0.455506	20.922488		27.571057		36.037410
0.457174	31.008790		31.809394		43.394058
0.458843	42.843951		37.945400		49.602508
0.460511	54.871489		45.310214		54.396212
0.462180	65.651071		53.111327		58.190515
0.463848	74.111236		60.599903		61.600415
0.465517	79.717329		67.217403		65.004327
0.467185	82.533475		72.691479		68.423886
0.468854	83.172992		77.063663		71.726591
0.470522	82.646843		80.646513		74.932024
0.472191	82.135708		83.922561		78.366058
0.473859	82.727310		87.408868		82.554258
0.475528	85.172193		91.517440		87.938398
0.477196	89.712924		96.442332		94.601055
0.478865	96.030645		102.099007		102.154331
0.480533	103.328437		108.130883		109.841061
0.482202	110.536112		113.983498		116.785528
0.483870	116.586236		119.031104		122.270322
0.485539	120.689547		122.727611		125.919815
0.487207	122.537646		124.747353		127.722003
0.488876	122.382840		125.083086		127.902130
0.490544	120.981047		124.078546		126.752561
0.492213	119.419684		122.387573		124.567449
0.493881	118.876549		120.867447		121.765838
0.495550	120.365246		120.426974		119.125692
0.497219	124.519618		121.858127		117.906131
0.498887	131.457634		125.682526		119.640676
0.500556	140.748038		132.041133		125.580230
0.502224	151.483129		140.647869		136.031432
0.503893	162.440313		150.816746		149.968724
0.505561	172.298311		161.559404		165.181431
0.507230	179.866401		171.737662		178.926632
0.508898	184.286964		180.245688		188.792508
0.510567	185.179655		186.190169		193.397387
0.512235	182.706363		189.035837		192.675670
0.513904	177.547081		188.688726		187.717523
0.515572	170.787595		185.500560		180.297458
0.517241	163.733051		180.193246		172.295200
0.518909	157.676383		173.719062		165.205702
0.520578	153.662558		167.085643		159.882213
0.522246	152.294410		161.181559		156.561535
0.523915	153.621248		156.636757		155.095469
0.525583	157.136693		153.743217		155.208048
0.527252	161.889882		152.447627		156.595095
0.528920	166.689289		152.412858		158.818099
0.530589	170.355989		153.131407		161.137957
0.532257	171.969142		154.063969		162.526453
0.533926	171.047868		154.771711		161.986841
0.535594	167.631722		155.012613		159.070576
0.537263	162.249981		154.780322		154.277732
0.538931	155.797217		154.276856		149.039791
0.540600	149.349268		153.825646		145.214101
0.542269	143.955721		153.745614		144.307073
0.543937	140.438193		154.217180		146.794519
0.545606	139.218519		155.174962		151.847813
0.547274	140.201833		156.257932		157.570828
0.548943	142.742751		156.835760		161.632723
0.550611	145.719935		156.112260		162.042397
0.552280	147.727503		153.287212		157.777522
0.553948	147.360560		147.741625		149.040069
0.555617	143.537404		139.203490		137.050871
0.557285	135.777807		127.853676		123.492061
0.558954	124.356633		114.343936		109.874575
0.560622	110.279483		99.717932		97.139899
0.562291	95.076416		85.247095		85.656044
0.563959	80.464403		72.211746		75.514909
0.565628	67.969057		61.670377		66.853130
0.567296	58.606417		54.263878		59.943242
0.568965	52.701852		50.095817		55.014359
0.570633	49.875701		48.715209		51.982026
0.572302	49.176145		49.207595		50.320865
0.573970	49.309138		50.377941		49.181805
0.575639	48.909650		50.989668		47.669379
0.577307	46.810364		50.011938		45.106313
0.578976	42.277692		46.824984		41.167306
0.580644	35.187580		41.341145		35.881211
0.582313	26.106336		34.016506		29.572644
0.583981	16.239077		25.751135		22.802471
0.585650	7.224405		17.700153		16.314252
0.587319	0.792259		11.037164		10.962110
0.588987	-1.647971		6.721224		7.603715
0.590656	0.617540		5.316131		6.960479
0.592324	7.382078		6.897402		9.450107
0.593993	17.521416		11.061772		15.002452
0.595661	29.235246		17.031573		22.907410
0.597330	40.460774		23.826888		31.796275
0.598998	49.336960		30.465566		39.862304
0.600667	54.587533		36.147412		45.333864
0.602335	55.728609		40.384526		47.055705
0.604004	53.074046		43.053474		44.921586
0.605672	47.578013		44.363609		39.939395
0.607341	40.590697		44.755001		33.892527
0.609009	33.598744		44.754627		28.766312
0.610678	27.990952		44.827558		26.197359
0.612346	24.859071		45.259505		27.132153
0.614015	24.834042		46.098563		31.726095
0.615683	27.972688		47.169295		39.402300
0.617352	33.731662		48.154467		48.984920
0.619020	41.068954		48.722685		58.882319
0.620689	48.684209		48.668116		67.336938
0.622357	55.356189		48.024735		72.743854
0.624026	60.284316		47.123329		73.997184
0.625694	63.320189		46.573197		70.798984
0.627363	65.001701		47.168358		63.869600
0.629031	66.370538		49.735697		55.001394
0.630700	68.634426		54.955711		46.883128
0.632369	72.793159		63.193064		42.628989
0.634037	79.355476		74.372963		45.029718
0.635706	88.228064		87.930915		55.695946
0.637374	98.781149		102.849186		74.394015
0.639043	110.026974		117.776449		98.870515
0.640711	120.820856		131.211006		125.288689
0.642380	130.018121		141.716096		149.146585
0.644048	136.574726		148.130357		166.363077
0.645717	139.626954		149.738056		174.194459
0.647385	138.594246		146.371365		171.754189
0.649054	133.315004		138.429122		160.057599
0.650722	124.172931		126.811114		141.629442
0.652391	112.138191		112.781527		119.789776
0.654059	98.660112		97.786992		97.803388
0.655728	85.405809		83.261245		78.138496
0.657396	73.912005		70.448468		62.076669
0.659065	65.265087		60.271127		49.800355
0.660733	59.920361		53.257840		40.885672
0.662402	57.714965		49.534986		34.945991
0.664070	58.046851		48.874979		32.108721
0.665739	60.126631		50.785848		33.095266
0.667407	63.192888		54.622030		38.856746
0.669076	66.620646		59.695346		49.908125
0.670744	69.923557		65.367993		65.642342
0.672413	72.712095		71.115306		83.958853
0.674081	74.685384		76.553435		101.470052
0.675750	75.694500		81.434246		114.340040
0.677419	75.846547		85.615357		119.519291
0.679087	75.566589		89.016683		115.893529
0.680756	75.535028		91.576189		104.814544
0.682424	76.477484		93.216734		89.705105
0.684093	78.870566		93.833039		74.853177
0.685761	82.688654		93.302775		63.909080
0.687430	87.315717		91.519527		58.741692
0.689098	91.679288		88.439413		59.111152
0.690767	94.563963		84.129077		63.192316
0.692435	94.981020		78.801620		68.582593
0.694104	92.450851		72.829045		73.267765
0.695772	87.103161		66.724047		76.149203
0.697441	79.587908		61.089731		77.032359
0.699109	70.871110		56.542253		76.255908
0.700778	62.022193		53.617460		74.269204
0.702446	54.070160		52.677306		71.410537
0.704115	47.937600		53.833714		67.962251
0.705783	44.400101		56.906116		64.365807
0.707452	44.003509		61.424035		61.366246
0.709120	46.914360		66.678833		59.886120
0.710789	52.753611		71.820447		60.606670
0.712457	60.519386		75.986684		63.466012
0.714126	68.697863		78.445446		67.414838
0.715794	75.586650		78.725575		70.683365
0.717463	79.747909		76.711199		71.526573
0.719131	80.427843		72.678762		69.095294
0.720800	77.774039		67.265347		63.949689
0.722469	72.760483		61.369798		57.899183
0.724137	66.852978		56.001631		53.224566
0.725806	61.553606		52.103669		51.681776
0.727474	58.000353		50.380520		53.794295
0.729143	56.752131		51.165154		58.758461
0.730811	57.789377		54.349784		64.941216
0.732480	60.662600		59.396014		70.654820
0.734148	64.675710		65.424436		74.798192
0.735817	69.015343		71.368438		77.077288
0.737485	72.810183		76.164099		77.768653
0.739154	75.175209		78.940622		77.235683
0.740822	75.316475		79.175205		75.524998
0.742491	72.726792		76.782604		72.306138
0.744159	67.419257		72.121682		67.202861
0.745828	60.078197		65.916815		60.306838
0.747496	52.005978		59.108815		52.514995
0.749165	44.822434		52.664913		45.403308
0.750833	39.994213		47.387011		40.623654
0.752502	38.367845		43.758981		39.125248
0.754170	39.896929		41.866036		40.650964
0.755839	43.676486		41.403544		43.825929
0.757507	48.263687		41.772645		46.810240
0.759176	52.143049		42.240573		48.152843
0.760844	54.146931		42.129111		47.377486
0.762513	53.687032		40.988260		45.010372
0.764181	50.759846		38.715191		42.094670
0.765850	45.797891		35.590413		39.518879
0.767519	39.490692		32.221398		37.555921
0.769187	32.671959		29.404754		35.852730
0.770856	26.287241		27.936741		33.840063
0.772524	21.374785		28.414266		31.299819
0.774193	18.965494		31.071565		28.740831
0.775861	19.857076		35.691207		27.332021
0.777530	24.315348		41.613218		28.380223
0.779198	31.840010		47.845821		32.602105
0.780867	41.144612		53.259109		39.586099
0.782535	50.422841		56.823340		47.774852
0.784204	57.839868		57.840840		55.030213
0.785872	62.069918		56.118535		59.511430
0.787541	62.666875		52.038595		60.409042
0.789209	60.125266		46.505941		58.159810
0.790878	55.627739		40.778661		54.074269
0.792546	50.610203		36.214166		49.644024
0.794215	46.338040		33.983834		45.946727
0.795883	43.649106		34.817209		43.446570
0.797552	42.910566		38.831885		42.199822
0.799220	44.122621		45.487920		42.222968
0.800889	47.045300		53.679630		43.716386
0.802557	51.251707		61.948320		46.972383
0.804226	56.099445		68.773503		52.026899
0.805894	60.700936		72.882963		58.293999
0.807563	64.002509		73.517410		64.455508
0.809231	65.028027		70.594173		68.758470
0.810900	63.233326		64.734406		69.660588
0.812569	58.817968		57.145632		66.554130
0.814237	52.817756		49.381136		60.201998
0.815906	46.880364		43.024134		52.610074
0.817574	42.772107		39.362086		46.319198
0.819243	41.799821		39.120588		43.406327
0.820911	44.383249		42.314856		44.663862
0.822580	49.948896		48.251769		49.352817
0.824248	57.169140		55.682195		55.624862
0.825917	64.419017		63.069992		61.360681
0.827585	70.244973		68.918501		64.987931
0.829254	73.668720		72.083318		65.915946
0.830922	74.260632		72.004012		64.481275
0.832591	72.042723		68.806005		61.557656
0.834259	67.349719		63.252678		58.096864
0.835928	60.755633		56.560488		54.815312
0.837596	53.084480		50.119346		52.107847
0.839265	45.428254		45.180302		50.140483
0.840933	39.058108		42.578669		48.996644
0.842602	35.165907		42.552405		48.748083
0.844270	34.486628		44.695014		49.386594
0.845939	36.958614		48.053716		50.656032
0.847607	41.608708		51.352754		51.918190
0.849276	46.772263		53.294217		52.207667
0.850944	50.605376		52.870339		50.538125
0.852613	51.698609		49.616593		46.355265
0.854281	49.540746		43.746224		39.902888
0.855950	44.643677		36.132460		32.276898
0.857619	38.294448		28.139067		25.099996
0.859287	32.067152		21.334722		19.964991
0.860956	27.319020		17.153577		17.922644
0.862624	24.869409		16.576759		19.244081
0.864293	24.941497		19.905205		23.511271
0.865961	27.306115		26.674381		29.908569
0.867630	31.482835		35.730771		37.512058
0.869298	36.866479		45.455419		45.430768
0.870967	42.739855		54.088604		52.787586
0.872635	48.240954		60.088506		58.642681
0.874304	52.404234		62.449596		61.998835
0.875972	54.355967		60.914603		61.983518
0.877641	53.633232		56.035157		58.198144
0.879309	50.483068		49.066220		51.098703
0.880978	45.958416		41.712891		42.189172
0.882646	41.696514		35.778967		33.833502
0.884315	39.414962		32.788691		28.641737
0.885983	40.312255		33.661244		28.608225
0.887652	44.626955		38.508691		34.354638
0.889320	51.549298		46.602884		44.831853
0.890989	59.519362		56.520399		57.636231
0.892657	66.770792		66.435443		69.805713
0.894326	71.879350		74.498120		78.746003
0.895994	74.099253		79.217103		82.913530
0.897663	73.397814		79.765473		82.047132
0.899331	70.254291		76.145730		76.974621
0.901000	65.386351		69.180411		69.181143
0.902669	59.560856		60.331761		60.352217
0.904337	53.549440		51.389584		52.028820
0.906006	48.168715		44.093419		45.407247
0.907674	44.277538		39.768272		41.245457
0.909343	42.632999		39.050002		39.824176
0.911011	43.614793		41.758106		40.938052
0.912680	46.947021		46.943614		43.931436
0.914348	51.599001		53.103842		47.818807
0.916017	55.988826		58.520140		51.511220
0.917685	58.467194		61.646854		54.101406
0.919354	57.903372		61.465873		55.091800
0.921022	54.119602		57.726073		54.450626
0.922691	47.972914		51.010857		52.469512
0.924359	41.042191		42.615449		49.521203
0.926028	35.060875		34.259389		45.888972
0.927696	31.344682		27.698140		41.790772
0.929365	30.445007		24.321229		37.567868
0.931033	32.129424		24.827694		33.859117
0.932702	35.625868		29.052398		31.557170
0.934370	39.956796		35.983333		31.474581
0.936039	44.188438		43.968075		33.857732
0.937707	47.516719		51.066197		38.033721
0.939376	49.238802		55.472471		42.450454
0.941044	48.737544		55.919726		45.175441
0.942713	45.587164		51.973538		44.666959
0.944381	39.783835		44.152630		40.467241
0.946050	31.981879		33.844543		33.483556
0.947719	23.557263		23.029236		25.711013
0.949387	16.371634		13.865147		19.509151
0.951056	12.254642		8.224581		16.741994
0.952724	12.383710		7.280103		18.140062
0.954393	16.824877		11.236206		23.128785
0.956061	24.450436		19.270545		30.148802
0.957730	33.287281		29.702422		37.277600
0.959398	41.156478		40.353933		42.854728
0.961067	46.339630		49.024068		45.860770
0.962735	48.014388		53.969678		45.968553
0.964404	46.330168		54.285669		43.373147
0.966072	42.170014		50.100041		38.600570
0.967741	36.771208		42.541210		32.440315
0.969409	31.395505		33.485835		25.993760
0.971078	27.153380		25.143429		20.693830
0.972746	24.958387		19.569212		18.130444
0.974415	25.501105		18.211590		19.632377
0.976083	29.139769		21.592676		25.735839
0.977752	35.698212		29.191360		35.792400
0.979420	44.278864		39.555000		47.950929
0.981089	53.257975		50.616646		59.594562
0.982757	60.580843		60.149741		68.103317
0.984426	64.331374		66.260664		71.654082
0.986094	63.388502		67.808896		69.744419
0.987763	57.895437		64.658554		63.246664
0.989431	49.315198		57.701998		54.004411
0.991100	40.014494		48.648644		44.177825
0.992769	32.524906		39.627535		35.633526
0.994437	28.769322		32.696389		29.611707
0.996106	29.543669		29.371587		26.723444
0.997774	34.413459		30.287449		27.140662
0.999443	41.994447		35.061460		30.753924
1.001111	50.437229		42.393279		37.143518
1.002780	57.897166		50.371645		45.392659
1.004448	62.846256		56.916887		53.941701
1.006117	64.213272		60.257850		60.714690
1.007785	61.439466		59.336240		63.612391
1.009454	54.550105		54.049074		61.237985
1.011122	44.266456		45.276490		53.540724
1.012791	32.076939		34.689337		42.043809
1.014459	20.128802		24.378839		29.486693
1.016128	10.844044		16.389530		18.974475
1.017796	6.296541		12.258762		12.954988
1.019465	7.541593		12.666408		12.428731
1.021133	14.170819		17.275730		16.698642
1.022802	24.314524		24.804303		23.732710
1.024470	35.142087		33.311189		30.955060
1.026139	43.698162		40.635550		36.119816
1.027807	47.765842		44.885646		37.926282
1.029476	46.442901		44.865338		36.192671
1.031144	40.253367		40.340877		31.628310
1.032813	30.820136		32.089277		25.409571
1.034481	20.291721		21.720839		18.795630
1.036150	10.770602		11.319530		12.921500
1.037819	3.920633		2.984151		8.750986
1.039487	0.793502		-1.627436		7.062549
1.041156	1.796754		-1.652383		8.346451
1.042824	6.692682		2.798896		12.598262
1.044493	14.576442		10.675278		19.118049
1.046161	23.882727		20.218293		26.479401
1.047830	32.535040		29.344612		32.779612
1.049498	38.323971		36.095425		36.147955
1.051167	39.484357		39.056576		35.348433
1.052835	35.299026		37.658958		30.244325
1.054504	26.476734		32.293343		21.927391
1.056172	15.096271		24.213624		12.438730
1.057841	4.072377		15.249667		4.170368
1.059509	-3.694235		7.394750		-0.834808
1.061178	-6.175722		2.361806		-1.432473
1.062846	-2.770636		1.209569		2.402070
1.064515	5.626742		4.122019		9.710767
1.066183	17.012547		10.387337		18.927269
1.067852	28.912092		18.575747		28.296785
1.069520	39.008642		26.871043		36.190799
1.071189	45.568118		33.478420		41.281215
1.072857	47.609003		37.017607		42.642239
1.074526	44.896755		36.816972		39.871865
1.076194	37.887698		33.048112		33.256324
1.077863	27.695276		26.675614		23.896154
1.079531	16.049856		19.235541		13.657375
1.081200	5.148547		12.491201		4.853728
1.082869	-2.696689		8.039728		-0.314435
1.084537	-5.600833		6.953626		-0.406402
1.086206	-2.687440		9.535659		4.761109
1.087874	5.525993		15.243261		13.972390
1.089543	17.145028		22.803147		24.914387
1.091211	29.376222		30.494464		34.842378
1.092880	39.325947		36.538879		41.384829
1.094548	44.832375		39.508893		43.201231
1.096217	45.025405		38.659428		40.266899
1.097885	40.431536		34.104721		33.718461
1.099554	32.638791		26.798787		25.375076
1.101222	23.710137		18.323606		17.164083
1.102891	15.599175		10.533243		10.672174
1.104559	9.759479		5.133827		6.927537
1.106228	6.999862		3.292490		6.374149
1.107896	7.508330		5.361083		8.918975
1.109565	10.918052		10.775407		13.954615
1.111233	16.337068		18.153591		20.352146
1.112902	22.365925		25.575896		26.508767
1.114570	27.206985		30.990398		30.554565
1.116239	28.964331		32.661652		30.753917
1.117907	26.136510		29.567894		26.021150
1.119576	18.167000		21.659189		16.373303
1.121244	5.823400		9.914455		3.118647
1.122913	-8.805864		-3.823933		-11.348166
1.124581	-22.771181		-17.210464		-24.126113
1.126250	-33.056596		-27.878156		-32.587223
1.127919	-37.433764		-33.936630		-35.086838
1.129587	-35.065760		-34.374254		-31.356019
1.131256	-26.659286		-29.272181		-22.460115
1.132924	-14.156201		-19.781182		-10.392191
1.134593	-0.133491		-7.867225		2.492049
1.136261	12.839333		4.115336		13.972316
1.137930	22.680970		13.925994		22.267306
1.139598	28.040285		19.903808		26.161268
1.141267	28.350923		21.295081		25.066540
1.142935	23.807035		18.373669		19.119612
1.144604	15.333850		12.331080		9.303082
1.146272	4.538223		4.963971		-2.523218
1.147941	-6.448305		-1.769202		-13.827776
1.149609	-15.317902		-6.221754		-21.914003
1.151278	-20.119329		-7.454074		-24.637266
1.152946	-19.838447		-5.457475		-21.099900
1.154615	-14.800272		-1.149901		-12.047075
1.156283	-6.683243		3.861912		0.230273
1.157952	1.929847		7.703313		12.498528
1.159620	8.344940		8.737611		21.500873
1.161289	10.615719		6.032723		24.873162
1.162957	8.150950		-0.331678		21.744647
1.164626	1.854970		-9.201395		12.855550
1.166294	-6.219573		-18.555501		0.229494
1.167963	-13.537414		-25.943689		-13.397555
1.169631	-17.799438		-29.054496		-25.152999
1.171300	-17.480984		-26.282134		-32.465354
1.172969	-12.080219		-17.158198		-33.369536
1.174637	-2.105973		-2.544535		-26.775825
1.176306	11.085867		15.462728		-12.770148
1.177974	25.507907		33.903647		7.111543
1.179643	38.779771		49.524263		29.816939
1.181311	48.428063		59.426444		51.118776
1.182980	52.294141		61.659825		66.434771
1.184648	49.029736		55.628526		71.977245
1.186317	38.557208		42.222861		65.884243
1.187985	22.301677		23.643598		48.913298
1.189654	3.027078		2.952426		24.389799
1.191322	-15.762915		-16.556566		-2.641575
1.192991	-30.716780		-32.027044		-26.817672
1.194659	-39.532277		-41.602422		-43.950331
1.196328	-41.542159		-44.752638		-52.109317
1.197996	-37.782802		-42.293215		-51.942742
1.199665	-30.541905		-36.097847		-46.165013
1.201333	-22.578452		-28.579633		-38.435150
1.203002	-16.310556		-22.070955		-32.040630
1.204670	-13.235467		-18.253608		-28.835263
1.206339	-13.711260		-17.774547		-28.761189
1.208007	-17.070704		-20.134156		-30.075187
1.209676	-21.933816		-23.866446		-30.170833
1.211344	-26.573507		-26.961053		-26.694623
1.213013	-29.250414		-27.421383		-18.546076
1.214681	-28.511058		-23.823615		-6.383851
1.216350	-23.478411		-15.742848		7.552216
1.218019	-14.132876		-3.943845		20.215248
1.219687	-1.511314		9.712820		28.789168
1.221356	12.300603		22.634470		31.562900
1.223024	24.488267		32.053638		28.314427
1.224693	32.141205		35.656472		20.121261
1.226361	33.052162		32.139003		8.773913
1.228030	26.421433		21.559099		-3.880443
1.229698	13.196228		5.394569		-16.360445
1.231367	-4.110141		-13.715983		-27.610294
1.233035	-22.079057		-32.498249		-36.793515
1.234704	-37.301826		-47.717563		-43.065660
1.236372	-47.235898		-56.851910		-45.560645
1.238041	-50.734839		-58.610429		-43.666952
1.239709	-48.134253		-53.182517		-37.458325
1.241378	-40.951005		-42.166387		-28.007814
1.243046	-31.371293		-28.199486		-17.342019
1.244715	-21.720854		-14.378536		-7.971704
1.246383	-14.043082		-3.599863		-2.161184
1.248052	-9.814498		2.036979		-1.242375
1.249720	-9.762788		1.637978		-5.260583
1.251389	-13.752705		-4.344700		-13.072037
1.253057	-20.755232		-14.262391		-22.798092
1.254726	-28.965456		-25.671325		-32.398922
1.256394	-36.133370		-35.895593		-40.127869
1.258063	-40.101367		-42.628665		-44.748209
1.259731	-39.430682		-44.442501		-45.552969
1.261400	-33.909457		-41.092643		-42.327398
1.263069	-24.730176		-33.551800		-35.379204
1.264737	-14.224830		-23.765260		-25.653262
1.266406	-5.214524		-14.185611		-14.819136
1.268074	-0.188602		-7.196037		-5.158242
1.269743	-0.599019		-4.557268		0.863235
1.271411	-6.503161		-7.005964		1.285670
1.273080	-16.640879		-14.094183		-4.619994
1.274748	-28.863772		-24.301231		-15.915898
1.276417	-40.724428		-35.386104		-30.096272
1.278085	-50.021853		-44.896051		-43.753232
1.279754	-55.174732		-50.715899		-53.586212
1.281422	-55.401330		-51.538409		-57.374593
1.283091	-50.760621		-47.156742		-54.556155
1.284759	-42.119863		-38.519731		-46.239460
1.286428	-31.068910		-27.540188		-34.723667
1.288096	-19.745037		-16.696179		-22.777904
1.289765	-10.514724		-8.506560		-12.965375
1.291433	-5.505865		-4.988300		-7.195433
1.293102	-6.075034		-7.209404		-6.531013
1.294770	-12.375838		-15.035200		-11.162120
1.296439	-23.209655		-27.128500		-20.434052
1.298107	-36.263435		-41.211129		-32.885832
1.299776	-48.696174		-54.536224		-46.350407
1.301444	-57.893492		-64.471150		-58.218623
1.303113	-62.139533		-69.063268		-65.929075
1.304781	-60.991823		-67.462917		-67.625124
1.306450	-55.268829		-60.109982		-62.781219
1.308119	-46.709205		-48.643847		-52.532363
1.309787	-37.464540		-35.557824		-39.504818
1.311456	-29.603788		-23.673690		-27.131749
1.313124	-24.747101		-15.548434		-18.659945
1.314793	-23.856011		-12.937231		-16.199618
1.316461	-27.140715		-16.423408		-20.158081
1.318130	-34.036375		-25.291669		-29.233997
1.319798	-43.240692		-37.672249		-40.919750
1.321467	-52.854110		-50.929747		-52.280364
1.323135	-60.676733		-62.220549		-60.722922
1.324804	-64.670023		-69.105864		-64.541585
1.326472	-63.501883		-70.091024		-63.158057
1.328141	-57.010300		-64.971156		-57.095390
1.329809	-46.398833		-54.899583		-47.777390
1.331478	-34.043647		-42.153549		-37.237390
1.333146	-22.926977		-29.640425		-27.778464
1.334815	-15.857318		-20.250276		-21.589800
1.336483	-14.723001		-16.200574		-20.322886
1.338152	-20.011707		-18.524219		-24.674366
1.339820	-30.723796		-26.820480		-34.084187
1.341489	-44.665082		-39.327885		-46.690991
1.343157	-58.989288		-53.303973		-59.648562
1.344826	-70.816010		-65.627300		-69.789257
1.346494	-77.778735		-73.488059		-74.468558
1.348163	-78.424360		-75.014957		-72.320134
1.349831	-72.444938		-69.700334		-63.657632
1.351500	-60.746244		-58.528966		-50.383583
1.353169	-45.347567		-43.779100		-35.449938
1.354837	-29.090496		-28.534391		-22.069727
1.356506	-15.145813		-16.008687		-12.937325
1.358174	-6.362240		-8.829320		-9.667317
1.359843	-4.581412		-8.438737		-12.552691
1.361511	-10.108245		-14.753988		-20.631032
1.363180	-21.528965		-26.170485		-31.976203
1.364848	-35.987630		-39.919646		-44.115344
1.366517	-49.886249		-52.706134		-54.490323
1.368185	-59.821511		-61.480016		-60.911160
1.369854	-63.479317		-64.161755		-61.965019
1.371522	-60.218599		-60.145151		-57.336974
1.373191	-51.184754		-50.455011		-47.973245
1.374859	-38.951190		-37.519389		-36.001339
1.376528	-26.827949		-24.609036		-24.349198
1.378196	-18.049426		-15.075644		-16.090547
1.379865	-15.046646		-11.566541		-13.660030
1.381533	-18.946245		-15.397192		-18.169821
1.383202	-29.359381		-26.224935		-29.059013
1.384870	-44.463017		-42.098147		-44.202814
1.386539	-61.342661		-59.870604		-60.447340
1.388207	-76.547351		-75.889581		-74.395192
1.389876	-86.785555		-86.805381		-83.206844
1.391544	-89.653933		-90.321980		-85.213669
1.393213	-84.249021		-85.719267		-80.224512
1.394881	-71.493518		-74.025718		-69.498985
1.396550	-54.043568		-57.797083		-55.428396
1.398219	-35.740529		-40.546384		-41.007831
1.399887	-20.708660		-25.953111		-29.207837
1.401556	-12.328861		-17.034594		-22.364701
1.403224	-12.380497		-15.474569		-21.703752
1.404893	-20.604426		-21.267546		-27.089360
1.406561	-34.811002		-32.760749		-37.059728
1.408230	-51.485806		-47.077727		-49.155600
1.409898	-66.699141		-60.815210		-60.488418
1.411567	-77.055207		-70.841483		-68.422224
1.413235	-80.438045		-75.005738		-71.193617
1.414904	-76.399662		-72.595918		-68.300373
1.416572	-66.148100		-64.447961		-60.560581
1.418241	-52.188994		-52.694099		-49.851032
1.419909	-37.731026		-40.221109		-38.628137
1.421578	-25.985039		-29.972452		-29.376425
1.423246	-19.484264		-24.258612		-24.109280
1.424915	-19.542938		-24.232822		-23.992295
1.426583	-25.956319		-29.648160		-29.115592
1.428252	-37.019376		-38.946455		-38.431419
1.429920	-49.891765		-49.653678		-49.885884
1.431589	-61.258910		-58.986346		-60.773818
1.433257	-68.149432		-64.524297		-68.303838
1.434926	-68.701207		-64.789018		-70.279764
1.436594	-62.656954		-59.588911		-65.725013
1.438263	-51.434194		-50.049882		-55.248718
1.439931	-37.740373		-38.328118		-41.003340
1.441600	-24.846707		-27.081450		-26.203111
1.443269	-15.738737		-18.834472		-14.317347
1.444937	-12.389138		-15.394904		-8.166058
1.446606	-15.342830		-17.459441		-9.184527
1.448274	-23.693411		-24.493897		-17.073747
1.449943	-35.410252		-34.901222		-29.929926
1.451611	-47.889112		-46.421839		-44.792330
1.453280	-58.565777		-56.660677		-58.423348
1.454948	-65.449364		-63.614422		-68.084466
1.456617	-67.480003		-66.082480		-72.107624
1.458285	-64.669471		-63.879937		-70.155422
1.459954	-58.026241		-57.819799		-63.165748
1.461622	-49.295216		-49.483083		-53.045193
1.463291	-40.562503		-40.838502		-42.203398
1.464959	-33.794658		-33.801131		-33.026086
1.466628	-30.401785		-29.827624		-27.384713
1.468296	-30.924829		-29.633417		-26.275127
1.469965	-34.933185		-33.087014		-29.657199
1.471633	-41.171360		-39.294000		-36.526632
1.473302	-47.921527		-46.838259		-45.194808
1.474970	-53.477018		-54.111692		-53.699162
1.476639	-56.581989		-59.646716		-60.234843
1.478307	-56.705586		-62.372992		-63.499361
1.479976	-54.080801		-61.748259		-62.873917
1.481644	-49.522413		-57.752810		-58.416587
1.483313	-44.110955		-50.774733		-50.697833
1.484981	-38.862695		-41.437075		-40.550988
1.486650	-34.490580		-30.422909		-28.825629
1.488319	-31.310895		-18.341575		-16.214601
1.489987	-29.289808		-5.656599		-3.184292
1.491656	-28.176945		7.327601		10.006957
1.493324	-27.655660		20.439094		23.244542
1.494993	-27.453873		33.595670		36.490196
1.496661	-27.392105		46.764960		49.735715
1.498330	-27.378154		59.936915		62.980707
1.499998	-27.376099		73.109236		76.225559
1.501667	-27.375952		86.281581		89.470398
