# Supplementary material for: Data for indirect load case estimation of ice-induced moments from shaft line torque measurements
Source: Data Brief. 2018 May 28;19:1222–36. doi: 10.1016/j.dib.2018.05.115 (PMC6140293; doi:10.1016/j.dib.2018.05.115)
Supplement: Supplementary file 3 — Supplementary material [file mmc3.zip › Data/Case 1/Case1_ShaftTorque.txt]

Time [s]	Meas. Torque	Excl. Hydro
0.000000	0.001669	0.003337
0.005006	0.006674	0.008343
0.010011	0.011680	0.013348
0.015017	0.016685	0.018354
0.020022	0.021691	0.023359
0.025028	0.026696	0.028365
0.030033	0.031702	0.033370
0.035039	0.036707	0.038376
0.040044	0.041713	0.043381
0.045050	0.046719	0.048387
0.050056	0.051724	0.053393
0.055061	0.056730	0.058398
0.060067	0.061735	0.063404
0.065072	0.066741	0.068409
0.070078	0.071746	0.073415
0.075083	0.076752	0.078420
0.080089	0.081757	0.083426
0.085094	0.086763	0.088431
0.090100	0.091769	0.093437
0.095106	0.096774	0.098443
0.100111	0.101780	0.103448
0.105117	0.106785	0.108454
0.110122	0.111791	0.113459
0.115128	0.116796	0.118465
0.120133	0.121802	0.123470
0.125139	0.126807	0.128476
0.130144	0.131813	0.133481
0.135150	0.136819	0.138487
0.140156	0.141824	0.143493
0.145161	0.146830	0.148498
0.150167	0.151835	0.153504
0.155172	0.156841	0.158509
0.160178	0.161846	0.163515
0.165183	0.166852	0.168520
0.170189	0.171857	0.173526
0.175194	0.176863	0.178531
0.180200	0.181869	0.183537
0.185206	0.186874	0.188543
0.190211	0.191880	0.193548
0.195217	0.196885	0.198554
0.200222	0.201891	0.203559
0.205228	0.206896	0.208565
0.210233	0.211902	0.213570
0.215239	0.216907	0.218576
0.220244	0.221913	0.223581
0.225250	0.226919	0.228587
0.230256	0.231924	0.233593
0.235261	0.236930	0.238598
0.240267	0.241935	0.243604
0.245272	0.246941	0.248609
0.250278	0.251946	0.253615
0.255283	0.256952	0.258620
0.260289	0.261957	0.263626
0.265294	0.266963	0.268631
0.270300	0.271969	0.273637
0.275306	0.276974	0.278643
0.280311	0.281980	0.283648
0.285317	0.286985	0.288654
0.290322	0.291991	0.293659
0.295328	0.296996	0.298665
0.300333	0.302002	0.303670
0.305339	0.307007	0.308676
0.310344	0.312013	0.313681
0.315350	0.317019	0.318687
0.320356	0.322024	0.323693
0.325361	0.327030	0.328698
0.330367	0.332035	0.333704
0.335372	0.337041	0.338709
0.340378	0.342046	0.343715
0.345383	0.347052	0.348720
0.350389	0.352057	0.353726
0.355394	0.357063	0.358731
0.360400	0.362069	0.363737
0.365406	0.367074	0.368743
0.370411	0.372080	0.373748
0.375417	0.377085	0.378754
0.380422	0.382091	0.383759
0.385428	0.387096	0.388765
0.390433	0.392102	0.393770
0.395439	0.397107	0.398776
0.400444	0.402113	0.403781
0.405450	0.407119	0.408787
0.410456	0.412124	0.413793
0.415461	0.417130	0.418798
0.420467	0.422135	0.423804
0.425472	0.427141	0.428809
0.430478	0.432146	0.433815
0.435483	0.437152	0.438820
0.440489	0.442157	0.443826
0.445494	0.447163	0.448831
0.450500	0.452169	0.453837
0.455506	0.457174	0.458843
0.460511	0.462180	0.463848
0.465517	0.467185	0.468854
0.470522	0.472191	0.473859
0.475528	0.477196	0.478865
0.480533	0.482202	0.483870
0.485539	0.487207	0.488876
0.490544	0.492213	0.493881
0.495550	0.497219	0.498887
0.500556	0.502224	0.503893
0.505561	0.507230	0.508898
0.510567	0.512235	0.513904
0.515572	0.517241	0.518909
0.520578	0.522246	0.523915
0.525583	0.527252	0.528920
0.530589	0.532257	0.533926
0.535594	0.537263	0.538931
0.540600	0.542269	0.543937
0.545606	0.547274	0.548943
0.550611	0.552280	0.553948
0.555617	0.557285	0.558954
0.560622	0.562291	0.563959
0.565628	0.567296	0.568965
0.570633	0.572302	0.573970
0.575639	0.577307	0.578976
0.580644	0.582313	0.583981
0.585650	0.587319	0.588987
0.590656	0.592324	0.593993
0.595661	0.597330	0.598998
0.600667	0.602335	0.604004
0.605672	0.607341	0.609009
0.610678	0.612346	0.614015
0.615683	0.617352	0.619020
0.620689	0.622357	0.624026
0.625694	0.627363	0.629031
0.630700	0.632369	0.634037
0.635706	0.637374	0.639043
0.640711	0.642380	0.644048
0.645717	0.647385	0.649054
0.650722	0.652391	0.654059
0.655728	0.657396	0.659065
0.660733	0.662402	0.664070
0.665739	0.667407	0.669076
0.670744	0.672413	0.674081
0.675750	0.677419	0.679087
0.680756	0.682424	0.684093
0.685761	0.687430	0.689098
0.690767	0.692435	0.694104
0.695772	0.697441	0.699109
0.700778	0.702446	0.704115
0.705783	0.707452	0.709120
0.710789	0.712457	0.714126
0.715794	0.717463	0.719131
0.720800	0.722469	0.724137
0.725806	0.727474	0.729143
0.730811	0.732480	0.734148
0.735817	0.737485	0.739154
0.740822	0.742491	0.744159
0.745828	0.747496	0.749165
0.750833	0.752502	0.754170
0.755839	0.757507	0.759176
0.760844	0.762513	0.764181
0.765850	0.767519	0.769187
0.770856	0.772524	0.774193
0.775861	0.777530	0.779198
0.780867	0.782535	0.784204
0.785872	0.787541	0.789209
0.790878	0.792546	0.794215
0.795883	0.797552	0.799220
0.800889	0.802557	0.804226
0.805894	0.807563	0.809231
0.810900	0.812569	0.814237
0.815906	0.817574	0.819243
0.820911	0.822580	0.824248
0.825917	0.827585	0.829254
0.830922	0.832591	0.834259
0.835928	0.837596	0.839265
0.840933	0.842602	0.844270
0.845939	0.847607	0.849276
0.850944	0.852613	0.854281
0.855950	0.857619	0.859287
0.860956	0.862624	0.864293
0.865961	0.867630	0.869298
0.870967	0.872635	0.874304
0.875972	0.877641	0.879309
0.880978	0.882646	0.884315
0.885983	0.887652	0.889320
0.890989	0.892657	0.894326
0.895994	0.897663	0.899331
0.901000	0.902669	0.904337
0.906006	0.907674	0.909343
0.911011	0.912680	0.914348
0.916017	0.917685	0.919354
0.921022	0.922691	0.924359
0.926028	0.927696	0.929365
0.931033	0.932702	0.934370
0.936039	0.937707	0.939376
0.941044	0.942713	0.944381
0.946050	0.947719	0.949387
0.951056	0.952724	0.954393
0.956061	0.957730	0.959398
0.961067	0.962735	0.964404
0.966072	0.967741	0.969409
0.971078	0.972746	0.974415
0.976083	0.977752	0.979420
0.981089	0.982757	0.984426
0.986094	0.987763	0.989431
0.991100	0.992769	0.994437
0.996106	0.997774	0.999443
1.001111	1.002780	1.004448
1.006117	1.007785	1.009454
1.011122	1.012791	1.014459
1.016128	1.017796	1.019465
1.021133	1.022802	1.024470
1.026139	1.027807	1.029476
1.031144	1.032813	1.034481
1.036150	1.037819	1.039487
1.041156	1.042824	1.044493
1.046161	1.047830	1.049498
1.051167	1.052835	1.054504
1.056172	1.057841	1.059509
1.061178	1.062846	1.064515
1.066183	1.067852	1.069520
1.071189	1.072857	1.074526
1.076194	1.077863	1.079531
1.081200	1.082869	1.084537
1.086206	1.087874	1.089543
1.091211	1.092880	1.094548
1.096217	1.097885	1.099554
1.101222	1.102891	1.104559
1.106228	1.107896	1.109565
1.111233	1.112902	1.114570
1.116239	1.117907	1.119576
1.121244	1.122913	1.124581
1.126250	1.127919	1.129587
1.131256	1.132924	1.134593
1.136261	1.137930	1.139598
1.141267	1.142935	1.144604
1.146272	1.147941	1.149609
1.151278	1.152946	1.154615
1.156283	1.157952	1.159620
1.161289	1.162957	1.164626
1.166294	1.167963	1.169631
1.171300	1.172969	1.174637
1.176306	1.177974	1.179643
1.181311	1.182980	1.184648
1.186317	1.187985	1.189654
1.191322	1.192991	1.194659
1.196328	1.197996	1.199665
1.201333	1.203002	1.204670
1.206339	1.208007	1.209676
1.211344	1.213013	1.214681
1.216350	1.218019	1.219687
1.221356	1.223024	1.224693
1.226361	1.228030	1.229698
1.231367	1.233035	1.234704
1.236372	1.238041	1.239709
1.241378	1.243046	1.244715
1.246383	1.248052	1.249720
1.251389	1.253057	1.254726
1.256394	1.258063	1.259731
1.261400	1.263069	1.264737
1.266406	1.268074	1.269743
1.271411	1.273080	1.274748
1.276417	1.278085	1.279754
1.281422	1.283091	1.284759
1.286428	1.288096	1.289765
1.291433	1.293102	1.294770
1.296439	1.298107	1.299776
1.301444	1.303113	1.304781
1.306450	1.308119	1.309787
1.311456	1.313124	1.314793
1.316461	1.318130	1.319798
1.321467	1.323135	1.324804
1.326472	1.328141	1.329809
1.331478	1.333146	1.334815
1.336483	1.338152	1.339820
1.341489	1.343157	1.344826
1.346494	1.348163	1.349831
1.351500	1.353169	1.354837
1.356506	1.358174	1.359843
1.361511	1.363180	1.364848
1.366517	1.368185	1.369854
1.371522	1.373191	1.374859
1.376528	1.378196	1.379865
1.381533	1.383202	1.384870
1.386539	1.388207	1.389876
1.391544	1.393213	1.394881
1.396550	1.398219	1.399887
1.401556	1.403224	1.404893
1.406561	1.408230	1.409898
1.411567	1.413235	1.414904
1.416572	1.418241	1.419909
1.421578	1.423246	1.424915
1.426583	1.428252	1.429920
1.431589	1.433257	1.434926
1.436594	1.438263	1.439931
1.441600	1.443269	1.444937
1.446606	1.448274	1.449943
1.451611	1.453280	1.454948
1.456617	1.458285	1.459954
1.461622	1.463291	1.464959
1.466628	1.468296	1.469965
1.471633	1.473302	1.474970
1.476639	1.478307	1.479976
1.481644	1.483313	1.484981
1.486650	1.488319	1.489987
1.491656	1.493324	1.494993
1.496661	1.498330	1.499998
1.501667	219.238735	219.254960
219.754431	220.504476	220.972304
221.322347	221.038070	220.814554
220.557333	219.777738	219.215010
218.451237	217.584243	217.288731
217.672060	218.187771	219.030622
219.915932	220.589379	220.935687
220.961070	220.551088	220.154015
219.622497	218.656855	217.972158
218.140322	218.293904	218.376731
219.025632	220.108642	221.276571
222.260933	222.868629	223.041768
222.987252	222.545225	221.732747
221.106331	220.545262	220.628925
220.717997	220.891554	221.341082
222.198096	223.247805	224.222187
224.584301	224.707510	224.414897
224.128528	223.467571	222.494444
221.699864	221.947105	221.968334
221.934615	221.936707	221.941278
221.940442	222.453240	224.299187
224.404902	223.415954	221.720257
219.950892	218.283506	216.845448
216.040052	215.808214	215.663372
216.258160	216.564085	216.616106
216.427967	215.896449	215.131854
213.787036	212.736894	211.512373
210.568363	210.463485	210.492618
211.074498	211.767920	213.081110
214.780138	215.724551	216.302696
216.307686	216.405916	216.469590
216.075848	215.992184	216.082930
216.413819	217.374471	218.310966
219.517185	220.998942	222.078218
222.884032	222.789956	222.309219
221.763971	220.797911	219.881794
219.627487	219.414384	219.018132
219.153831	219.292011	219.595859
219.985851	220.765028	221.524215
221.465949	220.900294	220.084918
218.846233	218.104526	218.094531
218.198169	218.506589	219.215847
220.134862	221.410597	222.638032
224.072758	225.649831	227.061251
228.547594	229.439971	230.281582
231.313811	232.776012	235.359095
238.945694	243.185779	247.946970
252.314000	255.689139	258.762969
261.635319	264.531006	266.692036
267.494938	267.664327	267.459978
267.285988	267.353815	267.925716
269.140272	270.719004	271.288394
270.712341	269.338794	268.161318
264.455649	260.706325	257.070186
253.111463	249.596039	246.615045
243.659853	240.665533	238.253109
236.186140	233.824063	230.934636
227.276027	222.241795	217.425252
213.599316	209.767554	206.214660
203.305677	200.755058	198.794222
197.575512	196.474186	195.483579
194.239890	192.459708	190.412714
189.273933	187.433379	186.957632
187.487073	188.814829	191.262646
194.108792	197.960111	202.662199
207.325563	212.467183	218.670166
224.744128	229.787100	234.243621
239.393563	244.921007	251.947703
259.672004	268.164217	276.047508
282.321680	288.046839	293.100209
297.705741	300.242182	300.767051
304.560926	306.837681	307.027060
307.057866	307.063693	307.065784
306.791069	302.727468	298.067018
293.448997	287.877420	282.066117
276.877451	270.547523	262.985560
254.793849	245.766368	237.166334
229.028331	221.592894	214.796796
208.245011	201.117172	192.906307
184.886928	179.153432	175.498573
172.351508	169.592761	167.541195
166.885228	167.567833	169.173636
172.033093	176.369736	181.838077
187.150357	191.097814	194.564968
200.144030	207.181557	214.777643
222.742506	230.714451	238.459967
245.891654	253.092729	260.260965
267.770878	275.149290	280.871551
284.180954	286.127626	287.643909
289.407478	291.496080	292.854627
293.195945	292.969515	290.798056
286.648731	281.711473	276.502011
271.082791	264.908926	256.953206
247.772979	239.031852	231.346694
224.399912	218.350512	212.493403
207.909116	206.927653	199.959641
187.594879	181.885108	179.374454
177.808197	175.824473	174.601610
175.470262	178.291847	181.948379
186.418629	192.335258	199.244990
205.653591	211.047860	216.263568
222.342102	229.869509	238.325941
247.292661	256.149498	265.312663
275.302872	285.466654	295.641670
305.340103	313.855652	320.889818
325.923229	329.368734	332.203645
334.586504	336.202287	337.023086
336.623503	336.047449	334.409615
331.344540	326.723620	321.024277
314.174052	306.528007	297.347780
286.854334	276.350101	266.323677
256.823766	247.416274	238.332186
229.547359	220.486996	211.439526
203.264891	200.646833	195.916867
181.207508	172.456386	166.155173
160.897424	157.468158	155.902738
155.527716	156.169117	157.799466
160.206079	162.719244	165.432604
169.048350	173.144818	178.180305
183.787678	189.369653	195.593044
203.113385	211.575628	220.668053
229.880340	239.156302	247.922409
255.783200	262.750794	268.505953
274.361806	280.028700	284.739916
288.627464	291.514814	293.743702
295.573813	297.213739	298.128600
297.931334	296.759237	294.080418
289.971460	284.741171	278.886154
272.957871	266.628781	260.216833
253.270066	245.976139	238.892000
232.053442	225.412167	219.438108
214.387233	212.144615	212.037646
212.048462	212.036809	211.951487
202.962282	191.136524	188.865192
188.327429	188.338260	188.685390
189.553623	191.303014	193.684648
196.742656	200.285974	204.238436
208.554267	213.767883	219.425200
225.086686	230.899258	236.405906
241.792258	246.878929	252.045948
257.282034	262.590967	267.794185
272.294001	275.155953	277.032707
280.899847	283.639441	284.945968
284.948029	284.026535	282.263384
280.084874	277.874721	275.220045
272.217419	268.602913	264.243382
259.353574	253.776171	247.767153
241.608288	235.654622	229.410420
222.841155	216.543273	211.329642
206.891857	202.654699	198.981942
196.255256	194.221992	191.904884
189.681405	187.786753	186.096883
184.797856	184.289645	184.772877
186.289593	188.951768	192.527550
196.146210	200.564424	205.678152
210.808119	215.588866	219.758181
223.623245	227.590274	231.677599
236.055027	240.770427	245.700184
250.799749	255.901017	260.620569
264.651272	268.298646	271.158955
272.732697	273.629660	273.810284
273.378669	272.278583	270.518809
268.675341	267.023762	265.134937
263.062142	260.616416	257.167146
252.995769	248.435610	242.961427
237.036894	232.815140	231.978937
224.096482	214.926236	210.734436
207.949902	205.564101	203.112966
200.979396	199.012733	197.078132
195.372859	193.971016	192.384784
191.238085	191.099906	191.752542
193.546887	196.365558	200.007105
204.615535	208.983805	212.896318
216.547008	220.013325	223.082987
225.123722	227.007138	231.340031
235.188855	238.993143	243.334372
248.187532	253.178066	257.769016
261.620768	264.310403	265.570735
266.039819	265.808818	264.929334
263.659022	262.254669	261.015163
259.754831	258.720091	258.038741
257.224605	255.578016	253.073187
251.506109	251.367914	249.876581
237.366962	228.232093	223.255305
219.379828	217.498503	217.336180
216.718504	211.653465	208.676625
207.568635	205.871280	203.213691
200.328836	197.520997	195.024893
193.341687	193.181023	194.377248
196.635687	199.336975	202.424116
205.688550	208.743227	211.707159
214.250697	216.267721	218.092454
219.819360	222.244708	225.229870
228.706167	233.105243	238.293895
243.565791	248.192119	251.926070
254.631093	256.181110	256.562796
256.051253	254.987380	253.824457
253.027382	252.771012	253.178066
254.415928	255.864384	256.686827
256.454571	254.696022	251.728773
247.719704	242.937284	237.568412
232.425133	228.078496	224.906869
222.247621	220.668053	219.422705
218.302644	216.836709	214.828842
212.317336	208.941764	205.139134
202.613077	202.145651	198.338450
194.988679	195.221354	196.672723
199.299520	202.719210	206.011970
208.719921	210.109693	210.378148
210.608328	210.986263	211.515689
212.968313	215.438615	219.113867
223.400147	228.303267	233.054881
237.646249	241.456363	243.853400
244.753695	244.568888	243.886283
242.721686	241.851360	241.671961
242.353327	244.235489	246.673311
248.891786	249.917785	249.644743
248.153828	245.470841	241.838452
237.271227	232.314831	227.807545
224.305432	221.410179	219.533007
219.286184	219.353608	219.423960
218.697222	217.055638	214.223656
209.765895	204.932276	201.271591
198.394639	196.666478	196.185741
197.566773	200.277234	203.130446
206.322466	208.858519	210.443092
210.759834	209.716354	208.361139
206.684162	205.663586	205.903327
207.867494	210.978763	215.126849
220.086994	224.779087	228.735718
231.703400	233.277142	233.436133
232.554991	231.343781	229.934034
229.131133	229.652253	231.281765
233.441137	236.243987	238.825831
240.627242	241.098821	240.142755
237.702438	233.747062	229.128638
224.750373	221.013105	218.173623
216.974066	217.346997	218.265608
219.219179	219.842263	219.393572
217.353242	215.029037	214.548719
214.572443	214.561208	214.562045
212.371867	199.380674	195.726652
198.161979	201.110508	203.961644
205.576590	205.932878	204.866511
203.065099	201.114258	199.135106
198.307659	198.900355	200.936936
204.397008	209.052065	214.385560
219.120112	222.726700	224.801154
225.437146	224.445285	223.518770
222.319214	220.237678	220.035392
221.579583	224.236335	227.584029
231.153566	233.889410	235.921001
236.155334	234.385132	231.235153
227.027531	222.686317	218.647697
215.437779	213.772052	213.646765
214.610734	215.963470	217.110587
217.527217	216.571988	213.978910
209.939034	205.217808	200.362974
195.835698	192.714434	191.060360
191.228509	193.095282	196.102914
199.068519	201.552536	202.705898
202.531505	200.818313	198.557394
196.308950	194.291926	193.494029
194.362263	196.855871	200.778782
205.395952	209.573588	212.032641
216.889148	218.861636	218.428349
217.186333	215.054017	213.085278
212.240754	212.885486	215.143925
218.400037	222.049085	225.215303
227.871219	229.339246	229.203980
227.127853	223.619077	219.059336
214.707306	211.381678	209.611476
209.295975	209.314709	210.657854
213.099426	214.719377	215.064833
213.920644	211.121529	206.850234
202.166881	197.920147	194.461748
192.671153	192.641183	194.293166
197.106429	200.347989	203.191207
204.619285	204.935189	204.152277
201.929216	199.052279	196.441303
194.542902	193.936475	194.725632
195.089001	197.802779	205.505835
210.650787	213.277988	214.435922
214.507514	213.431571	211.255555
209.158617	207.446277	206.960117
207.993183	210.685328	214.506678
218.250623	221.458046	223.936655
224.814883	223.995339	221.538782
218.379226	214.663188	211.507368
209.546532	208.845611	209.783793
211.886558	213.990145	216.057113
217.382793	217.356155	217.127649
216.444207	210.595001	204.962246
201.242039	198.435021	196.712269
197.022362	198.925753	201.192917
203.519198	205.875449	206.965944
206.432768	204.066537	200.676384
197.441905	194.987857	193.681316
193.695897	194.870056	197.731605
202.141916	206.995092	211.194376
213.905659	214.897103	0.000000
0.016225	0.515696	1.265740
1.733569	2.083612	1.799335
1.575819	1.318598	0.539003
-0.023725	-0.787498	-1.654492
-1.950004	-1.566675	-1.050964
-0.208113	0.677197	1.350644
1.696952	1.722335	1.312353
0.915280	0.383762	-0.581880
-1.266577	-1.098413	-0.944831
-0.862004	-0.213103	0.869907
2.037836	3.022198	3.629894
3.803033	3.748517	3.306490
2.494012	1.867595	1.306526
1.390190	1.479262	1.652819
2.102347	2.959360	4.009070
4.983452	5.345566	5.468775
5.176162	4.889793	4.228836
3.255709	2.461129	2.708370
2.729599	2.695880	2.697972
2.702543	2.701706	3.214505
5.060452	5.166167	4.177218
2.481522	0.712156	-0.955229
-2.393287	-3.198683	-3.430521
-3.575364	-2.980575	-2.674650
-2.622629	-2.810768	-3.342286
-4.106881	-5.451699	-6.501841
-7.726362	-8.670372	-8.775250
-8.746117	-8.164237	-7.470815
-6.157625	-4.458597	-3.514185
-2.936039	-2.931049	-2.832819
-2.769145	-3.162887	-3.246551
-3.155806	-2.824916	-1.864264
-0.927769	0.278450	1.760207
2.839482	3.645297	3.551221
3.070484	2.525236	1.559176
0.643059	0.388752	0.175649
-0.220603	-0.084904	0.053276
0.357124	0.747116	1.526293
2.285480	2.227214	1.661559
0.846183	-0.392502	-1.134209
-1.144204	-1.040566	-0.732146
-0.022888	0.896127	2.171862
3.399296	4.834022	6.411096
7.822516	9.308859	10.201236
11.042847	12.075076	13.537277
16.120360	19.706959	23.947044
28.708235	33.075265	36.450404
39.524234	42.396584	45.292271
47.453301	48.256203	48.425592
48.221243	48.047253	48.115080
48.686981	49.901537	51.480269
52.049659	51.473606	50.100059
48.922583	45.216914	41.467590
37.831450	33.872728	30.357304
27.376310	24.421118	21.426798
19.014374	16.947405	14.585328
11.695901	8.037292	3.003060
-1.813483	-5.639419	-9.471182
-13.024075	-15.933058	-18.483677
-20.444513	-21.663223	-22.764549
-23.755156	-24.998845	-26.779027
-28.826021	-29.964802	-31.805356
-32.281103	-31.751662	-30.423906
-27.976089	-25.129943	-21.278624
-16.576536	-11.913172	-6.771552
-0.568569	5.505393	10.548365
15.004886	20.154828	25.682272
32.708968	40.433269	48.925482
56.808773	63.082945	68.808104
73.861474	78.467006	81.003447
81.528316	85.322191	87.598946
87.788325	87.819131	87.824957
87.827049	87.552334	83.488733
78.828283	74.210262	68.638685
62.827382	57.638716	51.308788
43.746825	35.555114	26.527633
17.927598	9.789596	2.354159
-4.441939	-10.993724	-18.121564
-26.332428	-34.351807	-40.085303
-43.740162	-46.887227	-49.645974
-51.697540	-52.353508	-51.670902
-50.065099	-47.205642	-42.869000
-37.400658	-32.088378	-28.140921
-24.673767	-19.094706	-12.057178
-4.461092	3.503771	11.475716
19.221232	26.652919	33.853994
41.022230	48.532143	55.910555
61.632816	64.942219	66.888891
68.405174	70.168743	72.257345
73.615892	73.957209	73.730780
71.559321	67.409996	62.472738
57.263275	51.844056	45.670191
37.714471	28.534244	19.793117
12.107959	5.161177	-0.888223
-6.745332	-11.329619	-12.311082
-19.279094	-31.643856	-37.353627
-39.864281	-41.430539	-43.414262
-44.637125	-43.768473	-40.946888
-37.290356	-32.820106	-26.903477
-19.993746	-13.585144	-8.190875
-2.975167	3.103366	10.630774
19.087206	28.053926	36.910763
46.073928	56.064137	66.227919
76.402935	86.101368	94.616917
101.651083	106.684494	110.129999
112.964910	115.347769	116.963552
117.784351	117.384768	116.808714
115.170880	112.105805	107.484885
101.785542	94.935317	87.289271
78.109045	67.615599	57.111366
47.084942	37.585031	28.177539
19.093451	10.308624	1.248261
-7.799210	-15.973844	-18.591902
-23.321868	-38.031227	-46.782349
-53.083562	-58.341311	-61.770577
-63.335997	-63.711019	-63.069618
-61.439269	-59.032656	-56.519491
-53.806132	-50.190385	-46.093917
-41.058430	-35.451057	-29.869082
-23.645691	-16.125350	-7.663107
1.429318	10.641605	19.917567
28.683673	36.544465	43.512059
49.267217	55.123071	60.789965
65.501181	69.388729	72.276079
74.504967	76.335078	77.975004
78.889865	78.692599	77.520501
74.841683	70.732725	65.502436
59.647419	53.719136	47.390045
40.978098	34.031331	26.737404
19.653265	12.814707	6.173432
0.199373	-4.851502	-7.094120
-7.201090	-7.190273	-7.201926
-7.287248	-16.276453	-28.102212
-30.373544	-30.911306	-30.900475
-30.553346	-29.685112	-27.935721
-25.554087	-22.496079	-18.952761
-15.000299	-10.684468	-5.470852
0.186465	5.847950	11.660523
17.167171	22.553523	27.640194
32.807213	38.043299	43.352231
48.555449	53.055266	55.917218
57.793972	61.661112	64.400706
65.707232	65.709294	64.787799
63.024649	60.846139	58.635986
55.981310	52.978684	49.364178
45.004647	40.114839	34.537436
28.528418	22.369552	16.415887
10.171685	3.602420	-2.695462
-7.909093	-12.346878	-16.584036
-20.256793	-22.983479	-25.016743
-27.333851	-29.557331	-31.451982
-33.141852	-34.440879	-34.949090
-34.465858	-32.949142	-30.286967
-26.711185	-23.092525	-18.674311
-13.560583	-8.430616	-3.649869
0.519446	4.384510	8.351539
12.438864	16.816292	21.531691
26.461449	31.561014	36.662282
41.381834	45.412537	49.059911
51.920220	53.493962	54.390925
54.571549	54.139934	53.039848
51.280074	49.436606	47.785027
45.896202	43.823407	41.377681
37.928411	33.757034	29.196875
23.722691	17.798159	13.576405
12.740202	4.857747	-4.312500
-8.504299	-11.288833	-13.674635
-16.125769	-18.259340	-20.226002
-22.160603	-23.865876	-25.267719
-26.853951	-28.000650	-28.138829
-27.486194	-25.691849	-22.873177
-19.231630	-14.623200	-10.254930
-6.342417	-2.691727	0.774590
3.844252	5.884987	7.768403
12.101296	15.950120	19.754408
24.095637	28.948797	33.939331
38.530280	42.382033	45.071668
46.332000	46.801084	46.570083
45.690599	44.420287	43.015934
41.776428	40.516096	39.481356
38.800006	37.985870	36.339280
33.834452	32.267373	32.129179
30.637846	18.128227	8.993358
4.016569	0.141093	-1.740233
-1.902555	-2.520231	-7.585270
-10.562110	-11.670100	-13.367455
-16.025044	-18.909899	-21.717738
-24.213842	-25.897048	-26.057712
-24.861487	-22.603049	-19.901760
-16.814619	-13.550185	-10.495508
-7.531576	-4.988038	-2.971014
-1.146281	0.580625	3.005973
5.991135	9.467432	13.866508
19.055160	24.327056	28.953384
32.687335	35.392358	36.942375
37.324061	36.812518	35.748645
34.585721	33.788646	33.532277
33.939331	35.177193	36.625649
37.448092	37.215836	35.457287
32.490038	28.480969	23.698549
18.329677	13.186398	8.839760
5.668134	3.008886	1.429318
0.183970	-0.936091	-2.402026
-4.409893	-6.921399	-10.296971
-14.099601	-16.625659	-17.093084
-20.900285	-24.250056	-24.017382
-22.566012	-19.939215	-16.519525
-13.226765	-10.518814	-9.129042
-8.860587	-8.630407	-8.252472
-7.723046	-6.270422	-3.800120
-0.124868	4.161412	9.064532
13.816146	18.407514	22.217628
24.614665	25.514960	25.330153
24.647548	23.482950	22.612625
22.433226	23.114592	24.996754
27.434576	29.653051	30.679050
30.406008	28.915093	26.232106
22.599717	18.032492	13.076096
8.568810	5.066697	2.171444
0.294272	0.047449	0.114873
0.185225	-0.541513	-2.183097
-5.015079	-9.472840	-14.306459
-17.967144	-20.844096	-22.572257
-23.052994	-21.671962	-18.961501
-16.108289	-12.916269	-10.380216
-8.795643	-8.478901	-9.522381
-10.877596	-12.554573	-13.575150
-13.335409	-11.371241	-8.259972
-4.111886	0.848259	5.540352
9.496983	12.464665	14.038407
14.197398	13.316256	12.105046
10.695299	9.892398	10.413517
12.043030	14.202402	17.005252
19.587096	21.388507	21.860086
20.904020	18.463703	14.508327
9.889903	5.511638	1.774370
-1.065112	-2.264669	-1.891738
-0.973127	-0.019556	0.603528
0.154837	-1.885493	-4.209698
-4.690017	-4.666292	-4.677527
-4.676690	-6.866868	-19.858061
-23.512083	-21.076756	-18.128227
-15.277091	-13.662145	-13.305857
-14.372225	-16.173636	-18.124477
-20.103629	-20.931077	-20.338380
-18.301799	-14.841727	-10.186670
-4.853175	-0.118623	3.487965
5.562419	6.198411	5.206550
4.280035	3.080478	0.998943
0.796657	2.340847	4.997600
8.345294	11.914831	14.650675
16.682266	16.916599	15.146397
11.996418	7.788796	3.447582
-0.591038	-3.800956	-5.466684
-5.591970	-4.628001	-3.275265
-2.128148	-1.711518	-2.666747
-5.259825	-9.299701	-14.020927
-18.875761	-23.403037	-26.524301
-28.178375	-28.010226	-26.143453
-23.135821	-20.170216	-17.686199
-16.532837	-16.707231	-18.420422
-20.681341	-22.929785	-24.946809
-25.744706	-24.876472	-22.382864
-18.459953	-13.842783	-9.665147
-7.206094	-2.349587	-0.377099
-0.810386	-2.052402	-4.184718
-6.153457	-6.997981	-6.353249
-4.094810	-0.838698	2.810350
5.976568	8.632484	10.100511
9.965245	7.889118	4.380342
-0.179399	-4.531429	-7.857057
-9.627259	-9.942760	-9.924026
-8.580881	-6.139309	-4.519358
-4.173902	-5.318091	-8.117206
-12.388501	-17.071854	-21.318588
-24.776987	-26.567582	-26.597552
-24.945569	-22.132306	-18.890746
-16.047528	-14.619450	-14.303546
-15.086458	-17.309519	-20.186456
-22.797432	-24.695834	-25.302260
-24.513103	-24.149734	-21.435956
-13.732900	-8.587948	-5.960747
-4.802813	-4.731221	-5.807164
-7.983180	-10.080118	-11.792458
-12.278618	-11.245552	-8.553407
-4.732057	-0.988112	2.219311
4.697920	5.576148	4.756604
2.300047	-0.859509	-4.575547
-7.731367	-9.692203	-10.393124
-9.454942	-7.352177	-5.248591
-3.181622	-1.855942	-1.882580
-2.111086	-2.794528	-8.643734
-14.276489	-17.996696	-20.803714
-22.526466	-22.216373	-20.312982
-18.045818	-15.719537	-13.363286
-12.272791	-12.805967	-15.172198
-18.562351	-21.796830	-24.250878
-25.557419	-25.542838	-24.368679
-21.507130	-17.096819	-12.243644
-8.044359	-5.333076	-4.341632
