# Supplementary material for: Data for indirect load case estimation of ice-induced moments from shaft line torque measurements
Source: Data Brief. 2018 May 28;19:1222–36. doi: 10.1016/j.dib.2018.05.115 (PMC6140293; doi:10.1016/j.dib.2018.05.115)
Supplement: Supplementary file 3 — Supplementary material [file mmc3.zip › Data/Case 2/Case2_IceTorque.txt]

Time [s]	Torque Q_ice TSVD [kNm]	Torque Q_ice TGSVD [kNm] Torque Q_ice Tikh [kNm]
0.000000	1.704625		2.547873		6.670110
0.001668	3.325667		4.954454		11.331208
0.003336	4.883882		7.100648		13.500024
0.005003	6.375120		8.896630		13.695828
0.006671	7.768577		10.287416		12.891429
0.008339	9.014100		11.254758		12.008995
0.010007	10.055750		11.814298		11.570051
0.011674	10.846757		12.008413		11.591403
0.013342	11.361026		11.896486		11.726402
0.015010	11.598286		11.544837		11.539598
0.016678	11.582648		11.018320		10.752360
0.018346	11.356518		10.374759		9.342530
0.020013	10.972501		9.662391		7.490900
0.021681	10.485408		8.919810		5.461760
0.023349	9.945277		8.177600		3.516067
0.025017	9.391594		7.460923		1.892706
0.026684	8.848889		6.792413		0.824871
0.028352	8.324553		6.194796		0.537454
0.030020	7.810208		5.692505		1.199216
0.031688	7.287569		5.311562		2.848553
0.033356	6.738356		5.077231		5.334999
0.035023	6.155789		5.009598		8.308894
0.036691	5.553836		5.118121		11.272167
0.038359	4.970324		5.396870		13.689509
0.040027	4.461956		5.822363		15.139435
0.041694	4.092199		6.355268		15.454659
0.043362	3.915932		6.946014		14.783147
0.045030	3.966088		7.543014		13.520373
0.046698	4.246688		8.101297		12.126762
0.048366	4.734062		8.589212		10.922061
0.050033	5.384894		8.991654		9.976875
0.051701	6.147527		9.309457		9.162977
0.053369	6.972552		9.555777		8.317429
0.055037	7.819975		9.750983		7.401652
0.056704	8.662287		9.917556		6.548110
0.058372	9.484387		10.076025		5.974966
0.060040	10.281778		10.242341		5.844955
0.061708	11.057924		10.426653		6.172461
0.063376	11.820762		10.633306		6.830546
0.065043	12.577989		10.861958		7.634654
0.066711	13.331246		11.109737		8.439169
0.068379	14.070518		11.374116		9.191929
0.070047	14.770997		11.655833		9.929516
0.071714	15.394634		11.960789		10.728461
0.073382	15.897180		12.299932		11.638124
0.075050	16.239228		12.686637		12.625004
0.076718	16.397676		13.132030		13.564326
0.078386	16.373392		13.639659		14.302632
0.080053	16.192012		14.201361		14.772625
0.081721	15.897539		14.795930		15.092199
0.083389	15.541221		15.391233		15.564536
0.085057	15.169954		15.949219		16.543532
0.086724	14.818135		16.432266		18.222240
0.088392	14.504997		16.809016		20.471169
0.090060	14.236916		17.058253		22.833497
0.091728	14.012322		17.170285		24.686867
0.093396	13.826531		17.146183		25.480197
0.095063	13.674849		16.995795		24.918363
0.096731	13.553887		16.735426		23.016778
0.098399	13.462155		16.385692		20.037239
0.100067	13.401048		15.969643		16.373403
0.101734	13.376360		15.511020		12.449845
0.103402	13.399292		15.032657		8.662974
0.105070	13.485432		14.555313		5.361734
0.106738	13.650832		14.097369		2.851712
0.108406	13.905883		13.675653		1.402813
0.110073	14.249290		13.307133		1.238724
0.111741	14.665033		13.010666		2.488703
0.113409	15.124275		12.807729		5.106557
0.115077	15.592031		12.721317		8.804268
0.116744	16.036174		12.772967		13.066118
0.118412	16.435209		12.978717		17.271936
0.120080	16.781851		13.345413		20.884853
0.121748	17.081477		13.868733		23.602874
0.123416	17.346943		14.533640		25.384701
0.125083	17.592681		15.316998		26.343843
0.126751	17.830884		16.191296		26.598234
0.128419	18.070995		17.128158		26.186708
0.130087	18.321694		18.100638		25.102946
0.131754	18.593241		19.084102		23.405544
0.133422	18.898111		20.056169		21.308488
0.135090	19.249164		20.996543		19.176986
0.136758	19.656281		21.887356		17.427278
0.138426	20.123562		22.714104		16.390600
0.140093	20.648921		23.466751		16.210793
0.141761	21.226560		24.140369		16.816623
0.143429	21.851046		24.734936		17.973736
0.145097	22.520650		25.254406		19.391456
0.146764	23.237916		25.705564		20.841292
0.148432	24.006958		26.097256		22.236061
0.150100	24.828870		26.440203		23.625180
0.151768	25.697707		26.747142		25.099306
0.153436	26.599195		27.032626		26.660163
0.155103	27.512723		27.311922		28.150514
0.156771	28.415306		27.598923		29.310856
0.158439	29.285153		27.903628		29.944254
0.160107	30.102889		28.230196		30.084564
0.161774	30.850034		28.576473		30.042822
0.163442	31.506253		28.935306		30.279808
0.165110	32.047781		29.297131		31.169823
0.166778	32.449008		29.652677		32.790977
0.168446	32.687440		29.994578		34.856070
0.170113	32.750245		30.317192		36.812133
0.171781	32.639422		30.614844		38.046949
0.173449	32.372960		30.879486		38.102039
0.175117	31.981138		31.099083		36.814445
0.176784	31.499358		31.257689		34.355564
0.178452	30.960501		31.337437		31.168823
0.180120	30.389849		31.321819		27.831695
0.181788	29.804201		31.199222		24.890472
0.183456	29.214678		30.965722		22.728512
0.185123	28.631110		30.626587		21.516157
0.186791	28.065589		30.196494		21.248559
0.188459	27.533792		29.698727		21.824323
0.190127	27.054331		29.163643		23.098177
0.191794	26.647414		28.626435		24.879972
0.193462	26.334153		28.124096		26.913917
0.195130	26.136732		27.691632		28.895892
0.196798	26.078393		27.357981		30.551556
0.198466	26.181619		27.142572		31.733226
0.200133	26.463591		27.053662		32.458281
0.201801	26.929608		27.089212		32.847815
0.203469	27.566864		27.240245		33.005007
0.205137	28.341701		27.495621		32.923360
0.206804	29.202520		27.846477		32.493350
0.208472	30.088417		28.288561		31.605092
0.210140	30.941033		28.821451		30.278329
0.211808	31.715567		29.444850		28.735601
0.213476	32.387087		30.153301		27.375283
0.215143	32.950173		30.931280		26.657017
0.216811	33.412716		31.750432		26.944336
0.218479	33.786829		32.569956		28.359223
0.220147	34.080577		33.340065		30.703393
0.221814	34.293188		34.007636		33.487197
0.223482	34.414487		34.522777		36.072131
0.225150	34.427507		34.845098		37.880713
0.226818	34.312517		34.948781		38.580315
0.228486	34.051168		34.825823		38.148126
0.230153	33.630403		34.486992		36.793069
0.231821	33.046477		33.960160		34.802587
0.233489	32.309197		33.285956		32.425012
0.235157	31.445566		32.511185		29.859002
0.236824	30.501006		31.681218		27.329203
0.238492	29.536250		30.833132		25.152925
0.240160	28.619071		29.991570		23.710198
0.241828	27.812156		29.168663		23.312225
0.243496	27.160466		28.368172		24.046495
0.245163	26.682399		27.592534		25.697678
0.246831	26.368170		26.850387		27.797608
0.248499	26.186287		26.161860		29.782698
0.250167	26.095961		25.559621		31.183176
0.251834	26.060988		25.085083		31.764256
0.253502	26.060312		24.780793		31.569674
0.255170	26.092072		24.681135		30.855465
0.256838	26.170687		24.803898		29.941609
0.258506	26.319063		25.144819		29.048719
0.260173	26.559247		25.676262		28.204315
0.261841	26.904475		26.350200		27.277119
0.263509	27.354196		27.104784		26.128586
0.265177	27.892224		27.873314		24.789780
0.266844	28.487438		28.594113		23.539361
0.268512	29.096615		29.219656		22.815517
0.270180	29.669451		29.723277		23.006156
0.271848	30.155993		30.101925		24.243790
0.273516	30.516022		30.374065		26.327688
0.275183	30.728660		30.572835		28.811272
0.276851	30.799311		30.735871		31.188569
0.278519	30.760919		30.894415		33.066973
0.280187	30.667837		31.064803		34.248937
0.281854	30.583180		31.244987		34.716250
0.283522	30.563177		31.417272		34.560774
0.285190	30.643576		31.556537		33.915333
0.286858	30.832706		31.641385		32.917559
0.288526	31.113343		31.664753		31.711204
0.290193	31.452244		31.640666		30.472424
0.291861	31.813464		31.605086		29.437408
0.293529	32.170618		31.610566		28.896097
0.295197	32.514275		31.716098		29.123565
0.296864	32.852973		31.974665		30.260263
0.298532	33.208801		32.421348		32.202157
0.300200	33.609856		33.064490		34.581162
0.301868	34.082024		33.881654		36.878620
0.303536	34.641709		34.821213		38.630120
0.305203	35.290174		35.809409		39.608426
0.306871	36.009800		36.761775		39.877968
0.308539	36.762752		37.596908		39.697949
0.310207	37.493045		38.249816		39.346172
0.311874	38.132859		38.681834		38.976265
0.313542	38.613027		38.884554		38.584237
0.315210	38.875900		38.876550		38.077740
0.316878	38.887134		38.693553		37.379716
0.318546	38.642468		38.374737		36.497083
0.320213	38.166678		37.949068		35.524619
0.321881	37.504563		37.425807		34.594845
0.323549	36.706870		36.792102		33.807538
0.325217	35.816081		36.018445		33.174931
0.326884	34.857055		35.070411		32.608570
0.328552	33.835482		33.923296		31.960462
0.330220	32.743973		32.575522		31.108936
0.331888	31.572837		31.057222		30.045955
0.333556	30.321267		29.431791		28.905437
0.335223	29.005238		27.790045		27.900107
0.336891	27.660264		26.238273		27.195380
0.338559	26.339229		24.882673		26.800800
0.340227	25.106865		23.813292		26.560279
0.341894	24.032645		23.090610		26.258053
0.343562	23.183312		22.737491		25.771238
0.345230	22.615566		22.738322		25.164843
0.346898	22.369303		23.045804		24.668295
0.348566	22.462264		23.594191		24.553775
0.350233	22.887619		24.316115		24.996074
0.351901	23.616064		25.158919		25.993595
0.353569	24.603069		26.096216		27.378592
0.355237	25.799985		27.131430		28.891320
0.356904	27.165789		28.292192		30.276094
0.358572	28.675362		29.617082		31.366564
0.360240	30.321019		31.138536		32.136613
0.361908	32.106539		32.866878		32.699361
0.363576	34.035928		34.780118		33.249620
0.365243	36.101382		36.822447		33.970298
0.366911	38.275205		38.911860		34.952261
0.368579	40.508728		40.954874		36.179574
0.370247	42.738407		42.864581		37.588372
0.371914	44.896597		44.577676		39.149782
0.373582	46.923091		46.066551		40.909091
0.375250	48.773920		47.343862		42.950658
0.376918	50.425519		48.458640		45.320254
0.378586	51.874339		49.484711		47.973058
0.380253	53.133316		50.503780		50.791050
0.381921	54.226831		51.586625		53.648499
0.383589	55.185224		52.776484		56.462596
0.385257	56.039211		54.078552		59.184561
0.386924	56.814362		55.458347		61.741017
0.388592	57.526318		56.849796		63.978771
0.390260	58.178135		58.171369		65.665335
0.391928	58.761384		59.346335		66.554900
0.393596	59.261729		60.321817		66.485207
0.395263	59.667898		61.081466		65.459772
0.396931	59.981052		61.648220		63.684303
0.398599	60.220622		62.076408		61.542273
0.400267	60.423572		62.435459		59.508744
0.401934	60.636406		62.789782		58.019509
0.403602	60.902290		63.180309		57.335378
0.405270	61.247778		63.612516		57.460541
0.406938	61.673989		64.053839		58.164846
0.408606	62.155387		64.440899		59.107081
0.410273	62.646391		64.694565		59.992088
0.411941	63.093188		64.739216		60.673371
0.413609	63.446563		64.521766		61.152756
0.415277	63.671744		64.026190		61.500108
0.416944	63.752966		63.280223		61.766684
0.418612	63.692595		62.352476		61.954684
0.420280	63.506307		61.340144		62.045149
0.421948	63.216360		60.349635		62.037140
0.423616	62.844548		59.474233		61.954670
0.425283	62.405786		58.774001		61.818778
0.426951	61.902911		58.262950		61.618949
0.428619	61.323574		57.906959		61.318551
0.430287	60.640530		57.633236		60.892487
0.431954	59.816525		57.349028		60.360671
0.433622	58.813860		56.964660		59.785322
0.435290	57.606773		56.414770		59.232999
0.436958	56.192964		55.672135		58.727156
0.438626	54.599875		54.750635		58.217478
0.440293	52.882475		53.696959		57.576041
0.441961	51.112101		52.573717		56.615849
0.443629	49.359233		51.438712		55.128677
0.445297	47.675565		50.325874		52.945095
0.446964	46.081281		49.232646		50.006629
0.448632	44.561675		48.116843		46.416647
0.450300	43.074011		46.903749		42.434426
0.451968	41.562034		45.501922		38.406233
0.453636	39.973299		43.824349		34.667872
0.455303	38.274161		41.810368		31.473244
0.456971	36.458713		39.443461		28.979414
0.458639	34.550300		36.760618		27.266442
0.460307	32.596346		33.850621		26.343062
0.461974	30.658452		30.841027		26.116251
0.463642	28.799996		27.876405		26.354742
0.465310	27.073372		25.092763		26.703581
0.466978	25.508979		22.594356		26.781351
0.468646	24.108266		20.438686		26.326792
0.470313	22.843197		18.633398		25.311500
0.471981	21.663638		17.145609		23.948310
0.473649	20.512335		15.920788		22.588491
0.475317	19.344525		14.905769		21.562264
0.476984	18.146904		14.069534		21.039792
0.478652	16.949870		13.416264		20.969547
0.480320	15.828294		12.987462		21.108058
0.481988	14.889396		12.852960		21.120095
0.483656	14.250535		13.093375		20.711927
0.485323	14.013221		13.778558		19.749911
0.486991	14.240989		14.947288		18.313858
0.488659	14.947526		16.593054		16.657323
0.490327	16.097988		18.659353		15.093505
0.491994	17.622317		21.045949		13.870476
0.493662	19.436000		23.625174		13.112453
0.495330	21.462285		26.265123		12.864384
0.496998	23.650324		28.854819		13.202652
0.498666	25.985575		31.325628		14.324091
0.500333	28.490930		33.663717		16.542031
0.502001	31.218828		35.910259		20.184803
0.503669	34.236000		38.149058		25.457257
0.505337	37.603542		40.484543		32.344059
0.507004	41.356108		43.015698		40.594289
0.508672	45.484928		45.812658		49.768770
0.510340	49.929460		48.901915		59.306678
0.512008	54.581264		52.263670		68.584415
0.513676	59.300917		55.841442		76.965786
0.515343	63.944960		59.560792		83.854174
0.517011	68.396316		63.351745		88.752330
0.518679	72.589739		67.168863		91.325044
0.520347	76.524618		71.003818		91.460409
0.522014	80.260903		74.887494		89.331963
0.523682	83.899053		78.881204		85.453416
0.525350	87.549731		83.059177		80.690476
0.527018	91.301999		87.486306		76.182641
0.528686	95.198748		92.196243		73.154514
0.530353	99.225484		97.174915		72.652747
0.532021	103.314354		102.353566		75.298478
0.533689	107.361225		107.613526		81.153144
0.535357	111.250746		112.802298		89.743313
0.537024	114.883234		117.757825		100.216533
0.538692	118.197525		122.335588		111.555724
0.540360	121.185126		126.432153		122.779227
0.542028	123.892632		129.999434		133.081922
0.543696	126.411324		133.046230		141.904782
0.545363	128.855238		135.626879		148.936941
0.547031	131.331697		137.820340		154.062218
0.548699	133.910726		139.705523		157.279381
0.550367	136.601156		141.339460		158.642263
0.552034	139.340551		142.743922		158.254825
0.553702	142.003098		143.903491		156.315354
0.555370	144.424804		144.774987		153.161342
0.557038	146.440101		145.305210		149.256728
0.558706	147.920192		145.452121		145.104046
0.560373	148.802514		145.203987		141.129693
0.562041	149.103242		144.591754		137.619947
0.563709	148.909756		143.691566		134.747930
0.565377	148.355903		142.616534		132.660115
0.567044	147.587462		141.499213		131.542579
0.568712	146.727336		140.468330		131.598950
0.570380	145.849103		139.624761		132.937996
0.572048	144.964640		139.022253		135.437939
0.573716	144.027693		138.657616		138.673727
0.575383	142.951727		138.473104		141.959190
0.577051	141.637670		138.370814		144.501153
0.578719	140.005501		138.235828		145.615069
0.580387	138.022872		137.962462		144.926877
0.582054	135.724153		137.477047		142.488563
0.583722	133.214673		136.751585		138.759644
0.585390	130.657694		135.805146		134.450982
0.587058	128.245526		134.693229		130.288906
0.588726	126.160573		133.488508		126.805246
0.590393	124.535523		132.258478		124.249090
0.592061	123.423136		131.045969		122.644447
0.593729	122.784242		129.857368		121.928562
0.595397	122.497807		128.661141		122.058731
0.597064	122.390691		127.396593		123.009479
0.598732	122.278944		125.990408		124.675228
0.600400	122.009308		124.376894		126.769160
0.602068	121.489906		122.517093		128.808728
0.603736	120.702729		120.412239		130.213707
0.605403	119.696002		118.108149		130.467948
0.607071	118.559891		115.689080		129.260958
0.608739	117.392815		113.261890		126.548022
0.610407	116.267093		110.933739		122.520079
0.612074	115.201975		108.788357		117.513418
0.613742	114.149972		106.866641		111.902191
0.615410	112.999486		105.156534		106.016352
0.617078	111.593571		103.594999		100.116841
0.618746	109.761509		102.081756		94.434550
0.620413	107.356995		100.501383		89.244024
0.622081	104.294679		98.748156		84.909839
0.623749	100.576242		96.747434		81.840741
0.625417	96.298729		94.468531		80.338149
0.627084	91.641678		91.926560		80.408127
0.628752	86.835022		89.173685		81.653977
0.630420	82.115197		86.282893		83.336893
0.632088	77.680682		83.328939		84.598430
0.633756	73.658687		80.371413		84.740633
0.635423	70.091593		77.443958		83.427167
0.637091	66.945987		74.551959		80.725154
0.638759	64.140568		71.679048		77.002291
0.640427	61.584209		68.800716		72.757605
0.642094	59.213294		65.901792		68.470521
0.643762	57.018594		62.993482		64.516987
0.645430	55.055501		60.125537		61.154359
0.647098	53.436021		57.389919		58.547377
0.648766	52.305170		54.914134		56.800609
0.650433	51.807475		52.844827		55.966553
0.652101	52.050981		51.324825		56.014550
0.653769	53.076394		50.468692		56.779758
0.655437	54.838193		50.342512		57.942989
0.657104	57.202478		50.952680		59.089649
0.658772	59.963234		52.246158		59.849648
0.660440	62.874716		54.121646		60.053015
0.662108	65.693565		56.448391		59.799145
0.663776	68.221104		59.087623		59.377643
0.665443	70.335405		61.911410		59.080058
0.667111	72.004755		64.814937		59.026419
0.668779	73.278992		67.720295		59.129991
0.670447	74.261424		70.572191		59.233486
0.672114	75.069623		73.327899		59.328898
0.673782	75.796458		75.944936		59.708080
0.675450	76.482180		78.370204		60.931172
0.677118	77.104629		80.533882		63.610482
0.678786	77.589119		82.350236		68.110698
0.680453	77.834144		83.726000		74.309272
0.682121	77.745412		84.575217		81.532296
0.683789	77.269432		84.837749		88.702433
0.685457	76.418846		84.497419		94.648623
0.687124	75.284123		83.595331		98.465157
0.688792	74.029272		82.234660		99.783806
0.690460	72.872298		80.574991		98.850724
0.692128	72.053857		78.816815		96.383408
0.693796	71.799948		77.179269		93.284542
0.695463	72.286030		75.875898		90.349745
0.697131	73.610379		75.093569		88.089503
0.698799	75.783116		74.978566		86.700993
0.700467	78.734112		75.631709		86.129962
0.702134	82.338205		77.111890		86.130806
0.703802	86.451325		79.445352		86.287304
0.705470	90.947722		82.636989		86.041501
0.707138	95.747983		86.680016		84.816657
0.708806	100.830233		91.561324		82.273677
0.710473	106.222074		97.261294		78.632663
0.712141	111.976535		103.748361		74.899149
0.713809	118.139740		110.969906		72.832299
0.715477	124.719720		118.841954		74.587062
0.717144	131.664653		127.240597		82.101114
0.718812	138.855538		135.997971		96.418814
0.720480	146.114299		144.904970		117.199303
0.722148	153.224788		153.721611		142.615616
0.723816	159.961823		162.194274		169.724001
0.725483	166.122417		170.077268		195.207068
0.727151	171.553399		177.154867		216.233284
0.728819	176.170359		183.259545		231.109025
0.730487	179.964241		188.282916		239.481922
0.732154	182.993880		192.177692		242.056041
0.733822	185.365562		194.951236		239.997532
0.735490	187.203794		196.653323		234.333157
0.737158	188.620121		197.361860		225.613015
0.738826	189.688023		197.170266		213.951696
0.740493	190.430736		196.179133		199.379825
0.742161	190.825337		194.493079		182.319353
0.743829	190.821638		192.222086		163.960313
0.745497	190.369916		189.485440		146.349161
0.747164	189.448987		186.415928		132.092492
0.748832	188.086413		183.162119		123.723268
0.750500	186.365504		179.887146		122.928835
0.752168	184.417990		176.763204		129.933993
0.753836	182.405189		173.961854		143.304827
0.755503	180.493108		171.641123		160.281584
0.757171	178.827453		169.931217		177.532219
0.758839	177.513584		168.921324		192.050048
0.760507	176.604611		168.650170		201.877117
0.762174	176.099005		169.102581		206.430398
0.763842	175.947533		170.213157		206.382991
0.765510	176.068166		171.876551		203.216272
0.767178	176.366404		173.962247		198.646584
0.768846	176.757262		176.330617		194.129111
0.770513	177.184255		178.846937		190.572109
0.772181	177.630647		181.390844		188.292390
0.773849	178.119652		183.860328		187.151087
0.775517	178.703063		186.170948		186.760877
0.777184	179.441243		188.252220		186.664264
0.778852	180.380278		190.043481		186.437231
0.780520	181.533081		191.491204		185.738109
0.782188	182.869931		192.548782		184.351437
0.783856	184.320760		193.178859		182.253411
0.785523	185.787765		193.357492		179.674931
0.787191	187.163984		193.079030		177.103346
0.788859	188.352395		192.360530		175.176195
0.790527	189.280891		191.244580		174.478808
0.792194	189.910528		189.799573		175.322382
0.793862	190.236686		188.116728		177.602441
0.795530	190.284350		186.303606		180.805946
0.797198	190.099316		184.474528		184.170013
0.798866	189.737015		182.739157		186.929977
0.800533	189.250450		181.191171		188.559502
0.802201	188.678847		179.899225		188.912873
0.803869	188.039040		178.902001		188.219746
0.805537	187.321879		178.208124		186.940311
0.807204	186.495388		177.800455		185.549350
0.808872	185.514834		177.643138		184.353310
0.810540	184.337664		177.689316		183.427612
0.812208	182.939347		177.887651		182.693782
0.813876	181.325505		178.186657		182.072654
0.815543	179.536816		178.536879		181.601763
0.817211	177.645562		178.891733		181.430198
0.818879	175.745475		179.208098		181.691878
0.820547	173.938410		179.447499		182.345691
0.822214	172.321773		179.578200		183.096923
0.823882	170.979471		179.577988		183.465032
0.825550	169.977323		179.437211		182.971650
0.827218	169.362244		179.161611		181.348192
0.828886	169.163771		178.774666		178.652878
0.830553	169.396848		178.319204		175.243727
0.832221	170.065535		177.858013		171.635191
0.833889	171.167884		177.472968		168.325452
0.835557	172.701948		177.262167		165.690389
0.837224	174.671972		177.334771		163.994088
0.838892	177.092740		177.803753		163.489704
0.840560	179.989733		178.777377		164.522605
0.842228	183.393643		180.350706		167.535514
0.843896	187.329764		182.598410		172.925938
0.845563	191.804826		185.569738		180.801743
0.847231	196.795192		189.285753		190.766785
0.848899	202.240011		193.738243		201.883010
0.850567	208.041323		198.889467		212.877335
0.852234	214.070800		204.672070		222.528857
0.853902	220.180952		210.989118		230.061989
0.855570	226.217921		217.714818		235.357192
0.857238	232.033371		224.696796		238.887924
0.858906	237.494143		231.760651		241.437950
0.860573	242.489289		238.716892		243.756890
0.862241	246.934467		245.369655		246.318419
0.863909	250.773442		251.526090		249.261464
0.865577	253.976080		257.005257		252.480416
0.867244	256.532326		261.645677		255.760038
0.868912	258.442656		265.311281		258.859052
0.870580	259.707051		267.895880		261.511370
0.872248	260.315893		269.326502		263.386836
0.873916	260.246489		269.565784		264.088724
0.875583	259.467597		268.613392		263.241119
0.877251	257.951707		266.506327		260.652151
0.878919	255.691878		263.318042		256.472665
0.880587	252.718015		259.156491		251.245518
0.882254	249.107298		254.161409		245.779249
0.883922	244.985305		248.501039		240.871836
0.885590	240.517222		242.368195		237.006084
0.887258	235.891314		235.975163		234.173138
0.888926	231.298573		229.546714		231.923668
0.890593	226.912721		223.310696		229.623724
0.892261	222.873992		217.486358		226.774876
0.893929	219.278808		212.271458		223.223424
0.895597	216.176375		207.829975		219.158540
0.897264	213.572386		204.282526		214.932522
0.898932	211.439316		201.701133		210.839345
0.900600	209.731859		200.108976		206.999657
0.902268	208.404804		199.484589		203.419690
0.903936	207.429358		199.768966		200.171966
0.905603	206.803386		200.873697		197.563688
0.907271	206.551782		202.688476		196.161785
0.908939	206.715667		205.087026		196.623765
0.910607	207.332565		207.931262		199.395492
0.912274	208.413015		211.074092		204.422181
0.913942	209.920868		214.361623		211.029176
0.915610	211.763872		217.635529		218.055763
0.917278	213.798212		220.736347		224.205059
0.918946	215.846475		223.508288		228.463918
0.920613	217.724673		225.805992		230.404942
0.922281	219.271658		227.503260		230.238258
0.923949	220.374105		228.503207		228.608848
0.925617	220.981948		228.748491		226.262943
0.927284	221.111769		228.229660		223.761827
0.928952	220.838283		226.989420		221.374192
0.930620	220.276212		225.121079		219.159002
0.932288	219.556220		222.760605		217.136896
0.933956	218.799384		220.073257		215.411760
0.935623	218.095091		217.237162		214.158943
0.937291	217.487018		214.427022		213.497813
0.938959	216.970826		211.800948		213.349254
0.940627	216.504957		209.492430		213.393423
0.942294	216.032742		207.607886		213.182218
0.943962	215.510555		206.228767		212.365289
0.945630	214.934188		205.416180		210.915024
0.947298	214.355306		205.215693		209.222507
0.948966	213.882057		205.660374		207.991948
0.950633	213.662402		206.770878		207.962417
0.952301	213.853902		208.552335		209.580676
0.953969	214.587791		210.988663		212.785257
0.955637	215.936810		214.035633		217.016786
0.957304	217.895013		217.614530		221.457841
0.958972	220.374233		221.608492		225.382032
0.960640	223.217483		225.863478		228.430982
0.962308	226.225573		230.195154		230.681471
0.963976	229.190665		234.401817		232.487435
0.965643	231.929665		238.281984		234.208774
0.967311	234.310918		241.653825		235.994656
0.968979	236.269283		244.372742		237.740002
0.970647	237.806871		246.343509		239.216406
0.972314	238.979294		247.524518		240.272370
0.973982	239.870126		247.923635		240.964144
0.975650	240.559094		247.587258		241.528921
0.977318	241.091601		246.585816		242.213679
0.978986	241.457790		244.999574		243.065093
0.980653	241.587696		242.908130		243.814297
0.982321	241.365169		240.385592		243.940473
0.983989	240.657957		237.501699		242.897899
0.985657	239.356370		234.327495		240.393681
0.987324	237.409981		230.943091		236.564095
0.988992	234.852033		227.444640		231.946316
0.990660	231.804599		223.947883		227.255003
0.992328	228.462939		220.586430		223.084340
0.993996	225.063098		217.504004		219.700713
0.995663	221.840858		214.841283		217.037831
0.997331	218.991780		212.719290		214.881098
0.998999	216.641036		211.222429		213.110042
1.000667	214.828855		210.384859		211.833969
1.002334	213.513666		210.183645		211.327247
1.004002	212.591359		210.540884		211.801979
1.005670	211.926081		211.335033		213.165230
1.007338	211.385927		212.419365		214.924858
1.009006	210.875883		213.643564		216.322542
1.010673	210.360534		214.873632		216.641829
1.012341	209.870792		216.005740		215.539061
1.014009	209.492107		216.971372		213.227097
1.015677	209.336129		217.733523		210.413034
1.017344	209.502442		218.276066		208.013235
1.019012	210.040392		218.590021		206.777833
1.020680	210.921826		218.660990		207.000642
1.022348	212.033030		218.461353		208.448484
1.024016	213.189044		217.949390		210.532318
1.025683	214.167182		217.075619		212.616432
1.027351	214.751283		215.794869		214.292751
1.029019	214.775422		214.081215		215.475330
1.030687	214.156386		211.942150		216.280439
1.032354	212.907618		209.428293		216.788087
1.034022	211.132341		206.635664		216.852144
1.035690	208.998572		203.698992		216.091695
1.037358	206.702513		200.776455		214.079764
1.039026	204.428700		198.028407		210.622024
1.040693	202.315316		195.594342		205.959911
1.042361	200.431631		193.573187		200.771271
1.044029	198.771977		192.011471		195.952460
1.045697	197.267516		190.902149		192.281484
1.047364	195.813402		190.194147		190.119354
1.049032	194.305356		189.809950		189.284665
1.050700	192.676934		189.666496		189.151643
1.052368	190.927720		189.693948		188.916969
1.054036	189.134239		189.847725		187.908081
1.055703	187.439479		190.111204		185.800852
1.057371	186.022693		190.489082		182.675477
1.059039	185.056839		190.993772		178.931876
1.060707	184.664793		191.628885		175.156728
1.062374	184.885946		192.374343		172.036156
1.064042	185.661891		193.177200		170.338358
1.065710	186.844574		193.950817		170.901147
1.067378	188.224301		194.583163		174.519335
1.069046	189.570180		194.952913		181.675748
1.070713	190.673120		194.950182		192.179071
1.072381	191.381780		194.497424		204.885906
1.074049	191.624245		193.565621		217.706963
1.075717	191.411887		192.181652		227.997949
1.077384	190.825634		190.424539		233.259776
1.079052	189.988291		188.410903		231.909539
1.080720	189.029075		186.272711		223.819985
1.082388	188.048136		184.132504		210.399068
1.084056	187.089124		182.082092		194.159820
1.085723	186.126698		180.169829		177.934843
1.087391	185.072840		178.399323		164.034630
1.089059	183.801400		176.739358		153.671883
1.090727	182.185344		175.141916		146.858959
1.092394	180.137237		173.563156		142.780399
1.094062	177.641971		171.981736		140.439554
1.095730	174.772469		170.409766		139.270218
1.097398	171.683648		168.893763		139.440645
1.099066	168.585939		167.505541		141.734456
1.100733	165.705201		166.325354		147.083634
1.102401	163.239264		165.421405		155.964423
1.104069	161.321651		164.830642		167.909873
1.105737	160.000532		164.545525		181.347419
1.107404	159.236639		164.510230		193.855995
1.109072	158.919196		164.627740		202.785171
1.110740	158.895122		164.776777		206.036296
1.112408	159.004523		164.835123		202.728579
1.114076	159.114862		164.704075		193.501801
1.115743	159.146911		164.328189		180.339192
1.117411	159.087270		163.705363		165.976572
1.119079	158.984760		162.884602		153.118590
1.120747	158.931173		161.951936		143.743302
1.122414	159.030409		161.008086		138.719010
1.124082	159.363235		160.143625		137.813810
1.125750	159.956701		159.418019		140.019429
1.127418	160.766795		158.847738		144.007675
1.129086	161.679830		158.406172		148.528467
1.130753	162.533081		158.034908		152.634620
1.132421	163.149751		157.663120		155.730682
1.134089	163.379214		157.229916		157.527143
1.135757	163.132064		156.703995		157.995910
1.137424	162.401144		156.095811		157.370721
1.139092	161.263794		155.459320		156.159081
1.140760	159.865703		154.882812		155.087422
1.142428	158.391194		154.470833		154.925020
1.144096	157.027513		154.321238		156.212858
1.145763	155.931181		154.502656		159.007630
1.147431	155.203120		155.037757		162.779529
1.149099	154.876795		155.896576		166.547906
1.150767	154.920851		157.001919		169.224714
1.152434	155.255084		158.245942		170.025150
1.154102	155.776211		159.514101		168.762484
1.155770	156.387952		160.710629		165.895138
1.157438	157.028653		161.779094		162.313008
1.159106	157.689592		162.712789		158.974980
1.160773	158.418738		163.552314		156.574383
1.162441	159.308077		164.371107		155.380911
1.164109	160.467036		165.252820		155.305407
1.165777	161.988626		166.266465		156.114740
1.167444	163.917385		167.445671		157.651429
1.169112	166.227975		168.777104		159.925409
1.170780	168.820328		170.200683		163.034210
1.172448	171.532637		171.621224		166.977984
1.174116	174.168565		172.928504		171.501150
1.175783	176.531585		174.020858		176.075286
1.177451	178.458075		174.826759		180.049277
1.179119	179.841970		175.319386		182.888018
1.180787	180.646504		175.520735		184.365771
1.182454	180.901933		175.494248		184.607732
1.184122	180.691020		175.327508		183.963286
1.185790	180.126059		175.109038		182.791014
1.187458	179.322285		174.904798		181.281699
1.189126	178.372918		174.740329		179.415953
1.190793	177.330863		174.593293		177.069259
1.192461	176.201181		174.398615		174.190594
1.194129	174.946539		174.065223		170.939654
1.195797	173.504975		173.500251		167.693573
1.197464	171.816012		172.634538		164.912280
1.199132	169.848421		171.442858		162.936850
1.200800	167.621890		169.953732		161.836916
1.202468	165.216085		168.246412		161.396751
1.204136	162.763984		166.435983		161.249861
1.205803	160.430817		164.650427		161.084674
1.207471	158.384023		163.005352		160.802311
1.209139	156.761985		161.582361		160.537326
1.210807	155.649233		160.415945		160.534467
1.212474	155.063566		159.491577		160.959027
1.214142	154.957049		158.755064		161.755928
1.215810	155.229389		158.130658		162.641456
1.217478	155.749699		157.543497		163.230732
1.219146	156.381624		156.940959		163.224202
1.220813	157.006922		156.307705		162.545140
1.222481	157.543435		155.670566		161.353162
1.224149	157.954488		155.091782		159.934005
1.225817	158.248057		154.652007		158.537851
1.227484	158.465677		154.427153		157.264033
1.229152	158.663191		154.464958		156.056145
1.230820	158.887589		154.767466		154.801855
1.232488	159.155799		155.284225		153.467887
1.234156	159.441507		155.918302		152.179301
1.235823	159.674314		156.543860		151.186643
1.237491	159.752285		157.031019		150.734483
1.239159	159.565019		157.271903		150.908462
1.240827	159.021135		157.201586		151.556786
1.242494	158.072787		156.809142		152.342538
1.244162	156.730736		156.136606		152.905429
1.245830	155.066443		155.266642		153.042892
1.247498	153.201266		154.302343		152.805343
1.249166	151.286160		153.344180		152.449426
1.250833	149.477055		152.469568		152.276437
1.252501	147.911322		151.719670		152.450934
1.254169	146.689594		151.096305		152.905635
1.255837	145.865597		150.569485		153.386338
1.257504	145.445019		150.093599		153.607971
1.259172	145.393129		149.628166		153.429299
1.260840	145.649659		149.157821		152.944269
1.262508	146.148195		148.706170		152.436382
1.264176	146.836044		148.339499		152.220819
1.265843	147.689847		148.158744		152.462643
1.267511	148.722500		148.281215		153.073991
1.269179	149.978831		148.816272		153.751899
1.270847	151.520456		149.840924		154.142201
1.272514	153.403537		151.381414		154.044134
1.274182	155.655604		153.405369		153.545391
1.275850	158.258071		155.826326		153.013684
1.277518	161.139560		158.519296		152.947836
1.279186	164.181904		161.343352		153.766380
1.280853	167.237072		164.165695		155.643068
1.282521	170.150397		166.881609		158.468389
1.284189	172.784311		169.426062		161.943420
1.285857	175.037369		171.774866		165.740855
1.287524	176.855210		173.935880		169.637780
1.289192	178.232336		175.932968		173.549937
1.290860	179.205428		177.786972		177.460985
1.292528	179.840093		179.498601		181.303616
1.294196	180.213593		181.037659		184.874944
1.295863	180.396582		182.341586		187.844614
1.297531	180.437272		183.324115		189.857148
1.299199	180.351502		183.892329		190.673212
1.300867	180.121520		183.968159		190.270343
1.302534	179.704479		183.509021		188.845917
1.304202	179.049095		182.522239		186.719936
1.305870	178.116292		181.069290		184.191203
1.307538	176.898014		179.258455		181.426464
1.309206	175.428523		177.227429		178.442526
1.310873	173.784548		175.120036		175.186349
1.312541	172.073959		173.062654		171.661323
1.314209	170.416032		171.145864		168.022607
1.315877	168.918740		169.415306		164.583964
1.317544	167.658963		167.873237		161.730144
1.319212	166.670197		166.489590		159.782004
1.320880	165.939850		165.219154		158.884242
1.322548	165.415642		164.020253		158.967111
1.324216	165.018719		162.870302		159.788885
1.325883	164.660333		161.774539		161.023871
1.327551	164.258898		160.766008		162.345455
1.329219	163.754672		159.896895		163.471437
1.330887	163.119664		159.223360		164.173597
1.332554	162.360843		158.787577		164.279040
1.334222	161.515558		158.601485		163.691428
1.335890	160.639529		158.636560		162.436546
1.337558	159.789725		158.822592		160.704314
1.339226	159.006279		159.056362		158.841975
1.340893	158.298473		159.218574		157.267639
1.342561	157.639109		159.195222		156.316343
1.344229	156.969381		158.898279		156.079451
1.345897	156.213143		158.280702		156.322326
1.347564	155.296587		157.342204		156.542543
1.349232	154.167672		156.124693		156.165103
1.350900	152.809928		154.698918		154.796300
1.352568	151.247204		153.146063		152.417883
1.354236	149.538800		151.539042		149.424392
1.355903	147.767088		149.928021		146.481305
1.357571	146.021267		148.333326		144.270133
1.359239	144.381123		146.746883		143.238562
1.360907	142.903840		145.141254		143.461915
1.362574	141.615720		143.483609		144.657709
1.364242	140.509696		141.750982		146.316366
1.365910	139.548821		139.942972		147.861738
1.367578	138.675335		138.088655		148.761018
1.369246	137.824025		136.245816		148.556815
1.370913	136.937492		134.492347		146.857920
1.372581	135.979908		132.911547		143.358500
1.374249	134.945548		131.574662		137.935400
1.375917	133.859347		130.524869		130.808527
1.377584	132.768823		129.766753		122.679073
1.379252	131.729378		129.264101		114.732498
1.380920	130.787186		128.946743		108.433488
1.382588	129.964805		128.724835		105.136479
1.384256	129.253750		128.507035		105.641118
1.385923	128.615966		128.218048		109.877322
1.387591	127.993327		127.811326		116.870895
1.389259	127.321927		127.274162		125.028129
1.390927	126.547002		126.624515		132.638816
1.392594	125.634822		125.901036		138.398156
1.394262	124.579402		125.149323		141.738347
1.395930	123.403575		124.408097		142.846336
1.397598	122.155142		123.698724		142.383364
1.399266	120.899289		123.020439		141.049525
1.400933	119.708486		122.352210		139.197921
1.402601	118.651175		121.660598		136.674298
1.404269	117.780882		120.911650		132.953880
1.405937	117.127878		120.083919		127.512351
1.407604	116.695554		119.179399		120.256474
1.409272	116.462961		118.229492		111.798727
1.410940	116.393402		117.294195		103.418890
1.412608	116.446971		116.454261		96.700038
1.414276	116.593447		115.797852		92.988329
1.415943	116.821585		115.404708		92.917196
1.417611	117.141902		115.331589		96.207792
1.419279	117.582234		115.602559		101.825037
1.420947	118.177763		116.206357		108.402527
1.422614	118.958910		117.101258		114.735263
1.424282	119.940821		118.225819		120.128076
1.425950	121.117166		119.512457		124.473576
1.427618	122.459164		120.900285		128.068024
1.429286	123.919021		122.344112		131.292688
1.430953	125.436112		123.817779		134.336482
1.432621	126.944253		125.311601		137.092722
1.434289	128.379021		126.825151		139.255834
1.435957	129.684626		128.357620		140.531444
1.437624	130.819885		129.898395		140.816909
1.439292	131.762479		131.420276		140.242497
1.440960	132.510308		132.877098		139.064273
1.442628	133.078981		134.206520		137.499934
1.444296	133.495389		135.337612		135.631607
1.445963	133.788687		136.201769		133.445684
1.447631	133.981207		136.744579		130.977356
1.449299	134.082116		136.935942		128.448351
1.450967	134.085874		136.775908		126.286049
1.452634	133.975842		136.294702		124.988200
1.454302	133.731564		135.546800		124.896383
1.455970	133.337024		134.600492		126.002033
1.457638	132.787122		133.525565		127.897559
1.459306	132.090637		132.382208		129.909993
1.460973	131.269554		131.213789		131.359570
1.462641	130.355890		130.044938		131.821747
1.464309	129.387649		128.884836		131.268228
1.465977	128.405011		127.734203		130.022071
1.467644	127.446978		126.593638		128.557161
1.469312	126.548044		125.470869		127.253983
1.470980	125.734508		124.384999		126.244628
1.472648	125.020785		123.366814		125.426040
1.474316	124.406884		122.455225		124.619360
1.475983	123.878524		121.690799		123.763116
1.477651	123.410764		121.107926		123.007807
1.479319	122.974742		120.727389		122.645531
1.480987	122.545756		120.551043		122.917255
1.482654	122.110192		120.559911		123.820558
1.484322	121.669106		120.716355		125.041948
1.485990	121.237476		120.970059		126.061253
1.487658	120.839713		121.266678		126.372315
1.489326	120.503262		121.557205		125.700818
1.490993	120.252405		121.805846		124.109808
1.492661	120.103823		121.994485		121.950477
1.494329	120.064387		122.122752		119.697200
1.495997	120.130684		122.203897		117.758512
1.497664	120.289569		122.257915		116.356338
1.499332	120.519408		122.304014		115.520470
1.501000	120.792327		122.354592		115.180920
1.502668	121.078075		122.412233		115.288700
1.504336	121.349610		122.470213		115.882510
1.506003	121.589453		122.515948		117.055705
1.507671	121.794842		122.536059		118.845170
1.509339	121.979382		122.521480		121.118880
1.511007	122.169753		122.471208		123.545912
1.512674	122.397679		122.393812		125.684134
1.514342	122.689258		122.306393		127.145404
1.516010	123.054868		122.231259		127.746407
1.517678	123.482843		122.190986		127.561627
1.519346	123.938838		122.202860		126.855642
1.521013	124.370904		122.273842		125.942667
1.522681	124.718594		122.397203		125.057028
1.524349	124.923434		122.551719		124.299623
1.526017	124.938270		122.703808		123.670310
1.527684	124.733793		122.812253		123.145012
1.529352	124.301626		122.834451		122.738215
1.531020	123.654030		122.732621		122.508647
1.532688	122.820539		122.478426		122.503988
1.534356	121.841796		122.054930		122.679114
1.536023	120.761066		121.455670		122.842045
1.537691	119.614563		120.681576		122.672478
1.539359	118.422611		119.737035		121.822536
1.541027	117.184306		118.626611		120.061594
1.542694	115.878036		117.353495		117.392514
1.544362	114.468756		115.920081		114.072183
1.546030	112.920764		114.330316		110.518415
1.547698	111.212558		112.592925		107.150034
1.549366	109.349311		110.724488		104.247078
1.551033	107.368918		108.751461		101.905481
1.552701	105.339517		106.710629		100.099475
1.554369	103.348989		104.647855		98.795597
1.556037	101.489358		102.615293		98.032345
1.557704	99.840280		100.667453		97.907106
1.559372	98.455712		98.856685		98.476173
1.561040	97.356541		97.228761		99.633259
1.562708	96.530160		95.819322		101.050068
1.564376	95.936339		94.651880		102.229774
1.566043	95.517760		93.737746		102.663772
1.567711	95.213108		93.077815		102.027355
1.569379	94.970462		92.665519		100.325056
1.571047	94.758629		92.489932		97.912532
1.572714	94.573958		92.537916		95.375012
1.574382	94.440539		92.794581		93.309900
1.576050	94.402805		93.242000		92.110636
1.577718	94.511407		93.856828		91.852716
1.579386	94.805488		94.607952		92.331289
1.581053	95.296136		95.455341		93.216503
1.582721	95.956057		96.350892		94.229010
1.584389	96.719134		97.241363		95.235276
1.586057	97.490691		98.072837		96.220818
1.587724	98.166045		98.795711		97.180274
1.589392	98.652383		99.369142		98.014059
1.591060	98.888086		99.764129		98.510475
1.592728	98.854504		99.964831		98.431497
1.594396	98.577569		99.968146		97.653457
1.596063	98.119497		99.781863		96.279952
1.597731	97.563240		99.421886		94.657561
1.599399	96.993712		98.909091		93.274878
1.601067	96.479929		98.266430		92.584335
1.602734	96.061544		97.516874		92.825035
1.604402	95.742152		96.682640		93.927991
1.606070	95.490623		95.785859		95.551004
1.607738	95.250426		94.850388		97.229756
1.609406	94.955476		93.903987		98.571788
1.611073	94.549407		92.979815		99.395564
1.612741	94.003819		92.116251		99.745399
1.614409	93.330556		91.354468		99.782262
1.616077	92.583989		90.733967		99.622203
1.617744	91.851701		90.286977		99.223229
1.619412	91.235217		90.033171		98.388283
1.621080	90.825586		89.976125		96.880049
1.622748	90.680366		90.102534		94.579532
1.624416	90.808425		90.384361		91.600035
1.626083	91.166714		90.783343		88.297455
1.627751	91.669722		91.256657		85.174590
1.629419	92.208776		91.762409		82.727212
1.631087	92.675858		92.263820		81.300686
1.632754	92.985895		92.731431		81.015388
1.634422	93.092445		93.143206		81.784495
1.636090	92.993812		93.482840		83.402551
1.637758	92.729015		93.736921		85.648919
1.639426	92.365081		93.891784		88.345749
1.641093	91.978581		93.930976		91.340462
1.642761	91.635215		93.834189		94.434546
1.644429	91.371684		93.578237		97.322278
1.646097	91.183973		93.140214		99.602452
1.647764	91.025286		92.502313		100.878713
1.649432	90.814979		91.657203		100.901437
1.651100	90.457202		90.612450		99.669397
1.652768	89.865120		89.392538		97.427544
1.654436	88.984579		88.037536		94.558062
1.656103	87.810652		86.598383		91.425018
1.657771	86.392190		85.129725		88.257201
1.659439	84.822697		83.682004		85.127517
1.661107	83.219825		82.294699		82.030030
1.662774	81.699003		80.992301		79.000597
1.664442	80.348284		79.783788		76.203507
1.666110	79.210847		78.665397		73.926229
1.667778	78.279098		77.625694		72.474648
1.669446	77.501014		76.651449		72.016690
1.671113	76.796235		75.732813		72.456630
1.672781	76.077466		74.866590		73.415197
1.674449	75.272092		74.056924		74.339827
1.676117	74.339460		73.313314		74.700384
1.677784	73.280428		72.646461		74.177835
1.679452	72.137329		72.062925		72.756472
1.681120	70.984204		71.559934		70.685635
1.682788	69.909018		71.121774		68.351454
1.684456	68.991489		70.718974		66.142956
1.686123	68.281607		70.310931		64.381655
1.687791	67.784345		69.851769		63.324232
1.689459	67.455041		69.298289		63.188383
1.691127	67.207402		68.618172		64.135300
1.692794	66.932662		67.796330		66.181633
1.694462	66.525122		66.837698		69.080380
1.696130	65.907286		65.765672		72.255507
1.697798	65.047783		64.616563		74.867401
1.699466	63.967371		63.431559		76.027146
1.701133	62.731819		62.248270		75.096826
1.702801	61.434180		61.093968		71.953507
1.704469	60.171661		59.982062		67.090720
1.706137	59.023236		58.912420		61.489800
1.707804	58.033261		57.875164		56.291785
1.709472	57.204292		56.856773		52.395741
1.711140	56.499864		55.846875		50.152668
1.712808	55.855904		54.844053		49.287644
1.714476	55.197973		53.859212		49.081465
1.716143	54.460678		52.915650		48.726419
1.717811	53.605213		52.045612		47.695436
1.719479	52.631145		51.283966		45.965475
1.721147	51.579427		50.660337		44.009936
1.722814	50.525287		50.191555		42.578962
1.724482	49.562028		49.876392		42.370912
1.726150	48.779276		49.694132		43.733432
1.727818	48.241079		49.607634		46.511818
1.729486	47.969770		49.570378		50.097691
1.731153	47.940138		49.535855		53.649293
1.732821	48.085673		49.466936		56.387933
1.734489	48.315126		49.342848		57.848331
1.736157	48.534636		49.161981		57.984823
1.737824	48.669237		48.939938		57.101604
1.739492	48.678094		48.703493		55.654022
1.741160	48.560042		48.482140		54.023171
1.742828	48.348975		48.299467		52.372323
1.744496	48.101309		48.166450		50.647382
1.746163	47.879308		48.078195		48.706627
1.747831	47.734393		48.014787		46.497822
1.749499	47.693939		47.945896		44.178813
1.751167	47.753938		47.838038		42.110859
1.752834	47.878776		47.662767		40.723994
1.754502	48.008132		47.403903		40.323916
1.756170	48.069799		47.062031		40.942308
1.757838	47.995958		46.655073		42.310341
1.759506	47.739361		46.214583		43.971220
1.761173	47.285464		45.778473		45.475178
1.762841	46.657094		45.381822		46.556466
1.764509	45.909987		45.048072		47.201288
1.766177	45.119951		44.782941		47.574925
1.767844	44.364985		44.572772		47.854023
1.769512	43.707292		44.387894		48.063752
1.771180	43.180227		44.190209		48.018477
1.772848	42.783666		43.943052		47.406678
1.774516	42.488549		43.620794		45.977920
1.776183	42.248584		43.215753		43.729481
1.777851	42.015185		42.740750		40.986693
1.779519	41.751309		42.226836		38.326110
1.781187	41.440872		41.716887		36.374124
1.782854	41.092150		41.256732		35.578266
1.784522	40.735309		40.885927		36.058244
1.786190	40.415391		40.630277		37.597339
1.787858	40.182574		40.497714		39.761492
1.789526	40.081617		40.478370		42.073499
1.791193	40.142334		40.548744		44.153964
1.792861	40.372825		40.678982		45.773996
1.794529	40.756995		40.841519		46.823045
1.796197	41.257244		41.018961		47.242678
1.797864	41.822167		41.209167		46.988066
1.799532	42.397711		41.426059		46.049628
1.801200	42.939013		41.695726		44.517454
1.802868	43.419583		42.048650		42.634073
1.804536	43.835096		42.509946		40.781435
1.806203	44.200637		43.090168		39.385282
1.807871	44.542414		43.779141		38.772322
1.809539	44.886785		44.544506		39.050985
1.811207	45.250187		45.335430		40.080220
1.812874	45.632971		46.090543		41.544593
1.814542	46.018462		46.748167		43.096051
1.816210	46.376679		47.256339		44.487818
1.817878	46.670760		47.580381		45.633607
1.819546	46.863815		47.706401		46.571054
1.821213	46.924488		47.640209		47.364533
1.822881	46.830469		47.402156		48.014707
1.824549	46.570037		47.019273		48.432714
1.826217	46.142024		46.516645		48.493159
1.827884	45.554521		45.910051		48.128210
1.829552	44.822412		45.201598		47.397073
1.831220	43.963872		44.379448		46.479278
1.832888	42.996228		43.421765		45.587100
1.834556	41.932146		42.304038		44.842572
1.836223	40.777348		41.007977		44.189109
1.837891	39.530848		39.529717		43.392485
1.839559	38.187913		37.885084		42.137931
1.841227	36.744798		36.110357		40.176654
1.842894	35.203489		34.258125		37.447040
1.844562	33.574577		32.389122		34.108619
1.846230	31.877168		30.562043		30.474381
1.847898	30.136074		28.823857		26.882999
1.849566	28.377757		27.202969		23.583548
1.851233	26.626950		25.706801		20.692436
1.852901	24.905353		24.324172		18.235731
1.854569	23.232588		23.031683		16.238502
1.856237	21.628399		21.802398		14.795520
1.857904	20.114460		20.614669		14.070328
1.859572	18.714436		19.459077		14.214656
1.861240	17.451950		18.341963		15.250553
1.862908	16.347178		17.284844		16.984250
1.864576	15.413481		16.319944		19.008578
1.866243	14.655464		15.482873		20.805069
1.867911	14.069119		14.804178		21.903265
1.869579	13.643803		14.301757		22.024876
1.871247	13.365124		13.976010		21.150258
1.872914	13.217665		13.809022		19.486274
1.874582	13.186903		13.768099		17.364296
1.876250	13.260272		13.812887		15.127335
1.877918	13.427675		13.904289		13.059481
1.879586	13.681671		14.012902		11.375659
1.881253	14.017142		14.124748		10.249279
1.882921	14.429907		14.242806		9.833810
1.884589	14.913886		14.383990		10.243839
1.886257	15.457138		14.572408		11.495626
1.887924	16.038005		14.830723		13.443043
1.889592	16.623202		15.171822		15.757680
1.891260	17.169444		15.592855		17.983824
1.892928	17.629088		16.073021		19.660036
1.894596	17.958686		16.575522		20.459778
1.896263	18.128002		17.053162		20.287959
1.897931	18.126573		17.456279		19.289681
1.899599	17.965563		17.741258		17.771063
1.901267	17.674189		17.877824		16.075229
1.902934	17.291804		17.853573		14.476079
1.904602	16.858104		17.674822		13.137071
1.906270	16.404312		17.363614		12.140671
1.907938	15.947624		16.951631		11.552516
1.909606	15.489971		16.472484		11.466733
1.911273	15.020852		15.954314		11.993260
1.912941	14.523108		15.414609		13.185754
1.914609	13.980189		14.858581		14.949391
1.916277	13.383531		14.281508		16.987862
1.917944	12.738764		13.674353		18.835656
1.919612	12.069488		13.031049		19.981014
1.921280	11.417406		12.355383		20.036452
1.922948	10.837950		11.665544		18.883347
1.924616	10.391451		10.995039		16.723487
1.926283	10.131299		10.389660		14.011395
1.927951	10.091848		9.901189		11.295206
1.929619	10.279505		9.579276		9.034847
1.931287	10.669991		9.463286		7.475016
1.932954	11.213137		9.575827		6.621950
1.934622	11.844315		9.919212		6.322236
1.936290	12.499443		10.475482		6.395160
1.937958	13.129352		11.209845		6.749033
1.939626	13.709450		12.076744		7.425056
1.941293	14.242174		13.027230		8.552798
1.942961	14.751940		14.016056		10.247605
1.944629	15.274455		15.006960		12.507652
1.946297	15.843567		15.975009		15.164983
1.947964	16.479113		16.905611		17.914773
1.949632	17.178498		17.790626		20.405871
1.951300	17.913632		18.622853		22.345907
1.952968	18.633678		19.390576		23.571781
1.954636	19.273120		20.073890		24.060222
1.956303	19.763809		20.644020		23.887389
1.957971	20.048844		21.065981		23.172069
1.959639	20.095469		21.304014		22.039014
1.961307	19.903842		21.328464		20.617797
1.962974	19.508989		21.122416		19.063890
1.964642	18.974657		20.686499		17.571645
1.966310	18.379893		20.040757		16.353379
1.967978	17.801382		19.223204		15.583086
1.969646	17.296135		18.285393		15.332489
1.971313	16.889328		17.285912		15.539836
1.972981	16.570761		16.283068		16.036947
1.974649	16.300925		15.328115		16.625948
1.976317	16.024828		14.460222		17.164154
1.977984	15.689505		13.704027		17.605022
1.979652	15.260286		13.070072		17.965647
1.981320	14.731536		12.557828		18.236652
1.982988	14.129488		12.160385		18.291210
1.984656	13.506947		11.869503		17.861106
1.986323	12.931644		11.679623		16.618648
1.987991	12.471101		11.589723		14.344742
1.989659	12.177339		11.602534		11.106271
1.991327	12.074504		11.721394		7.344503
1.992994	12.151993		11.945726		3.806827
1.994662	12.364771		12.266528		1.325774
1.996330	12.641305		12.663275		0.528725
1.997998	12.897952		13.103230		1.606367
1.999666	13.056919		13.543509		4.249341
2.001333	13.063645		13.935577		7.786802
2.003001	12.899119		14.231259		11.464536
2.004669	12.583608		14.389085		14.731823
2.006337	12.170446		14.379796		17.401958
2.008004	11.731308		14.190027		19.615865
2.009672	11.336943		13.823627		21.637583
2.011340	11.038715		13.300445		23.592942
2.013008	10.856049		12.652911		25.288292
2.014676	10.773047		11.921108		26.203931
2.016343	10.744764		11.147314		25.670342
2.018011	10.710941		10.371129		23.150071
2.019679	10.613220		9.626139		18.503547
2.021347	10.411372		8.938709		12.127138
2.023014	10.094846		8.328921		4.906238
2.024682	9.687346		7.813115		-1.999000
2.026350	9.243800		7.407019		-7.453205
2.028018	8.840482		7.128324		-10.621156
2.029686	8.560277		6.997754		-11.130160
2.031353	8.475969		7.038138		-9.087116
2.033021	8.634987		7.271597		-4.978885
2.034689	9.049081		7.715516		0.482145
2.036357	9.691617		8.378266		6.510365
2.038024	10.503612		9.255688		12.368353
2.039692	11.407462		10.329172		17.455495
2.041360	12.325135		11.565742		21.370750
2.043028	13.196153		12.920198		23.948486
2.044696	13.990466		14.338982		25.256032
2.046363	14.712683		15.765169		25.543187
2.048031	15.396587		17.143820		25.148773
2.049699	16.091735		18.426859		24.389469
2.051367	16.846180		19.576705		23.470443
2.053034	17.690231		20.568092		22.455415
2.054702	18.625531		21.387873		21.311552
2.056370	19.621857		22.033029		20.009083
2.058038	20.621858		22.507521		18.623183
2.059706	21.552033		22.818905		17.376194
2.061373	22.337142		22.975614		16.583875
2.063041	22.914901		22.985607		16.522213
2.064709	23.248071		22.856614		17.281737
2.066377	23.331663		22.597726		18.691445
2.068044	23.193791		22.221674		20.361354
2.069712	22.889835		21.746977		21.828095
2.071380	22.490888		21.199180		22.730475
2.073048	22.068782		20.610713		22.927370
2.074716	21.681095		20.019226		22.506305
2.076383	21.359846		19.464628		21.693041
2.078051	21.106928		18.985292		20.722796
2.079719	20.897632		18.614042		19.745451
2.081387	20.691361		18.374553		18.808099
2.083054	20.446463		18.278762		17.909876
2.084722	20.134877		18.325771		17.084747
2.086390	19.752411		18.502489		16.455980
2.088058	19.321948		18.785992		16.224403
2.089726	18.889135		19.147191		16.591010
2.091393	18.512258		19.555147		17.653035
2.093061	18.249393		19.981164		19.330320
2.094729	18.146136		20.401849		21.365248
2.096397	18.226566		20.800589		23.400520
2.098064	18.488942		21.167328		25.095994
2.099732	18.906495		21.496941		26.225140
2.101400	19.432808		21.786874		26.706743
2.103068	20.010633		22.034826		26.568397
2.104736	20.582558		22.237177		25.878680
2.106403	21.101531		22.388556		24.699292
2.108071	21.539134		22.482647		23.088173
2.109739	21.889671		22.513953		21.145139
2.111407	22.168907		22.480067		19.061014
2.113074	22.407529		22.383893		17.128447
2.114742	22.640875		22.235267		15.695688
2.116410	22.897712		22.051527		15.077326
2.118078	23.191247		21.856744		15.459008
2.119746	23.514963		21.679536		16.835124
2.121413	23.844340		21.549685		19.002086
2.123081	24.143626		21.494053		21.606466
2.124749	24.375332		21.532537		24.227359
2.126417	24.509550		21.674882		26.462989
2.128084	24.530630		21.919060		27.996487
2.129752	24.439996		22.251592		28.631600
2.131420	24.255087		22.649759		28.305817
2.133088	24.005386		23.085185		27.095873
2.134756	23.726764		23.527976		25.223264
2.136423	23.455280		23.950501		23.049997
2.138091	23.221297		24.330064		21.042544
2.139759	23.044622		24.650050		19.688488
2.141427	22.931329		24.899521		19.374904
2.143094	22.872950		25.071631		20.265245
2.144762	22.848456		25.161442		22.224421
2.146430	22.828940		25.163803		24.829276
2.148098	22.784160		25.071905		27.468820
2.149766	22.689340		24.876919		29.502963
2.151433	22.530383		24.568941		30.427616
2.153101	22.306013		24.139108		29.994630
2.154769	22.026332		23.582543		28.254008
2.156437	21.708509		22.901457		25.513973
2.158104	21.371239		22.107654		22.240412
2.159772	21.029801		21.223677		18.933453
2.161440	20.693001		20.282094		16.021584
2.163108	20.362379		19.322826		13.801189
2.164776	20.033152		18.388892		12.426081
2.166443	19.696067		17.521377		11.929645
2.168111	19.339482		16.754646		12.253371
2.169779	18.951483		16.112785		13.263443
2.171447	18.522211		15.607970		14.755328
2.173114	18.046535		15.240969		16.461541
2.174782	17.526873		15.003511		18.078293
2.176450	16.975435		14.881828		19.313836
2.178118	16.414892		14.860489		19.946179
2.179786	15.876705		14.925641		19.870984
2.181453	15.396964		15.067012		19.124430
2.183121	15.010558		15.278310		17.876050
2.184789	14.745136		15.556078		16.395086
2.186457	14.616556		15.897359		14.997366
2.188124	14.626976		16.296847		13.981753
2.189792	14.765901		16.744311		13.568768
2.191460	15.013517		17.223101		13.856265
2.193128	15.345172		17.710292		14.804124
2.194796	15.735885		18.178704		16.251298
2.196463	16.164136		18.600495		17.957400
2.198131	16.614655		18.951621		19.653958
2.199799	17.080054		19.216143		21.091537
2.201467	17.561085		19.389310		22.075436
2.203134	18.065144		19.478614		22.488410
2.204802	18.602779		19.502460		22.301320
2.206470	19.182431		19.486704		21.572696
2.208138	19.804459		19.459793		20.437739
2.209806	20.456098		19.447580		19.088341
2.211473	21.109204		19.468945		17.747256
2.213141	21.722121		19.533085		16.638677
2.214809	22.245805		19.638954		15.955081
2.216477	22.632978		19.776818		15.821413
2.218144	22.847928		19.931433		16.264054
2.219812	22.874243		20.086035		17.198564
2.221480	22.718311		20.226207		18.449254
2.223148	22.407681		20.342697		19.800956
2.224816	21.984918		20.432562		21.064288
2.226483	21.498669		20.498373		22.124473
2.228151	20.994182		20.545691		22.950551
2.229819	20.505305		20.579499		23.563402
2.231487	20.049390		20.600567		23.983570
2.233154	19.625892		20.602803		24.189851
2.234822	19.218825		20.572448		24.111279
2.236490	18.802728		20.489522		23.655376
2.238158	18.351177		20.331330		22.757225
2.239826	17.846214		20.077304		21.425608
2.241493	17.286525		19.714047		19.764844
2.243161	16.692060		19.239384		17.961752
2.244829	16.103312		18.664417		16.241925
2.246497	15.574719		18.013075		14.812593
2.248164	15.163284		17.319226		13.814971
2.249832	14.915119		16.621972		13.303412
2.251500	14.853483		15.960141		13.252643
2.253168	14.971778		15.367103		13.578204
2.254836	15.233655		14.866938		14.152159
2.256503	15.580386		14.472645		14.809030
2.258171	15.943571		14.186629		15.354321
2.259839	16.259825		14.003176		15.594271
2.261507	16.483721		13.912214		15.392694
2.263174	16.595994		13.903343		14.736368
2.264842	16.605410		13.969070		13.773842
2.266510	16.544263		14.106388		12.798416
2.268178	16.458795		14.316260		12.171362
2.269846	16.396732		14.601130		12.210257
2.271513	16.394562		14.961145		13.083430
2.273181	16.467308		15.390134		14.748009
2.274849	16.603154		15.872547		16.950470
2.276517	16.764504		16.382303		19.286065
2.278184	16.895709		16.884081		21.296291
2.279852	16.936125		17.336945		22.575395
2.281520	16.835596		17.699621		22.858820
2.283188	16.568492		17.936325		22.075828
2.284856	16.142440		18.021903		20.360039
2.286523	15.598997		17.945231		18.020691
2.288191	15.005615		17.710186		15.482437
2.289859	14.440701		17.334087		13.203098
2.291527	13.975579		16.844005		11.580208
2.293194	13.658119		16.271801		10.861865
2.294862	13.502264		15.648972		11.083493
2.296530	13.485993		15.002410		12.053348
2.298198	13.557867		14.351920		13.399973
2.299866	13.650183		13.709917		14.674038
2.301533	13.695289		13.083170		15.473544
2.303201	13.641193		12.475974		15.549406
2.304869	13.463023		11.893724		14.856588
2.306537	13.167960		11.345797		13.539499
2.308204	12.792664		10.846805		11.866082
2.309872	12.393730		10.415736		10.141093
2.311540	12.033192		10.073057		8.630236
2.313208	11.762272		9.836428		7.516330
2.314876	11.607174		9.716087		6.893703
2.316543	11.560555		9.711066		6.792323
2.318211	11.581166		9.807265		7.211479
2.319879	11.602288		9.977929		8.139353
2.321547	11.547258		10.186559		9.543534
2.323214	11.348367		10.391709		11.335877
2.324882	10.964238		10.552706		13.333984
2.326550	10.391023		10.635161		15.249421
2.328218	9.664337		10.615204		16.722486
2.329886	8.851472		10.481671		17.399359
2.331553	8.036017		10.235925		17.024421
2.333221	7.299059		9.889519		15.511675
2.334889	6.701744		9.460386		12.968957
2.336557	6.273340		8.968534		9.671038
2.338224	6.007284		8.432315		5.999848
2.339892	5.865681		7.866140		2.379153
2.341560	5.790783		7.280119		-0.776179
2.343228	5.720605		6.681557		-3.093113
2.344896	5.605067		6.077754		-4.268410
2.346563	5.419030		5.479171		-4.108871
2.348231	5.169212		4.901933		-2.588654
2.349899	4.893264		4.368784		0.095303
2.351567	4.650965		3.908025		3.507639
2.353234	4.509345		3.550490		7.034001
2.354902	4.525148		3.325119		10.020854
2.356570	4.728952		3.254060		11.956377
2.358238	5.115123		3.348377		12.620708
2.359906	5.640482		3.605280		12.136498
2.361573	6.232319		4.007520		10.891777
2.363241	6.803852		4.525059		9.367272
2.364909	7.273095		5.118714		7.947936
2.366577	7.580215		5.745018		6.805749
2.368244	7.698972		6.361339		5.902198
2.369912	7.639611		6.930256		5.095416
2.371580	7.443008		7.422412		4.284051
2.373248	7.168049		7.817433		3.505577
2.374916	6.875730		8.102988		2.937347
2.376583	6.613927		8.272494		2.805261
2.378251	6.406277		8.322306		3.255104
2.379919	6.247499		8.249281		4.258731
2.381587	6.105950		8.049491		5.604155
2.383254	5.932650		7.718479		6.969936
2.384922	5.674685		7.253016		8.039609
2.386590	5.289911		6.653883		8.596682
2.388258	4.759529		5.928871		8.560256
2.389926	4.095474		5.095147		7.959557
2.391593	3.340571		4.180214		6.878767
2.393261	2.561093		3.221064		5.413406
2.394929	1.833299		2.261514		3.663161
2.396597	1.227174		1.348130		1.756417
2.398264	0.791542		0.525448		-0.121802
2.399932	0.544426		-0.168622		-1.730382
2.401600	0.471115		-0.706411		-2.815624
2.403268	0.530193		-1.072481		-3.185051
2.404936	0.665589		-1.263751		-2.778974
2.406603	0.821184		-1.287868		-1.705763
2.408271	0.954107		-1.160334		-0.222809
2.409939	1.043521		-0.901128		1.330751
2.411607	1.093191		-0.531618		2.623892
2.413274	1.127742		-0.072415		3.414694
2.414942	1.184015		0.457469		3.599293
2.416610	1.299852		1.040193		3.221000
2.418278	1.503005		1.657756		2.445904
2.419946	1.802628		2.290380		1.518795
2.421613	2.185197		2.915283		0.712498
2.423281	2.615724		3.506388		0.277612
2.424949	3.044045		4.035256		0.394595
2.426617	3.414880		4.473195		1.130689
2.428284	3.679424		4.794173		2.410049
2.429952	3.805723		4.977962		4.010780
2.431620	3.785232		5.012868		5.599973
2.433288	3.633779		4.897472		6.805761
2.434956	3.386663		4.641007		7.309913
2.436623	3.089253		4.262271		6.933893
2.438291	2.785730		3.787266		5.690999
2.439959	2.509115		3.245999		3.787629
2.441627	2.275130		2.669057		1.573936
2.443294	2.081167		2.084590		-0.539652
2.444962	1.910109		1.516195		-2.174799
2.446630	1.737425		0.981980		-3.062045
2.448298	1.539346		0.494786		-3.086172
2.449966	1.299969		0.063275		-2.296079
2.451633	1.015726		-0.306603		-0.884119
2.453301	0.696503		-0.610258		0.856423
2.454969	0.363543		-0.843632		2.587164
2.456637	0.044893		-1.003129		3.985925
2.458304	-0.230491		-1.086246		4.804516
2.459972	-0.438721		-1.092679		4.911686
2.461640	-0.565853		-1.025527		4.309904
2.463308	-0.610658		-0.892198		3.120394
2.464976	-0.584634		-0.704723		1.541440
2.466643	-0.509169		-0.479296		-0.205081
2.468311	-0.410482		-0.235065		-1.919970
2.469979	-0.313624		0.007670		-3.451459
2.471647	-0.237200		0.229551		-4.695015
2.473314	-0.190251		0.414198		-5.576331
2.474982	-0.172080		0.549829		-6.031529
2.476650	-0.174732		0.630170		-5.996799
2.478318	-0.187042		0.654517		-5.412289
2.479986	-0.198735		0.626981		-4.236957
2.481653	-0.203269		0.555116		-2.465852
2.483321	-0.198775		0.448254		-0.140421
2.484989	-0.187212		0.315915		2.654347
2.486657	-0.172485		0.166554		5.806038
2.488324	-0.158447		0.006843		9.198111
2.489992	-0.147569		-0.158528		12.731173
2.491660	-0.140569		-0.326638		16.334773
2.493328	-0.136844		-0.495893		19.967701
2.494996	-0.135241		-0.665549		23.610427
2.496663	-0.134704		-0.835318		27.255661
2.498331	-0.134574		-1.005110		30.901354
2.499999	-0.134553		-1.174905		34.547100
2.501667	-0.134552		-1.344701		38.192850
