# Supplementary material for: Data for indirect load case estimation of ice-induced moments from shaft line torque measurements
Source: Data Brief. 2018 May 28;19:1222–36. doi: 10.1016/j.dib.2018.05.115 (PMC6140293; doi:10.1016/j.dib.2018.05.115)
Supplement: Supplementary file 3 — Supplementary material [file mmc3.zip › Data/Case 2/Case2_ShaftTorque.txt]

Time [s]	Meas. Torque	Excl. Hydro
0.000000	0.001668	0.003336
0.005003	0.006671	0.008339
0.010007	0.011674	0.013342
0.015010	0.016678	0.018346
0.020013	0.021681	0.023349
0.025017	0.026684	0.028352
0.030020	0.031688	0.033356
0.035023	0.036691	0.038359
0.040027	0.041694	0.043362
0.045030	0.046698	0.048366
0.050033	0.051701	0.053369
0.055037	0.056704	0.058372
0.060040	0.061708	0.063376
0.065043	0.066711	0.068379
0.070047	0.071714	0.073382
0.075050	0.076718	0.078386
0.080053	0.081721	0.083389
0.085057	0.086724	0.088392
0.090060	0.091728	0.093396
0.095063	0.096731	0.098399
0.100067	0.101734	0.103402
0.105070	0.106738	0.108406
0.110073	0.111741	0.113409
0.115077	0.116744	0.118412
0.120080	0.121748	0.123416
0.125083	0.126751	0.128419
0.130087	0.131754	0.133422
0.135090	0.136758	0.138426
0.140093	0.141761	0.143429
0.145097	0.146764	0.148432
0.150100	0.151768	0.153436
0.155103	0.156771	0.158439
0.160107	0.161774	0.163442
0.165110	0.166778	0.168446
0.170113	0.171781	0.173449
0.175117	0.176784	0.178452
0.180120	0.181788	0.183456
0.185123	0.186791	0.188459
0.190127	0.191794	0.193462
0.195130	0.196798	0.198466
0.200133	0.201801	0.203469
0.205137	0.206804	0.208472
0.210140	0.211808	0.213476
0.215143	0.216811	0.218479
0.220147	0.221814	0.223482
0.225150	0.226818	0.228486
0.230153	0.231821	0.233489
0.235157	0.236824	0.238492
0.240160	0.241828	0.243496
0.245163	0.246831	0.248499
0.250167	0.251834	0.253502
0.255170	0.256838	0.258506
0.260173	0.261841	0.263509
0.265177	0.266844	0.268512
0.270180	0.271848	0.273516
0.275183	0.276851	0.278519
0.280187	0.281854	0.283522
0.285190	0.286858	0.288526
0.290193	0.291861	0.293529
0.295197	0.296864	0.298532
0.300200	0.301868	0.303536
0.305203	0.306871	0.308539
0.310207	0.311874	0.313542
0.315210	0.316878	0.318546
0.320213	0.321881	0.323549
0.325217	0.326884	0.328552
0.330220	0.331888	0.333556
0.335223	0.336891	0.338559
0.340227	0.341894	0.343562
0.345230	0.346898	0.348566
0.350233	0.351901	0.353569
0.355237	0.356904	0.358572
0.360240	0.361908	0.363576
0.365243	0.366911	0.368579
0.370247	0.371914	0.373582
0.375250	0.376918	0.378586
0.380253	0.381921	0.383589
0.385257	0.386924	0.388592
0.390260	0.391928	0.393596
0.395263	0.396931	0.398599
0.400267	0.401934	0.403602
0.405270	0.406938	0.408606
0.410273	0.411941	0.413609
0.415277	0.416944	0.418612
0.420280	0.421948	0.423616
0.425283	0.426951	0.428619
0.430287	0.431954	0.433622
0.435290	0.436958	0.438626
0.440293	0.441961	0.443629
0.445297	0.446964	0.448632
0.450300	0.451968	0.453636
0.455303	0.456971	0.458639
0.460307	0.461974	0.463642
0.465310	0.466978	0.468646
0.470313	0.471981	0.473649
0.475317	0.476984	0.478652
0.480320	0.481988	0.483656
0.485323	0.486991	0.488659
0.490327	0.491994	0.493662
0.495330	0.496998	0.498666
0.500333	0.502001	0.503669
0.505337	0.507004	0.508672
0.510340	0.512008	0.513676
0.515343	0.517011	0.518679
0.520347	0.522014	0.523682
0.525350	0.527018	0.528686
0.530353	0.532021	0.533689
0.535357	0.537024	0.538692
0.540360	0.542028	0.543696
0.545363	0.547031	0.548699
0.550367	0.552034	0.553702
0.555370	0.557038	0.558706
0.560373	0.562041	0.563709
0.565377	0.567044	0.568712
0.570380	0.572048	0.573716
0.575383	0.577051	0.578719
0.580387	0.582054	0.583722
0.585390	0.587058	0.588726
0.590393	0.592061	0.593729
0.595397	0.597064	0.598732
0.600400	0.602068	0.603736
0.605403	0.607071	0.608739
0.610407	0.612074	0.613742
0.615410	0.617078	0.618746
0.620413	0.622081	0.623749
0.625417	0.627084	0.628752
0.630420	0.632088	0.633756
0.635423	0.637091	0.638759
0.640427	0.642094	0.643762
0.645430	0.647098	0.648766
0.650433	0.652101	0.653769
0.655437	0.657104	0.658772
0.660440	0.662108	0.663776
0.665443	0.667111	0.668779
0.670447	0.672114	0.673782
0.675450	0.677118	0.678786
0.680453	0.682121	0.683789
0.685457	0.687124	0.688792
0.690460	0.692128	0.693796
0.695463	0.697131	0.698799
0.700467	0.702134	0.703802
0.705470	0.707138	0.708806
0.710473	0.712141	0.713809
0.715477	0.717144	0.718812
0.720480	0.722148	0.723816
0.725483	0.727151	0.728819
0.730487	0.732154	0.733822
0.735490	0.737158	0.738826
0.740493	0.742161	0.743829
0.745497	0.747164	0.748832
0.750500	0.752168	0.753836
0.755503	0.757171	0.758839
0.760507	0.762174	0.763842
0.765510	0.767178	0.768846
0.770513	0.772181	0.773849
0.775517	0.777184	0.778852
0.780520	0.782188	0.783856
0.785523	0.787191	0.788859
0.790527	0.792194	0.793862
0.795530	0.797198	0.798866
0.800533	0.802201	0.803869
0.805537	0.807204	0.808872
0.810540	0.812208	0.813876
0.815543	0.817211	0.818879
0.820547	0.822214	0.823882
0.825550	0.827218	0.828886
0.830553	0.832221	0.833889
0.835557	0.837224	0.838892
0.840560	0.842228	0.843896
0.845563	0.847231	0.848899
0.850567	0.852234	0.853902
0.855570	0.857238	0.858906
0.860573	0.862241	0.863909
0.865577	0.867244	0.868912
0.870580	0.872248	0.873916
0.875583	0.877251	0.878919
0.880587	0.882254	0.883922
0.885590	0.887258	0.888926
0.890593	0.892261	0.893929
0.895597	0.897264	0.898932
0.900600	0.902268	0.903936
0.905603	0.907271	0.908939
0.910607	0.912274	0.913942
0.915610	0.917278	0.918946
0.920613	0.922281	0.923949
0.925617	0.927284	0.928952
0.930620	0.932288	0.933956
0.935623	0.937291	0.938959
0.940627	0.942294	0.943962
0.945630	0.947298	0.948966
0.950633	0.952301	0.953969
0.955637	0.957304	0.958972
0.960640	0.962308	0.963976
0.965643	0.967311	0.968979
0.970647	0.972314	0.973982
0.975650	0.977318	0.978986
0.980653	0.982321	0.983989
0.985657	0.987324	0.988992
0.990660	0.992328	0.993996
0.995663	0.997331	0.998999
1.000667	1.002334	1.004002
1.005670	1.007338	1.009006
1.010673	1.012341	1.014009
1.015677	1.017344	1.019012
1.020680	1.022348	1.024016
1.025683	1.027351	1.029019
1.030687	1.032354	1.034022
1.035690	1.037358	1.039026
1.040693	1.042361	1.044029
1.045697	1.047364	1.049032
1.050700	1.052368	1.054036
1.055703	1.057371	1.059039
1.060707	1.062374	1.064042
1.065710	1.067378	1.069046
1.070713	1.072381	1.074049
1.075717	1.077384	1.079052
1.080720	1.082388	1.084056
1.085723	1.087391	1.089059
1.090727	1.092394	1.094062
1.095730	1.097398	1.099066
1.100733	1.102401	1.104069
1.105737	1.107404	1.109072
1.110740	1.112408	1.114076
1.115743	1.117411	1.119079
1.120747	1.122414	1.124082
1.125750	1.127418	1.129086
1.130753	1.132421	1.134089
1.135757	1.137424	1.139092
1.140760	1.142428	1.144096
1.145763	1.147431	1.149099
1.150767	1.152434	1.154102
1.155770	1.157438	1.159106
1.160773	1.162441	1.164109
1.165777	1.167444	1.169112
1.170780	1.172448	1.174116
1.175783	1.177451	1.179119
1.180787	1.182454	1.184122
1.185790	1.187458	1.189126
1.190793	1.192461	1.194129
1.195797	1.197464	1.199132
1.200800	1.202468	1.204136
1.205803	1.207471	1.209139
1.210807	1.212474	1.214142
1.215810	1.217478	1.219146
1.220813	1.222481	1.224149
1.225817	1.227484	1.229152
1.230820	1.232488	1.234156
1.235823	1.237491	1.239159
1.240827	1.242494	1.244162
1.245830	1.247498	1.249166
1.250833	1.252501	1.254169
1.255837	1.257504	1.259172
1.260840	1.262508	1.264176
1.265843	1.267511	1.269179
1.270847	1.272514	1.274182
1.275850	1.277518	1.279186
1.280853	1.282521	1.284189
1.285857	1.287524	1.289192
1.290860	1.292528	1.294196
1.295863	1.297531	1.299199
1.300867	1.302534	1.304202
1.305870	1.307538	1.309206
1.310873	1.312541	1.314209
1.315877	1.317544	1.319212
1.320880	1.322548	1.324216
1.325883	1.327551	1.329219
1.330887	1.332554	1.334222
1.335890	1.337558	1.339226
1.340893	1.342561	1.344229
1.345897	1.347564	1.349232
1.350900	1.352568	1.354236
1.355903	1.357571	1.359239
1.360907	1.362574	1.364242
1.365910	1.367578	1.369246
1.370913	1.372581	1.374249
1.375917	1.377584	1.379252
1.380920	1.382588	1.384256
1.385923	1.387591	1.389259
1.390927	1.392594	1.394262
1.395930	1.397598	1.399266
1.400933	1.402601	1.404269
1.405937	1.407604	1.409272
1.410940	1.412608	1.414276
1.415943	1.417611	1.419279
1.420947	1.422614	1.424282
1.425950	1.427618	1.429286
1.430953	1.432621	1.434289
1.435957	1.437624	1.439292
1.440960	1.442628	1.444296
1.445963	1.447631	1.449299
1.450967	1.452634	1.454302
1.455970	1.457638	1.459306
1.460973	1.462641	1.464309
1.465977	1.467644	1.469312
1.470980	1.472648	1.474316
1.475983	1.477651	1.479319
1.480987	1.482654	1.484322
1.485990	1.487658	1.489326
1.490993	1.492661	1.494329
1.495997	1.497664	1.499332
1.501000	1.502668	1.504336
1.506003	1.507671	1.509339
1.511007	1.512674	1.514342
1.516010	1.517678	1.519346
1.521013	1.522681	1.524349
1.526017	1.527684	1.529352
1.531020	1.532688	1.534356
1.536023	1.537691	1.539359
1.541027	1.542694	1.544362
1.546030	1.547698	1.549366
1.551033	1.552701	1.554369
1.556037	1.557704	1.559372
1.561040	1.562708	1.564376
1.566043	1.567711	1.569379
1.571047	1.572714	1.574382
1.576050	1.577718	1.579386
1.581053	1.582721	1.584389
1.586057	1.587724	1.589392
1.591060	1.592728	1.594396
1.596063	1.597731	1.599399
1.601067	1.602734	1.604402
1.606070	1.607738	1.609406
1.611073	1.612741	1.614409
1.616077	1.617744	1.619412
1.621080	1.622748	1.624416
1.626083	1.627751	1.629419
1.631087	1.632754	1.634422
1.636090	1.637758	1.639426
1.641093	1.642761	1.644429
1.646097	1.647764	1.649432
1.651100	1.652768	1.654436
1.656103	1.657771	1.659439
1.661107	1.662774	1.664442
1.666110	1.667778	1.669446
1.671113	1.672781	1.674449
1.676117	1.677784	1.679452
1.681120	1.682788	1.684456
1.686123	1.687791	1.689459
1.691127	1.692794	1.694462
1.696130	1.697798	1.699466
1.701133	1.702801	1.704469
1.706137	1.707804	1.709472
1.711140	1.712808	1.714476
1.716143	1.717811	1.719479
1.721147	1.722814	1.724482
1.726150	1.727818	1.729486
1.731153	1.732821	1.734489
1.736157	1.737824	1.739492
1.741160	1.742828	1.744496
1.746163	1.747831	1.749499
1.751167	1.752834	1.754502
1.756170	1.757838	1.759506
1.761173	1.762841	1.764509
1.766177	1.767844	1.769512
1.771180	1.772848	1.774516
1.776183	1.777851	1.779519
1.781187	1.782854	1.784522
1.786190	1.787858	1.789526
1.791193	1.792861	1.794529
1.796197	1.797864	1.799532
1.801200	1.802868	1.804536
1.806203	1.807871	1.809539
1.811207	1.812874	1.814542
1.816210	1.817878	1.819546
1.821213	1.822881	1.824549
1.826217	1.827884	1.829552
1.831220	1.832888	1.834556
1.836223	1.837891	1.839559
1.841227	1.842894	1.844562
1.846230	1.847898	1.849566
1.851233	1.852901	1.854569
1.856237	1.857904	1.859572
1.861240	1.862908	1.864576
1.866243	1.867911	1.869579
1.871247	1.872914	1.874582
1.876250	1.877918	1.879586
1.881253	1.882921	1.884589
1.886257	1.887924	1.889592
1.891260	1.892928	1.894596
1.896263	1.897931	1.899599
1.901267	1.902934	1.904602
1.906270	1.907938	1.909606
1.911273	1.912941	1.914609
1.916277	1.917944	1.919612
1.921280	1.922948	1.924616
1.926283	1.927951	1.929619
1.931287	1.932954	1.934622
1.936290	1.937958	1.939626
1.941293	1.942961	1.944629
1.946297	1.947964	1.949632
1.951300	1.952968	1.954636
1.956303	1.957971	1.959639
1.961307	1.962974	1.964642
1.966310	1.967978	1.969646
1.971313	1.972981	1.974649
1.976317	1.977984	1.979652
1.981320	1.982988	1.984656
1.986323	1.987991	1.989659
1.991327	1.992994	1.994662
1.996330	1.997998	1.999666
2.001333	2.003001	2.004669
2.006337	2.008004	2.009672
2.011340	2.013008	2.014676
2.016343	2.018011	2.019679
2.021347	2.023014	2.024682
2.026350	2.028018	2.029686
2.031353	2.033021	2.034689
2.036357	2.038024	2.039692
2.041360	2.043028	2.044696
2.046363	2.048031	2.049699
2.051367	2.053034	2.054702
2.056370	2.058038	2.059706
2.061373	2.063041	2.064709
2.066377	2.068044	2.069712
2.071380	2.073048	2.074716
2.076383	2.078051	2.079719
2.081387	2.083054	2.084722
2.086390	2.088058	2.089726
2.091393	2.093061	2.094729
2.096397	2.098064	2.099732
2.101400	2.103068	2.104736
2.106403	2.108071	2.109739
2.111407	2.113074	2.114742
2.116410	2.118078	2.119746
2.121413	2.123081	2.124749
2.126417	2.128084	2.129752
2.131420	2.133088	2.134756
2.136423	2.138091	2.139759
2.141427	2.143094	2.144762
2.146430	2.148098	2.149766
2.151433	2.153101	2.154769
2.156437	2.158104	2.159772
2.161440	2.163108	2.164776
2.166443	2.168111	2.169779
2.171447	2.173114	2.174782
2.176450	2.178118	2.179786
2.181453	2.183121	2.184789
2.186457	2.188124	2.189792
2.191460	2.193128	2.194796
2.196463	2.198131	2.199799
2.201467	2.203134	2.204802
2.206470	2.208138	2.209806
2.211473	2.213141	2.214809
2.216477	2.218144	2.219812
2.221480	2.223148	2.224816
2.226483	2.228151	2.229819
2.231487	2.233154	2.234822
2.236490	2.238158	2.239826
2.241493	2.243161	2.244829
2.246497	2.248164	2.249832
2.251500	2.253168	2.254836
2.256503	2.258171	2.259839
2.261507	2.263174	2.264842
2.266510	2.268178	2.269846
2.271513	2.273181	2.274849
2.276517	2.278184	2.279852
2.281520	2.283188	2.284856
2.286523	2.288191	2.289859
2.291527	2.293194	2.294862
2.296530	2.298198	2.299866
2.301533	2.303201	2.304869
2.306537	2.308204	2.309872
2.311540	2.313208	2.314876
2.316543	2.318211	2.319879
2.321547	2.323214	2.324882
2.326550	2.328218	2.329886
2.331553	2.333221	2.334889
2.336557	2.338224	2.339892
2.341560	2.343228	2.344896
2.346563	2.348231	2.349899
2.351567	2.353234	2.354902
2.356570	2.358238	2.359906
2.361573	2.363241	2.364909
2.366577	2.368244	2.369912
2.371580	2.373248	2.374916
2.376583	2.378251	2.379919
2.381587	2.383254	2.384922
2.386590	2.388258	2.389926
2.391593	2.393261	2.394929
2.396597	2.398264	2.399932
2.401600	2.403268	2.404936
2.406603	2.408271	2.409939
2.411607	2.413274	2.414942
2.416610	2.418278	2.419946
2.421613	2.423281	2.424949
2.426617	2.428284	2.429952
2.431620	2.433288	2.434956
2.436623	2.438291	2.439959
2.441627	2.443294	2.444962
2.446630	2.448298	2.449966
2.451633	2.453301	2.454969
2.456637	2.458304	2.459972
2.461640	2.463308	2.464976
2.466643	2.468311	2.469979
2.471647	2.473314	2.474982
2.476650	2.478318	2.479986
2.481653	2.483321	2.484989
2.486657	2.488324	2.489992
2.491660	2.493328	2.494996
2.496663	2.498331	2.499999
2.501667	144.949800	145.299005
145.491312	145.686936	146.075687
146.229270	146.131458	146.015330
146.172244	146.629675	146.985140
147.464204	148.020283	148.229651
148.343269	148.440259	148.446504
148.542643	148.998833	149.328065
149.560724	149.575305	149.105803
148.604658	148.601342	148.607168
148.473964	148.443591	148.240468
148.058156	148.175539	148.184279
147.925803	147.913313	148.190105
148.225901	147.912073	147.361403
146.798257	146.347071	146.000764
145.811803	145.880482	145.654471
145.482572	145.475491	145.480899
145.465093	145.466333	145.465093
145.470919	145.470919	145.471322
145.472577	145.476746	146.086504
146.999289	147.096264	147.480862
148.193437	148.958032	149.869981
150.637086	150.838118	151.025838
151.557356	152.461401	152.986673
152.988332	152.601253	151.931541
151.483687	151.335513	150.986710
150.708678	150.824806	150.584229
150.132624	150.022323	150.014001
150.160921	150.042716	150.162594
150.143023	149.833363	149.551581
149.019645	148.480209	148.112268
148.040676	147.963676	147.859201
147.950364	147.934543	148.040676
148.316632	148.541403	148.480627
148.672097	148.994665	149.205692
149.168237	149.461672	150.239594
151.330926	152.180859	152.640784
153.156496	153.653054	154.255327
154.894233	155.424914	155.910641
156.663180	157.310826	157.470235
157.227162	156.663180	155.960182
155.689217	155.655915	155.536456
155.472363	155.479848	155.348332
154.845947	154.361879	153.864080
153.338389	152.915500	152.574615
152.057664	151.270165	150.436473
149.750939	149.409637	148.883124
148.771567	148.685827	148.651704
148.444413	148.283749	148.558046
148.782399	148.742434	148.983012
149.609428	149.961966	149.661046
149.497468	149.490805	149.597357
150.000272	150.307855	150.996705
151.699285	151.810423	151.998562
152.945051	153.886968	154.325246
154.443047	154.188307	153.906106
153.911111	154.243256	154.373114
154.351062	154.132118	154.136286
154.490900	154.386440	154.374787
154.210373	154.152511	154.012658
153.645972	153.867815	153.933581
153.384165	152.840576	152.300318
152.175869	152.260354	151.967755
151.854541	151.593570	151.680984
151.610631	151.584412	151.613126
151.953607	152.430176	152.737356
152.598758	152.364411	152.364829
152.711555	153.020393	153.210608
153.249317	153.256384	153.607263
153.801646	153.673865	153.735881
153.603931	153.776667	153.773754
153.469084	152.823514	152.423528
152.227068	152.398967	152.128001
151.938204	151.533213	151.181930
151.137798	150.933016	150.414825
150.144696	150.120971	150.222115
150.539274	150.648739	150.991715
151.088690	150.866011	151.159446
151.662249	152.077220	152.841831
153.889463	154.865085	155.614293
156.308148	157.226326	158.467505
160.167788	161.670775	162.857423
163.776871	164.508166	165.214510
166.290439	167.404674	168.111422
168.293734	168.289147	168.291239
168.293316	168.289147	168.280826
168.431495	168.962609	168.399031
167.437975	166.285031	165.136673
164.395788	163.323594	162.267640
161.739454	160.838322	159.088110
157.598016	156.590751	155.792018
155.237612	154.470925	153.283022
151.874515	150.256656	149.303922
148.496030	147.855466	147.062559
146.516057	145.637410	144.714630
144.109444	143.486359	142.892826
142.320507	142.271818	142.690539
142.817065	142.873673	143.033918
143.548793	144.196857	144.770401
144.953131	145.212025	145.984539
146.752884	147.581587	148.407795
149.471652	150.369871	151.032083
151.652254	151.899077	152.441008
153.203945	153.780417	153.966464
154.445124	155.362899	156.149560
157.331219	158.936604	161.076823
163.324430	165.544160	167.296867
168.490612	169.968619	171.588974
173.193104	174.444278	175.250093
175.607202	175.861524	176.114173
176.490435	177.262112	178.533261
180.039579	181.321963	182.491132
183.470518	184.414931	185.840499
187.286460	188.263755	189.005463
189.551965	189.346347	189.356760
189.477041	189.598578	189.710134
189.503679	188.271240	187.352629
186.476477	185.279012	183.873000
182.527764	181.314060	180.518658
179.448122	178.030876	176.906662
176.111260	175.099408	173.370411
171.238931	169.205682	167.574496
166.101061	164.773305	163.669065
163.038899	162.764616	162.614769
162.544850	163.030577	163.801418
164.181444	164.036169	163.335665
162.945255	163.101751	163.483018
163.634105	163.616626	163.744407
164.401211	164.880274	165.019709
165.480471	166.161836	166.253403
165.773906	165.565793	165.463828
165.260705	165.423864	165.655701
165.371843	164.659268	163.732335
162.586054	161.627076	160.572780
159.821496	159.412754	158.547015
157.396985	157.083978	156.454230
155.334184	155.142714	154.696518
154.105898	153.306746	152.482630
151.936546	151.807928	152.034358
152.692402	153.534834	154.334823
155.239689	157.139346	159.373223
161.013134	162.387921	163.853035
165.334792	167.201969	169.116192
170.645816	172.084696	173.576447
174.204118	174.639483	176.276495
178.307250	179.424816	179.533863
179.523046	179.531786	179.534699
179.534281	179.535118	179.535939
179.532204	179.527199	181.729449
195.328742	201.540046	202.732955
203.850506	205.395952	206.895188
207.176149	207.591538	207.691427
207.291022	206.987173	206.754917
206.628391	205.987408	204.255916
201.971257	199.647068	197.778636
196.495834	195.076093	193.396202
191.910292	190.058922	187.622757
185.600743	184.026179	182.551071
181.171294	179.621694	177.476889
175.747054	174.444696	173.436595
172.569601	172.304462	172.336926
172.474284	172.374396	172.306135
172.624132	173.461574	174.968714
176.536629	177.529746	178.896212
180.791700	182.737954	184.819489
186.858998	189.600669	192.141712
193.747082	194.770168	196.065041
197.747411	198.849575	201.492179
203.220355	203.703587	204.347064
205.042159	205.145379	205.075460
204.993052	204.268824	202.670939
200.589807	198.439175	196.682717
195.128532	193.896511	193.003716
192.517555	191.981884	191.391264
190.619169	190.140927	190.424785
190.970033	191.437459	191.421637
191.310514	191.479081	192.304871
194.092134	196.598636	199.353633
202.320881	204.855694	206.416528
207.616921	209.019601	210.799783
211.608929	211.974793	212.257412
213.133982	214.582438	215.304993
215.568473	215.814041	215.630489
214.858812	213.131472	210.689078
207.949066	205.281900	202.375831
199.650399	197.308297	195.150180
193.355416	191.623102	190.195861
189.165708	188.178418	186.606349
184.491513	182.467407	180.998558
179.377785	178.324730	177.794467
177.906845	178.787165	179.821053
180.645184	181.480132	183.139196
184.371217	185.219909	185.867540
186.460252	187.715579	189.437092
191.352137	193.672576	196.626947
200.021253	203.097145	205.559529
208.056036	210.413541	212.488413
214.137900	214.831755	215.615504
216.674371	218.502436	220.597297
222.128162	223.335622	224.361203
224.734970	224.208039	223.089636
221.356066	219.131765	216.494988
213.700459	210.577522	207.656049
205.587003	203.547091	201.178769
198.494960	195.329982	191.708842
188.029826	184.656330	181.383560
178.526180	175.830300	173.219323
171.134038	169.702644	168.845226
168.768226	169.102044	169.109947
169.610255	170.341550	171.117813
172.150461	173.366676	174.911285
177.390312	179.917625	182.782072
186.165143	189.211902	191.802904
194.616585	197.420675	199.472659
201.557123	202.787052	203.831786
205.315201	206.686253	207.914525
209.159035	210.012703	210.554215
210.784813	210.503853	209.805426
208.345317	207.611095	207.587370
207.590283	207.590283	207.599023
207.601936	207.592360	205.974919
193.807021	186.770748	184.097756
181.186697	178.268959	175.343736
172.637025	169.964451	167.002192
164.826162	163.189164	161.473478
160.536565	160.218987	159.714929
159.411096	159.180916	158.722246
158.861262	159.456454	160.691403
162.344640	163.936280	165.524589
167.390526	169.820445	172.665754
175.644253	178.703083	181.413530
184.266338	186.869815	189.229397
192.132554	194.907525	197.119337
199.634578	201.950028	204.277564
206.063572	207.487900	208.451451
208.925539	208.843534	208.394021
207.597365	206.138078	204.548933
203.088824	201.599149	200.181499
198.347190	196.400517	194.584121
192.616204	190.222499	187.939514
185.412201	183.119639	180.801261
178.304337	175.735820	173.463651
171.957751	170.568398	169.114519
167.595726	166.573476	165.767661
164.919820	164.375813	163.921295
163.658667	164.059893	164.956035
166.180153	167.605302	169.083727
170.864746	173.010807	174.833448
176.766809	179.013161	181.066400
183.161680	184.772877	186.489803
188.474363	190.608337	192.449713
194.217839	195.678784	197.103934
198.126602	198.811702	199.508873
199.654134	199.152586	198.394639
197.882692	197.242950	196.525803
195.591371	194.407635	193.189344
191.629332	189.431265	187.372618
185.068807	182.887383	180.721766
178.728466	176.542456	174.535426
172.894260	171.442055	170.023150
168.963849	168.246285	167.705191
167.387194	167.518725	167.941600
168.841073	169.914925	171.142375
173.032021	175.308358	177.780319
180.177340	182.447014	184.767050
187.009668	188.706201	190.510107
192.460545	194.149996	195.988877
197.460639	199.083086	200.450791
201.739420	202.266784	202.314652
202.188529	201.836813	201.641608
201.345678	200.522802	199.243750
197.385716	195.480248	193.814520
192.023507	189.912421	187.678543
185.448819	182.945649	180.237698
177.486465	174.668616	172.042251
169.479561	166.888559	165.028449
163.703606	162.428304	161.036440
160.120757	159.130972	158.073763
157.374918	157.300413	157.306240
157.309153	157.304163	157.295005
157.295841	157.300831	157.306240
157.300831	158.586546	166.118122
170.551336	172.447228	174.330226
176.150373	178.061682	180.084115
182.054109	183.808071	185.772642
187.427134	188.677890	189.733440
190.518026	190.987931	190.968793
190.550490	190.059340	189.561960
188.809421	188.004443	187.266067
186.436527	185.468390	184.427824
183.246584	182.030788	181.013961
179.690777	177.963452	176.339348
174.571641	172.771887	170.954236
169.210672	167.664823	166.375776
165.710651	164.751253	164.144812
163.623692	163.261578	162.807479
162.547763	162.586054	162.791254
162.943164	163.441395	163.838469
164.496109	165.479231	167.020090
168.602990	170.063099	171.499484
172.714025	173.773326	175.229281
176.356409	177.736604	179.576740
180.953186	182.076997	182.558570
183.207038	183.911291	184.407431
184.640106	184.843214	185.058827
184.848637	184.525217	184.165613
184.115251	183.798076	183.261987
182.625158	181.646204	180.656001
179.625848	178.140759	176.462542
174.990362	173.724621	172.514248
171.258906	170.083911	169.291841
168.452306	167.617374	166.570563
165.289016	163.850122	162.691769
161.533835	160.171120	159.416504
158.892068	158.582393	158.477082
158.358040	158.438791	158.698103
159.555102	159.997548	160.130737
160.663928	161.349865	162.069925
162.774178	163.297374	163.911301
165.008056	166.406149	167.920385
169.273524	170.621673	171.682632
172.313620	173.072822	173.828260
174.756448	175.521461	176.020933
176.409267	176.736003	176.892095
176.797197	176.759727	176.465456
176.501670	176.710620	176.349328
175.570584	174.504217	173.440345
172.562519	171.924868	171.151533
169.848323	168.521822	166.897717
165.322720	164.003286	162.762943
160.962772	159.372805	158.308096
157.375755	156.595756	156.115423
155.999310	155.998055	156.361424
156.652782	156.811773	157.140586
157.407801	157.749104	158.129116
158.804236	159.343657	159.865195
160.621887	161.367763	162.283865
163.368966	164.352088	165.422624
166.003667	166.354128	166.708757
166.871916	167.280224	167.620690
167.768879	167.968656	167.978233
167.857533	167.435898	167.128300
166.986371	166.714987	166.111056
164.687983	163.967086	163.923372
163.931290	163.933367	163.929617
161.926337	157.720389	156.052585
154.776013	153.828284	153.194787
152.320711	151.657259	150.706602
149.512871	148.032355	146.510648
145.730635	145.391827	145.593695
146.047795	146.413240	146.532281
146.580149	147.005952	147.925385
149.076252	150.272895	151.452477
152.131333	152.429354	152.997072
153.834933	155.039494	155.817416
156.946635	158.675618	160.092865
161.329054	162.771265	163.726927
164.271756	164.442415	164.767060
164.933969	164.903581	164.720029
164.492778	164.262598	164.123582
163.741493	163.036404	162.152348
161.197941	160.167788	159.012768
158.134539	157.353704	156.138326
154.784350	153.574799	152.562544
151.697208	150.548014	149.496632
148.397800	147.642348	146.995539
145.964146	145.329812	145.369357
145.470082	145.517113	145.903789
146.485669	147.096264	148.014875
148.544734	148.956792	149.780087
150.974639	151.805015	152.518426
153.530263	154.797661	156.337281
157.328724	157.805711	158.489990
158.970308	159.046487	158.735139
158.377193	157.876885	157.408638
156.867125	156.577440	156.127494
155.736247	155.201398	154.534196
153.537748	152.674504	151.902408
150.411075	148.575526	147.225718
145.783911	144.312970	143.162536
142.289716	141.354043	140.822944
140.312237	140.037940	139.493096
139.261258	139.497264	139.457718
138.885414	138.613209	138.875838
139.355753	140.043767	140.764245
141.781086	143.178357	144.302572
144.942315	146.062361	146.978896
148.088962	149.464586	151.083282
152.259114	153.382925	154.356470
154.966647	155.416593	155.923131
156.449659	156.735191	156.834242
156.571613	156.477133	156.471307
156.292745	155.977662	155.861115
155.685048	155.213888	154.372277
153.793310	153.384165	152.758586
152.066404	151.106588	150.146354
149.080824	147.783874	146.728323
145.849676	144.938565	144.460741
144.175209	143.858468	143.562104
142.807085	141.970883	141.380263
141.030638	140.812112	141.248313
141.624590	141.664121	141.659131
141.659550	141.661626	141.661626
141.656636	141.656218	141.652468
141.868903	145.162903	147.228631
147.741833	148.227978	149.230671
150.615856	151.936128	152.890938
153.739616	154.017663	154.369364
154.685702	154.758952	154.468849
154.021816	153.372512	152.773152
152.152562	151.862862	151.915316
152.332364	152.541732	152.292415
151.765051	151.026256	150.326171
149.930756	149.569479	148.927660
148.308310	147.790940	147.276499
147.099177	146.887329	146.862768
146.638415	146.108988	145.931666
145.629910	145.665288	145.887967
145.979534	145.955809	146.399092
146.716252	146.752884	146.913967
147.278994	147.851716	148.003640
148.195932	148.651704	149.015477
149.236498	149.676030	150.485162
151.155292	152.054332	153.051184
153.855744	154.222863	154.263649
154.251996	154.122959	154.055117
154.008086	153.871984	153.766672
153.568135	153.447854	153.357527
153.601436	153.935254	153.882382
153.546906	152.898020	152.403120
151.932378	151.380885	150.661647
150.115981	149.499127	149.087069
148.746184	148.518500	148.449836
148.405703	148.388642	148.595919
148.460652	148.445249	148.042768
147.315612	146.860273	146.215122
145.895049	145.879646	145.849676
146.277974	146.313352	146.583062
146.692109	146.997630	147.159953
147.193254	147.460887	147.645679
147.831741	147.880849	147.815920
147.926221	148.332035	148.945961
149.379264	149.721388	150.456029
150.812316	151.036251	151.169859
151.442064	151.678070	152.101782
152.290742	152.411456	152.429354
152.310731	152.248701	152.319053
152.152144	152.201670	152.063909
151.830816	151.786280	151.537799
151.470360	151.193165	151.099507
151.327609	151.253522	150.764449
150.084339	149.602765	149.397565
149.120370	148.888114	148.250881
147.552454	146.834875	146.687119
146.694200	146.421158	146.058208
145.998687	145.828028	145.407230
145.160408	144.783309	144.737936
144.897779	145.015983	144.841590
144.754176	145.202449	145.887967
146.481919	147.181182	148.010303
148.580934	148.935145	149.134100
149.420050	149.632735	149.872894
149.907450	149.904955	149.970302
150.545519	151.507830	152.245787
152.784805	152.649524	152.543391
152.178364	151.597320	150.923036
150.268309	149.685189	149.305998
148.995502	148.439004	148.237136
148.239631	148.241723	148.245876
148.247131	148.120590	146.713338
145.444281	144.650120	144.404970
144.148153	143.656181	142.917372
142.539870	142.089506	141.565069
141.305757	141.152175	141.319487
141.187134	141.053945	141.287022
141.864331	142.327588	142.602304
143.185842	144.051596	144.292577
144.409124	144.640125	145.104219
146.159351	146.808655	146.927278
147.451729	147.941206	148.191764
148.929736	149.983614	150.841868
151.416263	151.569845	151.355906
151.026256	150.875587	150.571320
150.338661	150.257074	149.560724
148.887277	148.569699	148.625470
148.205090	147.305632	146.580149
146.250081	145.681527	144.817447
143.986249	143.052653	142.295124
141.661208	141.035210	140.974449
140.972358	140.765918	140.624810
140.704724	140.568621	140.591524
140.929077	140.918664	140.794632
140.899107	140.820434	140.750933
141.393171	142.064123	142.554840
143.262424	144.295909	145.049688
145.676119	146.286295	147.063381
147.437985	147.519153	147.878772
147.966589	148.294999	148.587597
148.685827	148.876879	149.120788
149.266049	149.389662	149.306835
148.829430	148.679582	148.821930
148.925165	148.952624	0.000000
0.349206	0.541513	0.737136
1.125888	1.279470	1.181659
1.065531	1.222445	1.679875
2.035341	2.514405	3.070484
3.279852	3.393470	3.490460
3.496705	3.592843	4.049034
4.378265	4.610925	4.625506
4.156004	3.654859	3.651542
3.657369	3.524164	3.493792
3.290668	3.108356	3.225739
3.234479	2.976004	2.963514
3.240306	3.276102	2.962274
2.411603	1.848457	1.397272
1.050964	0.862004	0.930683
0.704672	0.532773	0.525691
0.531099	0.515293	0.516533
0.515293	0.521120	0.521120
0.521523	0.522778	0.526946
1.136704	2.049489	2.146464
2.531063	3.243637	4.008233
4.920181	5.687287	5.888318
6.076038	6.607556	7.511601
8.036874	8.038532	7.651454
6.981742	6.533887	6.385713
6.036911	5.758879	5.875007
5.634429	5.182825	5.072523
5.064202	5.211121	5.092916
5.212794	5.193223	4.883563
4.601781	4.069845	3.530409
3.162469	3.090877	3.013876
2.909401	3.000565	2.984743
3.090877	3.366832	3.591603
3.530828	3.722298	4.044866
4.255892	4.218438	4.511873
5.289795	6.381127	7.231059
7.690985	8.206696	8.703254
9.305528	9.944434	10.475115
10.960842	11.713381	12.361027
12.520436	12.277363	11.713381
11.010382	10.739417	10.706116
10.586656	10.522564	10.530049
10.398533	9.896148	9.412079
8.914281	8.388590	7.965700
7.624816	7.107864	6.320366
5.486673	4.801140	4.459837
3.933324	3.821768	3.736028
3.701905	3.494613	3.333949
3.608246	3.832599	3.792635
4.033213	4.659629	5.012166
4.711246	4.547669	4.541006
4.647557	5.050472	5.358055
6.046906	6.749485	6.860624
7.048762	7.995251	8.937169
9.375447	9.493248	9.238507
8.956307	8.961312	9.293456
9.423314	9.401263	9.182318
9.186486	9.541100	9.436640
9.424987	9.260573	9.202711
9.062858	8.696173	8.918016
8.983781	8.434366	7.890776
7.350519	7.226069	7.310554
7.017956	6.904741	6.643771
6.731184	6.660832	6.634612
6.663327	7.003808	7.480377
7.787556	7.648959	7.414611
7.415029	7.761755	8.070593
8.260808	8.299518	8.306584
8.657463	8.851847	8.724066
8.786081	8.654132	8.826867
8.823954	8.519284	7.873715
7.473728	7.277268	7.449167
7.178202	6.988405	6.583413
6.232131	6.187998	5.983217
5.465025	5.194896	5.171172
5.272315	5.589475	5.698940
6.041916	6.138891	5.916211
6.209646	6.712449	7.127421
7.892031	8.939664	9.915286
10.664493	11.358348	12.276526
13.517706	15.217989	16.720975
17.907624	18.827072	19.558366
20.264711	21.340640	22.454874
23.161623	23.343934	23.339348
23.341440	23.343516	23.339348
23.331026	23.481696	24.012810
23.449231	22.488175	21.335231
20.186874	19.445988	18.373794
17.317840	16.789654	15.888523
14.138310	12.648217	11.640952
10.842219	10.287813	9.521126
8.333222	6.924716	5.306856
4.354122	3.546231	2.905666
2.112760	1.566257	0.687610
-0.235169	-0.840356	-1.463441
-2.056974	-2.629293	-2.677982
-2.259261	-2.132734	-2.076127
-1.915881	-1.401007	-0.752942
-0.179399	0.003332	0.262226
1.034739	1.803085	2.631788
3.457995	4.521853	5.420071
6.082283	6.702455	6.949277
7.491208	8.254145	8.830617
9.016664	9.495324	10.413099
11.199761	12.381420	13.986804
16.127024	18.374631	20.594360
22.347068	23.540813	25.018820
26.639174	28.243304	29.494478
30.300293	30.657402	30.911725
31.164374	31.540636	32.312313
33.583462	35.089780	36.372163
37.541332	38.520719	39.465131
40.890699	42.336660	43.313955
44.055663	44.602166	44.396547
44.406960	44.527242	44.648778
44.760335	44.553880	43.321440
42.402829	41.526677	40.329212
38.923201	37.577965	36.364260
35.568858	34.498323	33.081077
31.956862	31.161460	30.149609
28.420611	26.289132	24.255883
22.624697	21.151261	19.823505
18.719265	18.089099	17.814817
17.664969	17.595051	18.080778
18.851618	19.231645	19.086369
18.385866	17.995456	18.151951
18.533218	18.684306	18.666826
18.794607	19.451411	19.930475
20.069909	20.530672	21.212037
21.303604	20.824107	20.615993
20.514028	20.310905	20.474064
20.705902	20.422043	19.709469
18.782536	17.636255	16.677276
15.622980	14.871696	14.462955
13.597216	12.447185	12.134179
11.504431	10.384385	10.192914
9.746719	9.156098	8.356947
7.532831	6.986746	6.858129
7.084558	7.742602	8.585035
9.385023	10.289890	12.189546
14.423424	16.063335	17.438122
18.903235	20.384992	22.252169
24.166392	25.696017	27.134896
28.626648	29.254319	29.689683
31.326696	33.357450	34.475017
34.584063	34.573247	34.581986
34.584900	34.584481	34.585318
34.586140	34.582405	34.577400
36.779650	50.378942	56.590247
57.783155	58.900706	60.446152
61.945389	62.226349	62.641739
62.741627	62.341222	62.037374
61.805118	61.678592	61.037609
59.306116	57.021458	54.697268
52.828836	51.546034	50.126293
48.446403	46.960493	45.109122
42.672958	40.650943	39.076380
37.601271	36.221494	34.671895
32.527089	30.797255	29.494897
28.486795	27.619801	27.354662
27.387127	27.524485	27.424596
27.356336	27.674332	28.511775
30.018914	31.586830	32.579947
33.946412	35.841900	37.788155
39.869690	41.909199	44.650870
47.191912	48.797282	49.820368
51.115242	52.797612	53.899775
56.542379	58.270555	58.753787
59.397265	60.092360	60.195580
60.125661	60.043252	59.319024
57.721139	55.640008	53.489375
51.732918	50.178732	48.946711
48.053916	47.567756	47.032085
46.441465	45.669369	45.191127
45.474986	46.020233	46.487659
46.471838	46.360714	46.529282
47.355071	49.142335	51.648836
54.403833	57.371082	59.905895
61.466728	62.667122	64.069802
65.849983	66.659130	67.024994
67.307612	68.184183	69.632638
70.355193	70.618674	70.864241
70.680689	69.909012	68.181673
65.739279	62.999266	60.332101
57.426031	54.700600	52.358497
50.200380	48.405617	46.673303
45.246061	44.215909	43.228619
41.656550	39.541713	37.517607
36.048759	34.427986	33.374930
32.844667	32.957045	33.837366
34.871253	35.695385	36.530332
38.189396	39.421417	40.270110
40.917741	41.510452	42.765780
44.487292	46.402337	48.722777
51.677147	55.071454	58.147346
60.609729	63.106236	65.463741
67.538613	69.188101	69.881956
70.665705	71.724572	73.552636
75.647498	77.178362	78.385822
79.411403	79.785170	79.258239
78.139836	76.406267	74.181966
71.545188	68.750660	65.627722
62.706249	60.637204	58.597291
56.228969	53.545161	50.380182
46.759043	43.080026	39.706531
36.433761	33.576380	30.880500
28.269524	26.184239	24.752844
23.895427	23.818427	24.152244
24.160147	24.660456	25.391750
26.168014	27.200662	28.416876
29.961485	32.440512	34.967825
37.832272	41.215344	44.262103
46.853105	49.666786	52.470876
54.522860	56.607323	57.837252
58.881987	60.365402	61.736454
62.964725	64.209236	65.062903
65.604416	65.835014	65.554053
64.855627	63.395518	62.661295
62.637570	62.640484	62.640484
62.649224	62.652137	62.642560
61.025119	48.857221	41.820949
39.147957	36.236897	33.319159
30.393937	27.687225	25.014652
22.052393	19.876363	18.239365
16.523679	15.586766	15.269188
14.765130	14.461296	14.231117
13.772446	13.911462	14.506654
15.741603	17.394841	18.986481
20.574789	22.440726	24.870646
27.715955	30.694453	33.753284
36.463730	39.316539	41.920015
44.279598	47.182754	49.957726
52.169537	54.684779	57.000228
59.327764	61.113773	62.538100
63.501651	63.975740	63.893734
63.444222	62.647565	61.188278
59.599133	58.139024	56.649349
55.231699	53.397390	51.450718
49.634321	47.666404	45.272699
42.989714	40.462401	38.169840
35.851462	33.354537	30.786020
28.513851	27.007952	25.618598
24.164719	22.645926	21.623677
20.817862	19.970021	19.426013
18.971496	18.708867	19.110094
20.006235	21.230353	22.655503
24.133928	25.914946	28.061007
29.883648	31.817009	34.063362
36.116601	38.211881	39.823077
41.540003	43.524564	45.658538
47.499914	49.268039	50.728985
52.154134	53.176802	53.861902
54.559074	54.704335	54.202787
53.444839	52.932893	52.293150
51.576004	50.641571	49.457836
48.239545	46.679532	44.481466
42.422819	40.119007	37.937584
35.771967	33.778667	31.592657
29.585627	27.944461	26.492255
25.073351	24.014050	23.296485
22.755391	22.437395	22.568926
22.991800	23.891274	24.965126
26.192575	28.082222	30.358559
32.830519	35.227541	37.497214
39.817251	42.059868	43.756401
45.560308	47.510745	49.200197
51.039078	52.510840	54.133286
55.500992	56.789620	57.316984
57.364852	57.238729	56.887013
56.691808	56.395878	55.573002
54.293950	52.435916	50.530448
48.864721	47.073707	44.962621
42.728744	40.499019	37.995849
35.287898	32.536666	29.718816
27.092452	24.529761	21.938760
20.078649	18.753806	17.478504
16.086641	15.170958	14.181173
13.123964	12.425119	12.350613
12.356440	12.359353	12.354363
12.345205	12.346042	12.351032
12.356440	12.351032	13.636747
21.168323	25.601537	27.497428
29.380427	31.200573	33.111883
35.134316	37.104309	38.858272
40.822842	42.477334	43.728090
44.783641	45.568226	46.038132
46.018993	45.600690	45.109540
44.612160	43.859621	43.054643
42.316267	41.486728	40.518590
39.478025	38.296784	37.080988
36.064162	34.740977	33.013653
31.389548	29.621841	27.822088
26.004437	24.260872	22.715023
21.425977	20.760851	19.801454
19.195012	18.673893	18.311779
17.857680	17.597964	17.636255
17.841455	17.993364	18.491596
18.888669	19.546310	20.529432
22.070291	23.653191	25.113300
26.549684	27.764226	28.823526
30.279482	31.406610	32.786805
34.626941	36.003386	37.127197
37.608771	38.257238	38.961492
39.457632	39.690306	39.893414
40.109027	39.898838	39.575418
39.215814	39.165451	38.848277
38.312187	37.675358	36.696404
35.706201	34.676048	33.190960
31.512743	30.040562	28.774822
27.564449	26.309107	25.134111
24.342041	23.502507	22.667574
21.620763	20.339216	18.900322
17.741970	16.584036	15.221320
14.466705	13.942268	13.632594
13.527282	13.408241	13.488991
13.748303	14.605302	15.047748
15.180938	15.714129	16.400066
17.120125	17.824379	18.347575
18.961501	20.058256	21.456349
22.970586	24.323725	25.671874
26.732833	27.363821	28.123023
28.878460	29.806648	30.571662
31.071134	31.459467	31.786203
31.942296	31.847397	31.809928
31.515656	31.551871	31.760820
31.399528	30.620784	29.554417
28.490545	27.612720	26.975069
26.201733	24.898523	23.572022
21.947918	20.372921	19.053486
17.813144	16.012972	14.423005
13.358297	12.425955	11.645957
11.165623	11.049510	11.048255
11.411624	11.702983	11.861973
12.190786	12.458002	12.799304
13.179316	13.854437	14.393858
14.915395	15.672088	16.417964
17.334065	18.419167	19.402289
20.472824	21.053868	21.404329
21.758958	21.922117	22.330425
22.670891	22.819080	23.018857
23.028433	22.907733	22.486099
22.178501	22.036571	21.765188
21.161256	19.738183	19.017287
18.973573	18.981491	18.983567
18.979818	16.976538	12.770590
11.102786	9.826214	8.878485
8.244987	7.370912	6.707459
5.756802	4.563072	3.082555
1.560849	0.780835	0.442028
0.643896	1.097995	1.463441
1.582482	1.630349	2.056152
2.975585	4.126453	5.323096
6.502678	7.181533	7.479555
8.047272	8.885133	10.089695
10.867617	11.996836	13.725819
15.143065	16.379254	17.821465
18.777128	19.321957	19.492616
19.817260	19.984169	19.953781
19.770229	19.542978	19.312799
19.173783	18.791694	18.086604
17.202549	16.248142	15.217989
14.062968	13.184739	12.403904
11.188526	9.834550	8.624999
7.612744	6.747409	5.598215
4.546832	3.448001	2.692548
2.045739	1.014346	0.380012
0.419558	0.520283	0.567314
0.953989	1.535869	2.146464
3.065075	3.594935	4.006993
4.830288	6.024839	6.855215
7.568627	8.580463	9.847862
11.387481	12.378925	12.855912
13.540190	14.020509	14.096687
13.785339	13.427394	12.927085
12.458838	11.917326	11.627640
11.177695	10.786448	10.251599
9.584396	8.587948	7.724704
6.952609	5.461275	3.625726
2.275919	0.834111	-0.636829
-1.787263	-2.660084	-3.595757
-4.126856	-4.637562	-4.911860
-5.456704	-5.688541	-5.452535
-5.492081	-6.064385	-6.336591
-6.073962	-5.594046	-4.906033
-4.185555	-3.168714	-1.771442
-0.647228	-0.007485	1.112561
2.029096	3.139162	4.514786
6.133482	7.309314	8.433126
9.406671	10.016847	10.466793
10.973331	11.499859	11.785391
11.884443	11.621814	11.527334
11.521507	11.342945	11.027862
10.911316	10.735249	10.264088
9.422477	8.843510	8.434366
7.808786	7.116604	6.156789
5.196555	4.131024	2.834074
1.778524	0.899877	-0.011235
-0.489059	-0.774590	-1.091332
-1.387695	-2.142714	-2.978917
-3.569537	-3.919161	-4.137687
-3.701486	-3.325209	-3.285678
-3.290668	-3.290250	-3.288173
-3.288173	-3.293163	-3.293582
-3.297331	-3.080897	0.213103
2.278832	2.792033	3.278179
4.280872	5.666057	6.986328
7.941139	8.789816	9.067863
9.419564	9.735902	9.809153
9.519049	9.072017	8.422712
7.823352	7.202763	6.913063
6.965517	7.382565	7.591933
7.342615	6.815251	6.076457
5.376372	4.980957	4.619679
3.977860	3.358510	2.841141
2.326699	2.149377	1.937529
1.912968	1.688615	1.159189
0.981867	0.680110	0.715488
0.938168	1.029734	1.006010
1.449292	1.766452	1.803085
1.964167	2.329194	2.901916
3.053841	3.246132	3.701905
4.065677	4.286698	4.726231
5.535362	6.205493	7.104533
8.101384	8.905944	9.273063
9.313849	9.302196	9.173160
9.105318	9.058287	8.922184
8.816873	8.618336	8.498054
8.407728	8.651637	8.985455
8.932582	8.597106	7.948220
7.453320	6.982578	6.431086
5.711848	5.166182	4.549327
4.137269	3.796385	3.568700
3.500036	3.455904	3.438842
3.646119	3.510853	3.495450
3.092968	2.365812	1.910473
1.265322	0.945249	0.929846
0.899877	1.328174	1.363552
1.633263	1.742309	2.047831
2.210153	2.243454	2.511088
2.695880	2.881942	2.931049
2.866120	2.976422	3.382235
3.996162	4.429464	4.771589
5.506230	5.862517	6.086451
6.220059	6.492265	6.728271
7.151982	7.340942	7.461657
7.479555	7.360932	7.298901
7.369253	7.202345	7.251870
7.114109	6.881017	6.836481
6.588000	6.520561	6.243366
6.149707	6.377810	6.303723
5.814649	5.134539	4.652966
4.447766	4.170570	3.938314
3.301081	2.602655	1.885075
1.737319	1.744401	1.471359
1.108408	1.048887	0.878229
0.457431	0.210608	-0.166491
-0.211863	-0.052021	0.066184
-0.108210	-0.195623	0.252649
0.938168	1.532119	2.231383
3.060504	3.631134	3.985345
4.184300	4.470250	4.682935
4.923094	4.957650	4.955155
5.020503	5.595720	6.558030
7.295988	7.835006	7.699725
7.593591	7.228564	6.647520
5.973237	5.318509	4.735389
4.356199	4.045702	3.489205
3.287337	3.289832	3.291923
3.296077	3.297331	3.170790
1.763539	0.494482	-0.299680
-0.544829	-0.801647	-1.293618
-2.032428	-2.409930	-2.860294
-3.384730	-3.644042	-3.797625
-3.630313	-3.762665	-3.895855
-3.662777	-3.085468	-2.622211
-2.347496	-1.763957	-0.898203
-0.657222	-0.540676	-0.309675
0.154419	1.209551	1.858856
1.977479	2.501930	2.991407
3.241964	3.979937	5.033814
5.892068	6.466463	6.620046
6.406106	6.076457	5.925788
5.621521	5.388861	5.307275
4.610925	3.937477	3.619899
3.675670	3.255291	2.355832
1.630349	1.300282	0.731728
-0.132353	-0.963551	-1.897147
-2.654676	-3.288592	-3.914590
-3.975350	-3.977442	-4.183882
-4.324989	-4.245076	-4.381178
-4.358275	-4.020723	-4.031136
-4.155167	-4.050692	-4.129366
-4.198866	-3.556629	-2.885677
-2.394960	-1.687375	-0.653891
0.099888	0.726319	1.336496
2.113581	2.488185	2.569354
2.928973	3.016790	3.345199
3.637797	3.736028	3.927079
4.170989	4.316249	4.439862
4.357035	3.879630	3.729783
3.872130	3.975365	4.002825
