# Supplementary material for: Data for indirect load case estimation of ice-induced moments from shaft line torque measurements
Source: Data Brief. 2018 May 28;19:1222–36. doi: 10.1016/j.dib.2018.05.115 (PMC6140293; doi:10.1016/j.dib.2018.05.115)
Supplement: Supplementary file 3 — Supplementary material [file mmc3.zip › Data/Case 3/Case3_IceTorque.txt]

Time [s]	Torque Q_ice TSVD [kNm]	Torque Q_ice TGSVD [kNm] Torque Q_ice Tikh [kNm]
0.000000	-1.674896		-2.185023		-4.370695
0.001668	-3.290204		-4.256003		-7.833275
0.003336	-4.938548		-6.122115		-10.543878
0.005003	-6.629248		-7.712557		-12.795137
0.006671	-8.281324		-8.975253		-14.561756
0.008339	-9.741423		-9.876782		-15.456424
0.010007	-10.825300		-10.402739		-14.951181
0.011674	-11.372845		-10.558044		-12.692018
0.013342	-11.300494		-10.366976		-8.755461
0.015010	-10.634102		-9.872827		-3.747222
0.016678	-9.511100		-9.136760		1.294540
0.018346	-8.150902		-8.235189		5.166126
0.020013	-6.803060		-7.254955		6.852683
0.021681	-5.689478		-6.286082		5.850271
0.023349	-4.957752		-5.412808		2.339859
0.025017	-4.657465		-4.704555		-2.852464
0.026684	-4.742715		-4.209005		-8.497146
0.028352	-5.096090		-3.949073		-13.320110
0.030020	-5.564606		-3.924503		-16.358441
0.031688	-5.997768		-4.117312		-17.204269
0.033356	-6.280507		-4.499160		-16.072510
0.035023	-6.356942		-5.038299		-13.682756
0.036691	-6.242620		-5.704279		-10.997996
0.038359	-6.023114		-6.469665		-8.904168
0.040027	-5.837239		-7.309259		-7.933755
0.041694	-5.845201		-8.198001		-8.124919
0.043362	-6.186484		-9.108831		-9.062053
0.045030	-6.937386		-10.011359		-10.075249
0.046698	-8.081126		-10.871574		-10.515811
0.048366	-9.501702		-11.652480		-10.003041
0.050033	-11.006091		-12.315560		-8.559654
0.051701	-12.369892		-12.823153		-6.601859
0.053369	-13.393088		-13.141957		-4.800513
0.055037	-13.948659		-13.247580		-3.863085
0.056704	-14.009328		-13.129464		-4.299676
0.058372	-13.645500		-12.794859		-6.238885
0.060040	-12.997397		-12.270264		-9.352025
0.061708	-12.232411		-11.599208		-12.918505
0.063376	-11.501811		-10.836324		-16.021032
0.065043	-10.908473		-10.038980		-17.812349
0.066711	-10.491397		-9.258666		-17.767079
0.068379	-10.226539		-8.534493		-15.838318
0.070047	-10.039795		-7.890370		-12.475623
0.071714	-9.827456		-7.336125		-8.506541
0.073382	-9.480859		-6.871516		-4.917574
0.075050	-8.912881		-6.491364		-2.589668
0.076718	-8.083025		-6.190079		-2.053700
0.078386	-7.015826		-5.964528		-3.333403
0.080053	-5.806024		-5.815076		-5.930001
0.081721	-4.605555		-5.745193		-8.966236
0.083389	-3.592490		-5.760220		-11.451588
0.085057	-2.928816		-5.865618		-12.581517
0.086724	-2.719265		-6.064794		-11.970874
0.088392	-2.984640		-6.356607		-9.751143
0.090060	-3.658893		-6.732969		-6.513933
0.091728	-4.611079		-7.177402		-3.132306
0.093396	-5.684466		-7.665587		-0.518337
0.095063	-6.739286		-8.168502		0.620109
0.096731	-7.685231		-8.657918		-0.035115
0.098399	-8.494850		-9.112876		-2.333548
0.100067	-9.196927		-9.525149		-5.709640
0.101734	-9.855989		-9.901730		-9.356336
0.103402	-10.547248		-10.263315		-12.465869
0.105070	-11.334856		-10.639114		-14.460496
0.106738	-12.257234		-11.059571		-15.141397
0.108406	-13.319161		-11.549174		-14.717604
0.110073	-14.488821		-12.121268		-13.718740
0.111741	-15.699121		-12.775841		-12.825431
0.113409	-16.854605		-13.500180		-12.665221
0.115077	-17.845761		-14.271509		-13.624635
0.116744	-18.570519		-15.060502		-15.724205
0.118412	-18.958798		-15.834917		-18.593439
0.120080	-18.992546		-16.562992		-21.561111
0.121748	-18.713288		-17.216529		-23.840987
0.123416	-18.212602		-17.773467		-24.758370
0.125083	-17.607210		-18.219472		-23.949253
0.126751	-17.006654		-18.547886		-21.476385
0.128419	-16.484975		-18.757683		-17.834252
0.130087	-16.066326		-18.849749		-13.843643
0.131754	-15.728679		-18.822658		-10.457007
0.133422	-15.422320		-18.669648		-8.511202
0.135090	-15.094135		-18.378300		-8.483349
0.136758	-14.707514		-17.933519		-10.323360
0.138426	-14.251317		-17.323160		-13.432090
0.140093	-13.737524		-16.544479		-16.814522
0.141761	-13.192330		-15.609251		-19.373670
0.143429	-12.647084		-14.545798		-20.251110
0.145097	-12.133166		-13.397323		-19.096288
0.146764	-11.680655		-12.217153		-16.173523
0.148432	-11.317482		-11.062336		-12.276380
0.150100	-11.065662		-9.987180		-8.482500
0.151768	-10.933968		-9.037861		-5.827084
0.153436	-10.909992		-8.248557		-4.992458
0.155103	-10.956588		-7.639062		-6.104221
0.156771	-11.016551		-7.213731		-8.694961
0.158439	-11.025506		-6.961815		-11.848308
0.160107	-10.928552		-6.859392		-14.477467
0.161774	-10.693656		-6.873015		-15.646058
0.163442	-10.315802		-6.964641		-14.829783
0.165110	-9.810183		-7.096761		-12.047927
0.166778	-9.198260		-7.236271		-7.843903
0.168446	-8.494107		-7.355804		-3.138923
0.170113	-7.698185		-7.432143		0.994439
0.171781	-6.801458		-7.442475		3.589892
0.173449	-5.796841		-7.360260		4.029048
0.175117	-4.690772		-7.152732		2.216169
0.176784	-3.507655		-6.781483		-1.363741
0.178452	-2.284099		-6.206394		-5.734675
0.180120	-1.055755		-5.391910		-9.660238
0.181788	0.156183		-4.313862		-11.961018
0.183456	1.351480		-2.965010		-11.830248
0.185123	2.546829		-1.358121		-9.056806
0.186791	3.763342		0.473717		-4.092268
0.188459	5.011760		2.479103		2.059369
0.190127	6.282391		4.591979		8.105294
0.191794	7.543947		6.736397		12.814553
0.193462	8.750755		8.832127		15.359384
0.195130	9.853916		10.800885		15.543697
0.196798	10.810942		12.572663		13.841879
0.198466	11.590483		14.091230		11.233104
0.200133	12.172439		15.317561		8.890035
0.201801	12.546846		16.230271		7.828304
0.203469	12.715117		16.822910		8.624521
0.205137	12.694521		17.099096		11.273849
0.206804	12.522865		17.067302		15.207023
0.208472	12.258033		16.737284		19.445670
0.210140	11.968254		16.119491		22.853814
0.211808	11.713605		15.227518		24.431343
0.213476	11.524839		14.082448		23.582293
0.215143	11.388810		12.717133		20.285895
0.216811	11.248290		11.178574		15.115908
0.218479	11.018377		9.527338		9.095286
0.220147	10.614459		7.834019		3.426078
0.221814	9.981500		6.173637		-0.824795
0.223482	9.113711		4.619200		-2.994169
0.225150	8.057802		3.235442		-2.976466
0.226818	6.899581		2.073358		-1.226845
0.228486	5.739903		1.165838		1.385939
0.230153	4.668987		0.524714		3.839695
0.231821	3.747039		0.139747		5.261822
0.233489	2.995089		-0.019807		5.185365
0.235157	2.395505		-0.000686		3.674762
0.236824	1.898957		0.141473		1.279025
0.238492	1.434814		0.350516		-1.167946
0.240160	0.923884		0.577480		-2.828812
0.241828	0.294130		0.785677		-3.135326
0.243496	-0.500711		0.952000		-1.972820
0.245163	-1.462484		1.064599		0.272104
0.246831	-2.536099		1.118397		2.814154
0.248499	-3.610313		1.110558		4.702085
0.250167	-4.535914		1.037883		5.125865
0.251834	-5.159018		0.897119		3.708227
0.253502	-5.360281		0.687991		0.677538
0.255170	-5.086954		0.417702		-3.153875
0.256838	-4.366064		0.105362		-6.616721
0.258506	-3.293368		-0.214958		-8.547971
0.260173	-2.001521		-0.493212		-8.163633
0.261841	-0.618268		-0.664477		-5.310241
0.263509	0.771553		-0.651994		-0.513984
0.265177	2.148684		-0.371978		5.178759
0.266844	3.561601		0.259881		10.507863
0.268512	5.110183		1.320489		14.351908
0.270180	6.918089		2.870754		16.023831
0.271848	9.102326		4.947706		15.435668
0.273516	11.746613		7.559096		13.102725
0.275183	14.881944		10.682004		10.004900
0.276851	18.475567		14.266032		7.358478
0.278519	22.429416		18.240332		6.360356
0.280187	26.589739		22.522512		7.950933
0.281854	30.769357		27.026911		12.621812
0.283522	34.781219		31.670143		20.287005
0.285190	38.477193		36.372953		30.244163
0.286858	41.781604		41.058890		41.261811
0.288526	44.707881		45.651337		51.814365
0.290193	47.350448		50.070841		60.436610
0.291861	49.851855		54.234227		66.105293
0.293529	52.354038		58.056127		68.518769
0.295197	54.948888		61.452696		68.165213
0.296864	57.644069		64.346801		66.144800
0.298532	60.354823		66.673882		63.807409
0.300200	62.923517		68.387854		62.335059
0.301868	65.159523		69.466461		62.408259
0.303536	66.886205		69.915382		64.054595
0.305203	67.981268		69.770091		66.710269
0.306871	68.401002		69.094420		69.455561
0.308539	68.185273		67.975150		71.334617
0.310207	67.445529		66.512882		71.651055
0.311874	66.340818		64.810636		70.147841
0.313542	65.046838		62.962530		67.029713
0.315210	63.722288		61.045138		62.850117
0.316878	62.476873		59.113392		58.328803
0.318546	61.346649		57.201477		54.169810
0.320213	60.283553		55.327629		50.920966
0.321881	59.164883		53.500601		48.881798
0.323549	57.824107		51.725401		48.052284
0.325217	56.097451		50.006528		48.126438
0.326884	53.874036		48.348160		48.550825
0.328552	51.134156		46.751839		48.661187
0.330220	47.962641		45.212911		47.877315
0.331888	44.531766		43.717013		45.898638
0.333556	41.058286		42.237599		42.826163
0.335223	37.747974		40.735072		39.154437
0.336891	34.744888		39.157860		35.623807
0.338559	32.100238		37.445709		32.974080
0.340227	29.768303		35.535384		31.675489
0.341894	27.627623		33.368608		31.726819
0.343562	25.518504		30.901366		32.599820
0.345230	23.285167		28.112912		33.367766
0.346898	20.812521		25.012307		32.990024
0.348566	18.051431		21.640467		30.657634
0.350233	15.030105		18.066713		26.069906
0.351901	11.851151		14.380324		19.535152
0.353569	8.674550		10.679096		11.865690
0.355237	5.687715		7.057798		4.124869
0.356904	3.066368		3.599271		-2.667243
0.358572	0.933616		0.369882		-7.771194
0.360240	-0.672276		-2.580512		-10.857175
0.361908	-1.810717		-5.215294		-12.024032
0.363576	-2.625710		-7.506450		-11.731563
0.365243	-3.308019		-9.430449		-10.670424
0.366911	-4.042343		-10.965875		-9.591301
0.368579	-4.955197		-12.093251		-9.120568
0.370247	-6.079886		-12.796896		-9.598474
0.371914	-7.349508		-13.068358		-10.979095
0.373582	-8.619412		-12.910893		-12.823580
0.375250	-9.710733		-12.344299		-14.399761
0.376918	-10.460404		-11.409152		-14.877635
0.378586	-10.762560		-10.169111		-13.585071
0.380253	-10.591212		-8.709891		-10.261016
0.381921	-10.001426		-7.133915		-5.223736
0.383589	-9.112639		-5.550702		0.621651
0.385257	-8.080882		-4.064381		5.969328
0.386924	-7.066663		-2.760914		9.458208
0.388592	-6.203612		-1.697996		10.077428
0.390260	-5.571867		-0.900063		7.501163
0.391928	-5.180233		-0.359365		2.239581
0.393596	-4.961605		-0.042321		-4.449785
0.395263	-4.785154		0.101035		-10.872936
0.396931	-4.485559		0.127305		-15.349118
0.398599	-3.904239		0.092001		-16.673842
0.400267	-2.932247		0.045144		-14.461012
0.401934	-1.541928		0.030225		-9.256841
0.403602	0.203599		0.085685		-2.379766
0.405270	2.167526		0.247712		4.472452
0.406938	4.178429		0.553194		9.724532
0.408606	6.078867		1.041935		12.370792
0.410273	7.767663		1.757381		12.228158
0.411941	9.222773		2.745203		9.932447
0.413609	10.499104		4.049233		6.707462
0.415277	11.704696		5.704736		4.000370
0.416944	12.965239		7.729777		3.092871
0.418612	14.388645		10.116413		4.778729
0.420280	16.038560		12.824087		9.168696
0.421948	17.920679		15.777541		15.656748
0.423616	19.981379		18.870649		23.056915
0.425283	22.116213		21.975963		29.890232
0.426951	24.185939		24.958103		34.762843
0.428619	26.038511		27.687935		36.741075
0.430287	27.535003		30.054408		35.617850
0.431954	28.575629		31.971781		31.986606
0.433622	29.119872		33.381504		27.089447
0.435290	29.193949		34.249610		22.472522
0.436958	28.881046		34.561422		19.543644
0.438626	28.294865		34.315640		19.163440
0.440293	27.543288		33.519445		21.397894
0.441961	26.693657		32.185538		25.512438
0.443629	25.751749		30.331404		30.205924
0.445297	24.662142		27.980697		33.997834
0.446964	23.329763		25.166399		35.633452
0.448632	21.654429		21.935116		34.380870
0.450300	19.565799		18.351491		30.152414
0.451968	17.047029		14.501262		23.457435
0.453636	14.141061		10.491289		15.242445
0.455303	10.940650		6.445280		6.679646
0.456971	7.568604		2.494908		-1.057679
0.458639	4.156052		-1.232517		-7.013919
0.460307	0.824442		-4.627362		-10.643767
0.461974	-2.326715		-7.608867		-11.940690
0.463642	-5.227116		-10.131490		-11.451245
0.465310	-7.839207		-12.184999		-10.142213
0.466978	-10.158030		-13.788708		-9.133730
0.468646	-12.206027		-14.981840		-9.364876
0.470313	-14.021506		-15.812803		-11.293762
0.471981	-15.641586		-16.330014		-14.736369
0.473649	-17.083706		-16.575942		-18.911134
0.475317	-18.332302		-16.584885		-22.688032
0.476984	-19.336991		-16.383948		-24.964704
0.478652	-20.024972		-15.996197		-25.037419
0.480320	-20.324525		-15.444818		-22.828925
0.481988	-20.191231		-14.757246		-18.889940
0.483656	-19.626552		-13.968252		-14.185385
0.485323	-18.681327		-13.121076		-9.764067
0.486991	-17.443133		-12.265759		-6.447722
0.488659	-16.013269		-11.454319		-4.646966
0.490327	-14.483071		-10.733246		-4.339039
0.491994	-12.918450		-10.134787		-5.170819
0.493662	-11.356764		-9.669376		-6.617132
0.495330	-9.814213		-9.321664		-8.133033
0.496998	-8.297913		-9.051905		-9.268737
0.498666	-6.816270		-8.802947		-9.742822
0.500333	-5.383954		-8.511361		-9.479000
0.502001	-4.021600		-8.119930		-8.606829
0.503669	-2.753122		-7.588365		-7.421527
0.505337	-1.603740		-6.899781		-6.301591
0.507004	-0.599890		-6.061875		-5.593981
0.508672	0.230410		-5.103301		-5.491463
0.510340	0.859580		-4.066838		-5.939787
0.512008	1.266601		-3.001380		-6.615062
0.513676	1.445966		-1.954496		-6.997717
0.515343	1.415115		-0.966759		-6.538715
0.517011	1.215157		-0.068446		-4.872101
0.518679	0.902009		0.721156		-1.993704
0.520347	0.529967		1.391908		1.675566
0.522014	0.134280		1.938776		5.382082
0.523682	-0.279096		2.356451		8.262169
0.525350	-0.731138		2.634050		9.613101
0.527018	-1.255062		2.751663		9.111200
0.528686	-1.875590		2.680391		6.902048
0.530353	-2.591398		2.386650		3.542158
0.532021	-3.368509		1.840178		-0.175506
0.533689	-4.147335		1.023769		-3.447835
0.535357	-4.860051		-0.058081		-5.669994
0.537024	-5.450839		-1.374341		-6.572844
0.538692	-5.891092		-2.868081		-6.263868
0.540360	-6.184683		-4.462585		-5.173600
0.542028	-6.363204		-6.071357		-3.931278
0.543696	-6.474949		-7.609522		-3.205104
0.545363	-6.572830		-9.004036		-3.540886
0.547031	-6.704937		-10.200912		-5.223693
0.548699	-6.908467		-11.168655		-8.181945
0.550367	-7.205530		-11.898106		-11.956390
0.552034	-7.599342		-12.399412		-15.760664
0.553702	-8.071324		-12.697036		-18.651180
0.555370	-8.581949		-12.823731		-19.790332
0.557038	-9.078654		-12.814456		-18.735274
0.558706	-9.511623		-12.701321		-15.645580
0.560373	-9.853774		-12.510702		-11.309587
0.562041	-10.117494		-12.263380		-6.949404
0.563709	-10.360009		-11.977842		-3.854937
0.565377	-10.672757		-11.675792		-2.973445
0.567044	-11.156471		-11.387971		-4.603651
0.568712	-11.889934		-11.157898		-8.302997
0.570380	-12.903517		-11.041567		-13.036309
0.572048	-14.167128		-11.102339		-17.509302
0.573716	-15.596836		-11.401865		-20.571057
0.575383	-17.077319		-11.989261		-21.553691
0.577051	-18.491813		-12.891299		-20.446105
0.578719	-19.749351		-14.106044		-17.859356
0.580387	-20.801466		-15.601206		-14.812531
0.582054	-21.645397		-17.317130		-12.423651
0.583722	-22.315813		-19.173268		-11.607105
0.585390	-22.869830		-21.076499		-12.855410
0.587058	-23.369828		-22.929761		-16.139136
0.588726	-23.866726		-24.639851		-20.922056
0.590393	-24.384770		-26.123637		-26.274072
0.592061	-24.908974		-27.312147		-31.066131
0.593729	-25.377959		-28.152131		-34.226659
0.595397	-25.686248		-28.604934		-35.015002
0.597064	-25.699231		-28.642995		-33.238027
0.598732	-25.280236		-28.245016		-29.330321
0.600400	-24.323906		-27.391466		-24.252131
0.602068	-22.785894		-26.062259		-19.222532
0.603736	-20.698206		-24.237933		-15.367665
0.605403	-18.163374		-21.904518		-13.393855
0.607071	-15.327859		-19.060862		-13.383261
0.608739	-12.342555		-15.726146		-14.768382
0.610407	-9.323172		-11.945047		-16.489228
0.612074	-6.323277		-7.788688		-17.286178
0.613742	-3.328011		-3.350827		-16.043770
0.615410	-0.268938		1.259844		-12.086648
0.617078	2.946487		5.929411		-5.345900
0.618746	6.401074		10.548394		3.640100
0.620413	10.139375		15.019667		13.869569
0.622081	14.150405		19.263750		24.105962
0.623749	18.363069		23.221291		33.125452
0.625417	22.652830		26.852953		39.936440
0.627084	26.857345		30.137047		43.947395
0.628752	30.799154		33.065345		45.069321
0.630420	34.313329		35.637663		43.734998
0.632088	37.276405		37.856210		40.815118
0.633756	39.630461		39.721015		37.428915
0.635423	41.394902		41.227800		34.682055
0.637091	42.659996		42.369141		33.397930
0.638759	43.560984		43.138726		33.920090
0.640427	44.238205		43.537409		36.045471
0.642094	44.794496		43.578890		39.108613
0.643762	45.263416		43.292840		42.192901
0.645430	45.599039		42.724058		44.408715
0.647098	45.691166		41.927606		45.156262
0.648766	45.401061		40.961214		44.290106
0.650433	44.605935		39.877044		42.130249
0.652101	43.238005		38.714939		39.317136
0.653769	41.306915		37.498555		36.567453
0.655437	38.900862		36.234810		34.427290
0.657104	36.168869		34.916203		33.116026
0.658772	33.291396		33.525139		32.507126
0.660440	30.447566		32.039348		32.228450
0.662108	27.785496		30.437661		31.820775
0.663776	25.399773		28.705512		30.887392
0.665443	23.318460		26.839410		29.193192
0.667111	21.501560		24.849524		26.704648
0.668779	19.852506		22.759530		23.581141
0.670447	18.242706		20.603343		20.130309
0.672114	16.545773		18.419213		16.737696
0.673782	14.674045		16.242600		13.782075
0.675450	12.607193		14.099891		11.550378
0.677118	10.403181		12.004929		10.166040
0.678786	8.186164		9.959476		9.542366
0.680453	6.113218		7.957411		9.373004
0.682121	4.329288		5.991170		9.176246
0.683789	2.924381		4.058271		8.407737
0.685457	1.906693		2.165871		6.632799
0.687124	1.199893		0.332155		3.708678
0.688792	0.664350		-1.415522		-0.104611
0.690460	0.134216		-3.044902		-4.178613
0.692128	-0.541790		-4.524234		-7.713380
0.693796	-1.467321		-5.827643		-10.032322
0.695463	-2.679962		-6.939622		-10.850323
0.697131	-4.148787		-7.858156		-10.393042
0.698799	-5.785242		-8.596078		-9.310981
0.700467	-7.463191		-9.180277		-8.423769
0.702134	-9.044217		-9.648429		-8.401697
0.703802	-10.404733		-10.043325		-9.512147
0.705470	-11.461148		-10.405528		-11.525983
0.707138	-12.188317		-10.765867		-13.813906
0.708806	-12.625963		-11.139701		-15.591546
0.710473	-12.869210		-11.524693		-16.216030
0.712141	-13.043162		-11.902882		-15.416710
0.713809	-13.266744		-12.246527		-13.371929
0.715477	-13.615705		-12.525947		-10.613778
0.717144	-14.096604		-12.716986		-7.820771
0.718812	-14.640990		-12.805969		-5.602423
0.720480	-15.122629		-12.791025		-4.363710
0.722148	-15.392583		-12.679867		-4.274529
0.723816	-15.320667		-12.485190		-5.306447
0.725483	-14.829930		-12.219277		-7.278272
0.727151	-13.914199		-11.889241		-9.878315
0.728819	-12.635463		-11.493863		-12.675530
0.730487	-11.104871		-11.022404		-15.156021
0.732154	-9.455337		-10.455490		-16.807690
0.733822	-7.814144		-9.767992		-17.239636
0.735490	-6.281295		-8.933744		-16.294689
0.737158	-4.915979		-7.931650		-14.108938
0.738826	-3.731238		-6.752208		-11.087588
0.740493	-2.696337		-5.402997		-7.793324
0.742161	-1.746570		-3.911421		-4.774216
0.743829	-0.800173		-2.323427		-2.385574
0.745497	0.219398		-0.697893		-0.674685
0.747164	1.360042		0.902243		0.615439
0.748832	2.622817		2.419942		1.914648
0.750500	3.955584		3.812438		3.621384
0.752168	5.262558		5.055881		5.919885
0.753836	6.428664		6.145258		8.700270
0.755503	7.351796		7.090106		11.604481
0.757171	7.972422		7.907662		14.155727
0.758839	8.290321		8.615600		15.900268
0.760507	8.362865		9.226203		16.511197
0.762174	8.286340		9.743115		15.845982
0.763842	8.167951		10.160955		13.974146
0.765510	8.098700		10.467520		11.185446
0.767178	8.135403		10.647935		7.968695
0.768846	8.295247		10.690034		4.942850
0.770513	8.561105		10.590061		2.737236
0.772181	8.892795		10.357578		1.844644
0.773849	9.239439		10.018248		2.487528
0.775517	9.550175		9.613269		4.536349
0.777184	9.782710		9.194784		7.508017
0.778852	9.910355		8.817685		10.657755
0.780520	9.927582		8.529438		13.157252
0.782188	9.852633		8.360483		14.322949
0.783856	9.724836		8.317910		13.827183
0.785523	9.595059		8.384293		11.812106
0.787191	9.510368		8.522100		8.852890
0.788859	9.497199		8.682393		5.778613
0.790527	9.549446		8.815385		3.421659
0.792194	9.627011		8.880039		2.391171
0.793862	9.666506		8.850488		2.940463
0.795530	9.600556		8.718159		4.943477
0.797198	9.378168		8.489745		7.951287
0.798866	8.978051		8.182047		11.291569
0.800533	8.410115		7.815161		14.191749
0.802201	7.705924		7.405514		15.921108
0.803869	6.903594		6.960075		15.942504
0.805537	6.034378		6.472900		14.047506
0.807204	5.116288		5.924887		10.437165
0.808872	4.155912		5.287238		5.715931
0.810540	3.155490		4.528399		0.785111
0.812208	2.120385		3.623277		-3.355287
0.813876	1.062949		2.562606		-5.863442
0.815543	0.001550		1.359840		-6.310054
0.817211	-1.043472		0.053235		-4.845412
0.818879	-2.053632		-1.298009		-2.198462
0.820547	-3.013385		-2.622998		0.524877
0.822214	-3.908329		-3.851532		2.194066
0.823882	-4.722705		-4.926397		2.029598
0.825550	-5.439173		-5.812364		-0.146771
0.827218	-6.042308		-6.499781		-3.881644
0.828886	-6.524342		-7.002227		-8.273910
0.830553	-6.889337		-7.349367		-12.279461
0.832221	-7.152033		-7.577168		-15.012279
0.833889	-7.330288		-7.717990		-15.948898
0.835557	-7.434040		-7.792694		-15.003791
0.837224	-7.456499		-7.806236		-12.491915
0.838892	-7.373133		-7.747383		-9.014986
0.840560	-7.150479		-7.592526		-5.309186
0.842228	-6.761998		-7.312896		-2.087091
0.843896	-6.204364		-6.883872		0.099640
0.845563	-5.506803		-6.294468		0.959201
0.847231	-4.728859		-5.554687		0.512721
0.848899	-3.946865		-4.698544		-0.902272
0.850567	-3.234086		-3.781328		-2.688918
0.852234	-2.641958		-2.871137		-4.124249
0.853902	-2.189003		-2.036400		-4.565353
0.855570	-1.860472		-1.332513		-3.680371
0.857238	-1.617333		-0.791190		-1.613260
0.858906	-1.410138		-0.415513		1.010721
0.860573	-1.192784		-0.182005		3.274036
0.862241	-0.932912		-0.049036		4.292879
0.863909	-0.618311		0.030903		3.551503
0.865577	-0.260202		0.098402		1.110399
0.867244	0.106069		0.177036		-2.389476
0.868912	0.423953		0.268176		-5.923217
0.870580	0.624182		0.351531		-8.409356
0.872248	0.639760		0.390876		-9.062857
0.873916	0.425415		0.343475		-7.662053
0.875583	-0.024017		0.171126		-4.637323
0.877251	-0.663589		-0.149393		-0.939299
0.878919	-1.402365		-0.618643		2.278546
0.880587	-2.122876		-1.211425		4.051540
0.882254	-2.711244		-1.879319		3.922072
0.883922	-3.088683		-2.558881		2.066012
0.885590	-3.233825		-3.184028		-0.807503
0.887258	-3.188218		-3.699870		-3.724120
0.888926	-3.043143		-4.074490		-5.767203
0.890593	-2.912337		-4.305354		-6.345936
0.892261	-2.899717		-4.418391		-5.340545
0.893929	-3.071950		-4.459783		-3.105766
0.895597	-3.442873		-4.482675		-0.350552
0.897264	-3.972081		-4.532499		2.065998
0.898932	-4.575769		-4.634948		3.368715
0.900600	-5.145662		-4.789750		3.069590
0.902268	-5.571837		-4.971634		1.087790
0.903936	-5.766106		-5.137876		-2.239007
0.905603	-5.682920		-5.240244		-6.244763
0.907271	-5.334189		-5.238287		-10.097419
0.908939	-4.793684		-5.110925		-12.997192
0.910607	-4.187359		-4.863917		-14.374563
0.912274	-3.668844		-4.531685		-14.046694
0.913942	-3.384096		-4.173108		-12.282208
0.915610	-3.433976		-3.861907		-9.731399
0.917278	-3.845897		-3.673353		-7.219292
0.918946	-4.564324		-3.669905		-5.461699
0.920613	-5.464644		-3.888965		-4.813133
0.922281	-6.387427		-4.335789		-5.154214
0.923949	-7.183188		-4.983655		-5.967550
0.925617	-7.754143		-5.781611		-6.565732
0.927284	-8.080548		-6.668061		-6.372563
0.928952	-8.224587		-7.586640		-5.148732
0.930620	-8.312147		-8.500057		-3.088887
0.932288	-8.499268		-9.398030		-0.771085
0.933956	-8.933201		-10.297201		1.012836
0.935623	-9.717603		-11.233207		1.487163
0.937291	-10.888585		-12.247304		0.111312
0.938959	-12.404960		-13.371324		-3.276990
0.940627	-14.153529		-14.614938		-8.430601
0.942294	-15.968616		-15.958342		-14.766151
0.943962	-17.663395		-17.351947		-21.496804
0.945630	-19.068220		-18.722958		-27.771768
0.947298	-20.068516		-19.987293		-32.792036
0.948966	-20.632889		-21.064358		-35.904539
0.950633	-20.822687		-21.891701		-36.692688
0.952301	-20.778029		-22.436595		-35.068688
0.953969	-20.681749		-22.702007		-31.345026
0.955637	-20.709786		-22.725415		-26.242853
0.957304	-20.981715		-22.570310		-20.798153
0.958972	-21.526116		-22.311996		-16.155789
0.960640	-22.271463		-22.020871		-13.288103
0.962308	-23.065375		-21.747341		-12.717416
0.963976	-23.716245		-21.512365		-14.337948
0.965643	-24.044687		-21.306257		-17.413575
0.967311	-23.930171		-21.096100		-20.777277
0.968979	-23.341127		-20.839657		-23.188243
0.970647	-22.342673		-20.501785		-23.736524
0.972314	-21.082476		-20.068712		-22.152945
0.973982	-19.759824		-19.556268		-18.904593
0.975650	-18.585261		-19.009978		-15.032929
0.977318	-17.738528		-18.497200		-11.794247
0.978986	-17.332276		-18.093471		-10.241590
0.980653	-17.388450		-17.866479		-10.902285
0.982321	-17.833022		-17.861322		-13.652323
0.983989	-18.511973		-18.090233		-17.801812
0.985657	-19.227090		-18.528864		-22.330203
0.987324	-19.784710		-19.119899		-26.177832
0.988992	-20.045755		-19.783400		-28.511507
0.990660	-19.963440		-20.431920		-28.911571
0.992328	-19.597085		-20.987337		-27.452947
0.993996	-19.096635		-21.395692		-24.670234
0.995663	-18.661152		-21.636471		-21.414715
0.997331	-18.482788		-21.723823		-18.633181
0.998999	-18.692361		-21.699139		-17.119669
1.000667	-19.321992		-21.616731		-17.300968
1.002334	-20.294500		-21.526366		-19.109776
1.004002	-21.440840		-21.457445		-21.981077
1.005670	-22.539006		-21.409219		-24.983637
1.007338	-23.363167		-21.349776		-27.067855
1.009006	-23.731169		-21.223963		-27.373716
1.010673	-23.540745		-20.967973		-25.510203
1.012341	-22.788438		-20.526602		-21.709397
1.014009	-21.568699		-19.868679		-16.789032
1.015677	-20.053699		-18.996963		-11.922978
1.017344	-18.457200		-17.950371		-8.292485
1.019012	-16.988918		-16.798314		-6.735450
1.020680	-15.808517		-15.628609		-7.506883
1.022348	-14.989892		-14.531683		-10.218451
1.024016	-14.505542		-13.584383		-13.963057
1.025683	-14.236833		-12.836773		-17.577530
1.027351	-14.009387		-12.304806		-19.966100
1.029019	-13.645331		-11.970655		-20.398181
1.030687	-13.018392		-11.790938		-18.702480
1.032354	-12.095965		-11.711196		-15.306626
1.034022	-10.955734		-11.683264		-11.114602
1.035690	-9.772086		-11.681128		-7.260910
1.037358	-8.776756		-11.710961		-4.813896
1.039026	-8.205443		-11.812384		-4.507836
1.040693	-8.245117		-12.050341		-6.564763
1.042361	-8.994858		-12.499607		-10.638283
1.044029	-10.447842		-13.226020		-15.888664
1.045697	-12.496076		-14.269393		-21.181093
1.047364	-14.954620		-15.632491		-25.375830
1.049032	-17.599096		-17.278626		-27.646108
1.050700	-20.208928		-19.138058		-27.729863
1.052368	-22.608444		-21.121196		-26.020518
1.054036	-24.698100		-23.135109		-23.447393
1.055703	-26.469103		-25.099443		-21.174935
1.057371	-27.997183		-26.958252		-20.223208
1.059039	-29.415299		-28.685384		-21.143366
1.060707	-30.870337		-30.282453		-23.858736
1.062374	-32.473867		-31.769943		-27.718082
1.064042	-34.260120		-33.173408		-31.732660
1.065710	-36.163581		-34.507896		-34.910599
1.067378	-38.023744		-35.764359		-36.575615
1.069046	-39.616718		-36.901691		-36.566461
1.070713	-40.705093		-37.846965		-35.257352
1.072381	-41.091965		-38.504511		-33.403993
1.074049	-40.664390		-38.772170		-31.879860
1.075717	-39.415630		-38.560945		-31.398411
1.077384	-37.442497		-37.813174		-32.307213
1.079052	-34.921068		-36.514576		-34.498394
1.080720	-32.068642		-34.697166		-37.434595
1.082388	-29.101306		-32.432523		-40.265607
1.084056	-26.195600		-29.817477		-42.008832
1.085723	-23.460740		-26.956144		-41.768579
1.087391	-20.925625		-23.942869		-38.959737
1.089059	-18.542653		-20.850013		-33.482963
1.090727	-16.208062		-17.722973		-25.790549
1.092394	-13.795559		-14.582879		-16.805048
1.094062	-11.196793		-11.435665		-7.704204
1.095730	-8.359543		-8.284928		0.361983
1.097398	-5.313560		-5.145324		6.532747
1.099066	-2.175827		-2.053211		10.403054
1.100733	0.868016		0.928257		12.063095
1.102401	3.602501		3.711302		12.019444
1.104069	5.831340		6.193171		11.028984
1.105737	7.422987		8.271690		9.885816
1.107404	8.340073		9.863470		9.209260
1.109072	8.645303		10.920505		9.286124
1.110740	8.483784		11.440899		10.012120
1.112408	8.048288		11.470719		10.951520
1.114076	7.537513		11.096204		11.498324
1.115743	7.117406		10.428077		11.091223
1.117411	6.892945		9.581874		9.420940
1.119079	6.894264		8.659131		6.571227
1.120747	7.077983		7.733850		3.046477
1.122414	7.342438		6.846990		-0.339144
1.124082	7.553924		6.009433		-2.697275
1.125750	7.579573		5.211707		-3.361216
1.127418	7.321000		4.437254		-2.137453
1.129086	6.741543		3.675567		0.593353
1.130753	5.880049		2.931874		3.980714
1.132421	4.846164		2.231150		6.982782
1.134089	3.796349		1.615528		8.712441
1.135757	2.895393		1.135621		8.719816
1.137424	2.273225		0.837551		7.113878
1.139092	1.989145		0.748542		4.494817
1.140760	2.013834		0.864495		1.736263
1.142428	2.234171		1.142901		-0.303311
1.144096	2.478822		1.503481		-1.049485
1.145763	2.556635		1.837275		-0.381174
1.147431	2.297210		2.022715		1.348174
1.149099	1.584014		1.945298		3.436030
1.150767	0.373895		1.516323		5.049499
1.152434	-1.299013		0.686244		5.454827
1.154102	-3.333708		-0.550360		4.185658
1.155770	-5.583923		-2.158922		1.122009
1.157438	-7.886913		-4.076457		-3.502487
1.159106	-10.094771		-6.227044		-9.134347
1.160773	-12.103045		-8.537058		-14.967083
1.162441	-13.871002		-10.946475		-20.062186
1.164109	-15.428318		-13.414011		-23.545093
1.165777	-16.864965		-15.915581		-24.855369
1.167444	-18.304862		-18.437207		-23.971785
1.169112	-19.868554		-20.964613		-21.504728
1.170780	-21.634297		-23.472333		-18.581222
1.172448	-23.608615		-25.915154		-16.530325
1.174116	-25.715406		-28.224289		-16.466253
1.175783	-27.807248		-30.309765		-18.918490
1.177451	-29.695796		-32.069271		-23.646881
1.179119	-31.192541		-33.402199		-29.710964
1.180787	-32.148801		-34.226139		-35.766843
1.182454	-32.485270		-34.492166		-40.479474
1.184122	-32.205466		-34.195134		-42.897409
1.185790	-31.392069		-33.376188		-42.662327
1.187458	-30.188739		-32.116582		-40.007911
1.189126	-28.772007		-30.524169		-35.597606
1.190793	-27.318527		-28.715848		-30.305562
1.192461	-25.973048		-26.800237		-25.031217
1.194129	-24.822423		-24.864550		-20.572846
1.195797	-23.880709		-22.968217		-17.524639
1.197464	-23.089292		-21.143830		-16.158552
1.199132	-22.333601		-19.404018		-16.308265
1.200800	-21.474314		-17.751580		-17.335995
1.202468	-20.386683		-16.189780		-18.269855
1.204136	-18.998125		-14.730036		-18.125042
1.205803	-17.313378		-13.395183		-16.304942
1.207471	-15.419093		-12.217549		-12.899080
1.209139	-13.465454		-11.232221		-8.715876
1.210807	-11.629421		-10.466893		-5.004953
1.212474	-10.069840		-9.930463		-2.972777
1.214142	-8.886715		-9.603094		-3.296590
1.215810	-8.094967		-9.430428		-5.843073
1.217478	-7.618200		-9.324038		-9.704217
1.219146	-7.302334		-9.168884		-13.524916
1.220813	-6.944571		-8.836823		-15.978411
1.222481	-6.330812		-8.203552		-16.194710
1.224149	-5.274160		-7.165259		-13.983163
1.225817	-3.647702		-5.651229		-9.794259
1.227484	-1.405968		-3.629703		-4.482634
1.229152	1.408998		-1.106163		0.996819
1.230820	4.678886		1.884752		5.836905
1.232488	8.236609		5.290921		9.519568
1.234156	11.905284		9.054623		11.878133
1.235823	15.540443		13.121636		13.131243
1.237491	19.065022		17.445710		13.898393
1.239159	22.487098		21.987997		15.147665
1.240827	25.894073		26.712296		18.010337
1.242494	29.423470		31.577775		23.452230
1.244162	33.217557		36.531258		31.888599
1.245830	37.374267		41.501097		42.899058
1.247498	41.908116		46.394390		55.187304
1.249166	46.731624		51.098734		66.840054
1.250833	51.661463		55.488872		75.819604
1.252501	56.446719		59.437538		80.532552
1.254169	60.811522		62.828707		80.290097
1.255837	64.501905		65.570548		75.514764
1.257504	67.327167		67.605143		67.630999
1.259172	69.188100		68.912604		58.675490
1.260840	70.087377		69.508541		50.751865
1.262508	70.120523		69.435636		45.503285
1.264176	69.449167		68.751632		43.761758
1.265843	68.261411		67.516987		45.458144
1.267511	66.727068		65.785250		49.774974
1.269179	64.957472		63.598243		55.443739
1.270847	62.979795		60.986549		61.067220
1.272514	60.733466		57.974334		65.384303
1.274182	58.091394		54.586549		67.450551
1.275850	54.902020		50.856277		66.743194
1.277518	51.041740		46.830299		63.203575
1.279186	46.463388		42.571602		57.217784
1.280853	41.226999		38.158302		49.529411
1.282521	35.504027		33.679108		41.087853
1.284189	29.553884		29.226040		32.853085
1.285857	23.679409		24.885614		25.590885
1.287524	18.172970		20.730167		19.701622
1.289192	13.266146		16.811182		15.133015
1.290860	9.093868		13.156304		11.422394
1.292528	5.679576		9.771000		7.882907
1.294196	2.943100		6.644732		3.890902
1.295863	0.728532		3.760137		-0.828303
1.297531	-1.154041		1.102842		-6.040999
1.299199	-2.881460		-1.330821		-11.052608
1.300867	-4.574695		-3.530242		-14.949619
1.302534	-6.269506		-5.471948		-16.933974
1.304202	-7.907777		-7.125330		-16.610169
1.305870	-9.352821		-8.460814		-14.116532
1.307538	-10.426578		-9.458179		-10.072316
1.309206	-10.960724		-10.112923		-5.391910
1.310873	-10.849082		-10.439436		-1.052717
1.312541	-10.087089		-10.470662		2.110986
1.314209	-8.786698		-10.254730		3.551846
1.315877	-7.161706		-9.849486		3.083911
1.317544	-5.486896		-9.316003		0.891675
1.319212	-4.041791		-8.712134		-2.523285
1.320880	-3.053695		-8.087145		-6.452884
1.322548	-2.654041		-7.478354		-10.135047
1.324216	-2.857582		-6.910459		-12.921604
1.325883	-3.567644		-6.397782		-14.425989
1.327551	-4.604552		-5.948880		-14.608418
1.329219	-5.749705		-5.572263		-13.760317
1.330887	-6.795314		-5.281397		-12.375914
1.332554	-7.589443		-5.097249		-10.945557
1.334222	-8.067301		-5.047288		-9.752922
1.335890	-8.262366		-5.160966		-8.774264
1.337558	-8.294751		-5.462861		-7.737500
1.339226	-8.338576		-5.965415		-6.315563
1.340893	-8.574789		-6.663283		-4.353702
1.342561	-9.139795		-7.530697		-2.013757
1.344229	-10.082510		-8.522321		0.230019
1.345897	-11.341538		-9.577110		1.725688
1.347564	-12.749859		-10.624130		1.834131
1.349232	-14.067265		-11.589133		0.103834
1.350900	-15.032842		-12.400906		-3.599362
1.352568	-15.423884		-12.996745		-9.006322
1.354236	-15.105801		-13.326604		-15.408893
1.355903	-14.060567		-13.355612		-21.708170
1.357571	-12.387530		-13.064702		-26.587311
1.359239	-10.277961		-12.449293		-28.810403
1.360907	-7.970931		-11.516363		-27.579451
1.362574	-5.701637		-10.280723		-22.827713
1.364242	-3.653847		-8.761679		-15.326925
1.365910	-1.926244		-6.981235		-6.541257
1.367578	-0.518923		-4.964533		1.751670
1.369246	0.657907		-2.742383		7.965634
1.370913	1.755219		-0.354895		11.174631
1.372581	2.942421		2.145271		11.382508
1.374249	4.359473		4.691472		9.490302
1.375917	6.074353		7.204300		6.966902
1.377584	8.056059		9.595440		5.345481
1.379252	10.170827		11.773399		5.734430
1.380920	12.204149		13.649994		8.510770
1.382588	13.904595		15.146512		13.270154
1.384256	15.039119		16.198878		18.997174
1.385923	15.445713		16.761486		24.354029
1.387591	15.069514		16.809625		27.990112
1.389259	13.973145		16.340395		28.821191
1.390927	12.319344		15.371967		26.261168
1.392594	10.331397		13.941061		20.384937
1.394262	8.242179		12.098802		11.976675
1.395930	6.244430		9.905553		2.414210
1.397598	4.453390		7.425756		-6.619649
1.399266	2.889076		4.723904		-13.539427
1.400933	1.480697		1.862486		-17.259498
1.402601	0.091075		-1.097986		-17.475688
1.404269	-1.444798		-4.097493		-14.741556
1.405937	-3.275299		-7.074764		-10.314552
1.407604	-5.491014		-9.966489		-5.810393
1.409272	-8.095616		-12.708278		-2.758064
1.410940	-10.995629		-15.237448		-2.182025
1.412608	-14.012469		-17.497056		-4.339048
1.414276	-16.915518		-19.440281		-8.692900
1.415943	-19.469649		-21.034276		-14.127870
1.417611	-21.486227		-22.262938		-19.317704
1.419279	-22.864646		-23.128359		-23.121320
1.420947	-23.613371		-23.650885		-24.886732
1.422614	-23.844770		-23.867719		-24.593254
1.424282	-23.745280		-23.829931		-22.817065
1.425950	-23.529202		-23.597839		-20.543411
1.427618	-23.388308		-23.235019		-18.871311
1.429286	-23.449607		-22.801724		-18.678918
1.430953	-23.750615		-22.348913		-20.340618
1.432621	-24.236493		-21.914195		-23.590248
1.434289	-24.778185		-21.520653		-27.588177
1.435957	-25.206370		-21.178680		-31.177661
1.437624	-25.353378		-20.890070		-33.241369
1.439292	-25.094170		-20.652934		-33.034971
1.440960	-24.378078		-20.465837		-30.397628
1.442628	-23.244887		-20.329982		-25.795218
1.444296	-21.821560		-20.249052		-20.203458
1.445963	-20.299447		-20.227089		-14.867616
1.447631	-18.895804		-20.265365		-10.991184
1.449299	-17.807386		-20.359273		-9.421947
1.450967	-17.166620		-20.496103		-10.419312
1.452634	-17.011401		-20.654203		-13.580824
1.454302	-17.276893		-20.803756		-17.961495
1.455970	-17.812118		-20.909197		-22.349680
1.457638	-18.417362		-20.933202		-25.605246
1.459306	-18.892648		-20.841937		-26.950735
1.460973	-19.084755		-20.610893		-26.137345
1.462641	-18.921247		-20.230235		-23.461075
1.464309	-18.424052		-19.708330		-19.649011
1.465977	-17.700683		-19.072204		-15.658039
1.467644	-16.916432		-18.364356		-12.436886
1.469312	-16.254729		-17.636264		-10.705894
1.470980	-15.874705		-16.940003		-10.803278
1.472648	-15.874882		-16.320012		-12.626267
1.474316	-16.270217		-15.807060		-15.666804
1.475983	-16.987031		-15.415806		-19.121008
1.477651	-17.876992		-15.146245		-22.051454
1.479319	-18.747802		-14.988226		-23.592243
1.480987	-19.404912		-14.927476		-23.181738
1.482654	-19.695780		-14.951407		-20.773469
1.484322	-19.546623		-15.053270		-16.936616
1.485990	-18.982334		-15.233848		-12.759112
1.487658	-18.123519		-15.500542		-9.534836
1.489326	-17.160217		-15.864179		-8.327297
1.490993	-16.308252		-16.334266		-9.586695
1.492661	-15.759206		-16.913654		-12.991260
1.494329	-15.636777		-17.593764		-17.582319
1.495997	-15.970324		-18.351642		-22.124892
1.497664	-16.691483		-19.149953		-25.529368
1.499332	-17.653635		-19.940583		-27.162204
1.501000	-18.668566		-20.671609		-26.947448
1.502668	-19.551232		-21.296453		-25.265841
1.504336	-20.162436		-21.783110		-22.738367
1.506003	-20.440313		-22.121050		-20.007117
1.507671	-20.414305		-22.323820		-17.598164
1.509339	-20.199008		-22.426458		-15.888791
1.511007	-19.969185		-22.478293		-15.137889
1.512674	-19.920877		-22.532966		-15.507983
1.514342	-20.226380		-22.638202		-17.028594
1.516010	-20.992532		-22.827779		-19.513786
1.517678	-22.231868		-23.117345		-22.510621
1.519346	-23.854241		-23.504631		-25.366154
1.521013	-25.682390		-23.973491		-27.436163
1.522681	-27.489036		-24.500443		-28.356335
1.524349	-29.047201		-25.061976		-28.229373
1.526017	-30.181298		-25.640962		-27.604718
1.527684	-30.805917		-26.230719		-27.236214
1.529352	-30.942437		-26.835777		-27.730291
1.531020	-30.709721		-27.468969		-29.260456
1.532688	-30.291862		-28.145259		-31.486152
1.534356	-29.891537		-28.873529		-33.705799
1.536023	-29.680443		-29.648318		-35.161180
1.537691	-29.758276		-30.443815		-35.350089
1.539359	-30.129144		-31.212215		-34.215904
1.541027	-30.700152		-31.887527		-32.147368
1.542694	-31.302049		-32.394543		-29.803739
1.544362	-31.727251		-32.661112		-27.848484
1.546030	-31.777126		-32.630827		-26.706610
1.547698	-31.308536		-32.273026		-26.443076
1.549366	-30.269548		-31.587675		-26.798244
1.551033	-28.715979		-30.604143		-27.340272
1.552701	-26.804033		-29.374473		-27.643974
1.554369	-24.759342		-27.963087		-27.410454
1.556037	-22.828451		-26.435538		-26.497679
1.557704	-21.223838		-24.848896		-24.896818
1.559372	-20.076085		-23.245687		-22.713273
1.561040	-19.405620		-21.652375		-20.180325
1.562708	-19.121555		-20.082318		-17.678007
1.564376	-19.047935		-18.542248		-15.699504
1.566043	-18.970446		-17.040596		-14.730329
1.567711	-18.691555		-15.595560		-15.065981
1.569379	-18.080499		-14.240727		-16.645964
1.571047	-17.106377		-13.026399		-18.989940
1.572714	-15.847086		-12.015650		-21.283790
1.574382	-14.472714		-11.275425		-22.602789
1.576050	-13.207674		-10.864379		-22.204222
1.577718	-12.280364		-10.820320		-19.792317
1.579386	-11.871582		-11.150532		-15.661564
1.581053	-12.073023		-11.827701		-10.659430
1.582721	-12.864950		-12.792810		-5.969091
1.584389	-14.118249		-13.964497		-2.778890
1.586057	-15.621117		-15.252624		-1.950010
1.587724	-17.125252		-16.572770		-3.793439
1.589392	-18.401609		-17.858240		-8.018502
1.591060	-19.292832		-19.067009		-13.842696
1.592728	-19.749262		-20.182461		-20.198491
1.594396	-19.838848		-21.208332		-25.965374
1.596063	-19.727764		-22.159565		-30.183663
1.597731	-19.636334		-23.051553		-32.234632
1.599399	-19.781450		-23.890394		-31.973425
1.601067	-20.320202		-24.666468		-29.782573
1.602734	-21.308785		-25.352856		-26.503969
1.604402	-22.686393		-25.909150		-23.232111
1.606070	-24.287374		-26.289973		-21.006995
1.607738	-25.878099		-26.456404		-20.498023
1.609406	-27.209403		-26.387576		-21.788017
1.611073	-28.072255		-26.089388		-24.339249
1.612741	-28.344019		-25.597705		-27.163996
1.614409	-28.015129		-24.974654		-29.153304
1.616077	-27.190472		-24.298402		-29.461228
1.617744	-26.065331		-23.648661		-27.813664
1.619412	-24.881124		-23.091412		-24.624508
1.621080	-23.870528		-22.666681		-20.864226
1.622748	-23.204154		-22.382403		-17.721939
1.624416	-22.951208		-22.215752		-16.190741
1.626083	-23.063986		-22.121335		-16.739527
1.627751	-23.390833		-22.043949		-19.190605
1.629419	-23.715165		-21.932579		-22.822747
1.631087	-23.811239		-21.752290		-26.623142
1.632754	-23.502549		-21.491362		-29.572957
1.634422	-22.707930		-21.162309		-30.878588
1.636090	-21.463757		-20.796846		-30.117007
1.637758	-19.917018		-20.436155		-27.302845
1.639426	-18.291536		-20.118786		-22.887721
1.641093	-16.836139		-19.869015		-17.685965
1.642761	-15.767510		-19.688511		-12.717326
1.644429	-15.221184		-19.553508		-8.980155
1.646097	-15.221795		-19.418556		-7.203273
1.647764	-15.678882		-19.226333		-7.647246
1.649432	-16.408564		-18.921380		-10.021706
1.651100	-17.175711		-18.464406		-13.555154
1.652768	-17.746946		-17.843387		-17.208567
1.654436	-17.942644		-17.078365		-19.978380
1.656103	-17.676433		-16.218444		-21.198917
1.657771	-16.973246		-15.331577		-20.741600
1.659439	-15.961406		-14.489704		-19.033445
1.661107	-14.839985		-13.753043		-16.881813
1.662774	-13.828717		-13.157467		-15.171022
1.664442	-13.112513		-12.707978		-14.548548
1.666110	-12.794457		-12.379596		-15.214816
1.667778	-12.869417		-12.125137		-16.875228
1.669446	-13.225014		-11.887721		-18.843406
1.671113	-13.669457		-11.614925		-20.241891
1.672781	-13.978870		-11.271314		-20.241547
1.674449	-13.952037		-10.846585		-18.293211
1.676117	-13.459119		-10.357562		-14.310333
1.677784	-12.472943		-9.843640		-8.755143
1.679452	-11.076038		-9.356669		-2.582647
1.681120	-9.442511		-8.947573		2.971079
1.682788	-7.799633		-8.652893		6.710227
1.684456	-6.378424		-8.484645		7.810870
1.686123	-5.364544		-8.426287		6.052201
1.687791	-4.860246		-8.436146		1.874418
1.689459	-4.865425		-8.457711		-3.746312
1.691127	-5.281594		-8.434305		-9.559020
1.692794	-5.937764		-8.324297		-14.358332
1.694462	-6.632480		-8.112802		-17.280421
1.696130	-7.182541		-7.816675		-17.998265
1.697798	-7.466874		-7.481444		-16.762826
1.699466	-7.454714		-7.170984		-14.279586
1.701133	-7.210861		-6.952611		-11.463886
1.702801	-6.876568		-6.881339		-9.160497
1.704469	-6.631033		-6.987073		-7.919354
1.706137	-6.643515		-7.267627		-7.886046
1.707804	-7.028276		-7.688916		-8.815297
1.709472	-7.813367		-8.192046		-10.180011
1.711140	-8.930398		-8.705485		-11.338824
1.712808	-10.227092		-9.159551		-11.726974
1.714476	-11.498969		-9.499967		-11.031223
1.716143	-12.532272		-9.697455		-9.299585
1.717811	-13.148118		-9.751177		-6.939046
1.719479	-13.238059		-9.685165		-4.586857
1.721147	-12.783661		-9.538533		-2.895765
1.722814	-11.856583		-9.351900		-2.316508
1.724482	-10.599874		-9.153547		-2.960812
1.726150	-9.194982		-8.949110		-4.585610
1.727818	-7.821750		-8.717806		-6.683949
1.729486	-6.620152		-8.416481		-8.634796
1.731153	-5.662306		-7.990659		-9.864356
1.732821	-4.941321		-7.389741		-9.987739
1.734489	-4.379806		-6.582400		-8.907863
1.736157	-3.855945		-5.568100		-6.847102
1.737824	-3.240461		-4.381781		-4.293321
1.739492	-2.434898		-3.090562		-1.865941
1.741160	-1.401478		-1.783339		-0.139906
1.742828	-0.177251		-0.555795		0.515579
1.744496	1.130454		0.505697		0.035627
1.746163	2.365560		1.337803		-1.323880
1.747831	3.356190		1.908782		-3.047006
1.749499	3.951178		2.220290		-4.481792
1.751167	4.051902		2.302355		-5.010167
1.752834	3.632729		2.202879		-4.233427
1.754502	2.746267		1.974217		-2.121704
1.756170	1.512994		1.660117		0.933946
1.757838	0.098123		1.286274		4.204668
1.759506	-1.319160		0.856993		6.825754
1.761173	-2.577797		0.358953		8.048885
1.762841	-3.561941		-0.228814		7.459445
1.764509	-4.217586		-0.921397		5.096340
1.766177	-4.555270		-1.714722		1.451019
1.767844	-4.638270		-2.576406		-2.646961
1.769512	-4.559114		-3.443607		-6.234738
1.771180	-4.410249		-4.228870		-8.473203
1.772848	-4.256372		-4.832816		-8.892837
1.774516	-4.115384		-5.160703		-7.544245
1.776183	-3.952470		-5.138967		-4.982817
1.777851	-3.688318		-4.727962		-2.074865
1.779519	-3.218954		-3.928207		0.308936
1.781187	-2.442167		-2.779090		1.592857
1.782854	-1.284398		-1.350729		1.673228
1.784522	0.277766		0.268916		0.918450
1.786190	2.205914		1.988656		0.012019
1.787858	4.400158		3.727254		-0.291376
1.789526	6.711183		5.422406		0.585860
1.791193	8.961484		7.033751		2.859842
1.792861	10.971725		8.539518		6.309022
1.794529	12.587441		9.927959		10.324198
1.796197	13.701271		11.186056		14.071073
1.797864	14.266662		12.288864		16.716805
1.799532	14.300222		13.192832		17.651062
1.801200	13.872047		13.835567		16.640374
1.802868	13.085994		14.142791		13.885452
1.804536	12.054459		14.041258		9.982195
1.806203	10.873741		13.474661		5.800826
1.807871	9.605983		12.418593		2.297132
1.809539	8.271861		10.890794		0.276799
1.811207	6.855262		8.954112		0.162309
1.812874	5.318312		6.711467		1.843334
1.814542	3.622879		4.294083		4.688204
1.816210	1.753501		1.845758		7.738173
1.817878	-0.263450		-0.493359		10.021070
1.819546	-2.348662		-2.600176		10.857868
1.821213	-4.369580		-4.376884		10.037894
1.822881	-6.151545		-5.752923		7.806361
1.824549	-7.498687		-6.681094		4.697629
1.826217	-8.221002		-7.129446		1.308166
1.827884	-8.162733		-7.071507		-1.889267
1.829552	-7.226704		-6.477751		-4.626540
1.831220	-5.389621		-5.310967		-6.809070
1.832888	-2.704777		-3.527256		-8.412310
1.834556	0.709090		-1.082988		-9.367377
1.836223	4.690939		2.053616		-9.493411
1.837891	9.067626		5.888990		-8.506338
1.839559	13.684165		10.392378		-6.090980
1.841227	18.426877		15.488990		-1.988275
1.842894	23.234120		21.060412		3.953549
1.844562	28.092485		26.952717		11.780292
1.846230	33.019967		32.990735		21.452017
1.847898	38.040582		38.995430		32.823938
1.849566	43.156626		44.800628		45.558602
1.851233	48.325253		50.265746		59.007362
1.852901	53.445161		55.282357		72.152352
1.854569	58.357161		59.774069		83.692535
1.856237	62.859435		63.690840		92.286984
1.857904	66.735065		66.999974		96.879928
1.859572	69.786548		69.676610		96.983754
1.861240	71.870129		71.696377		92.815834
1.862908	72.922544		73.032178		85.250236
1.864576	72.973921		73.656044		75.611922
1.866243	72.143213		73.545712		65.381724
1.867911	70.616209		72.694365		55.893924
1.869579	68.610285		71.121054		48.103584
1.871247	66.333534		68.878878		42.481614
1.872914	63.947763		66.058291		39.057677
1.874582	61.544218		62.783906		37.577038
1.876250	59.137717		59.204719		37.690638
1.877918	56.680165		55.479351		39.089268
1.879586	54.089616		51.759301		41.531661
1.881253	51.287371		48.173783		44.779501
1.882921	48.233936		44.819325		48.501971
1.884589	44.955054		41.756035		52.221382
1.886257	41.551335		39.010694		55.340449
1.887924	38.188569		36.585106		57.246451
1.889592	35.070221		34.466951		57.452990
1.891260	32.397813		32.640079		55.725768
1.892928	30.327988		31.091631		52.143443
1.894596	28.936159		29.814470		47.065926
1.896263	28.195520		28.804719		41.016832
1.897931	27.976940		28.055461		34.525746
1.899599	28.070706		27.548547		28.002070
1.901267	28.226078		27.246911		21.703008
1.902934	28.200275		27.089705		15.808444
1.904602	27.805762		26.992042		10.551857
1.906270	26.944605		26.850124		6.320775
1.907938	25.621507		26.551311		3.655259
1.909606	23.932353		25.987443		3.125763
1.911273	22.031285		25.068765		5.126992
1.912941	20.084825		23.735419		9.654700
1.914609	18.224538		21.963927		16.139344
1.916277	16.509793		19.767185		23.408083
1.917944	14.909539		17.188159		29.831327
1.919612	13.307420		14.289037		33.664186
1.921280	11.529160		11.138735		33.515877
1.922948	9.386020		7.801899		28.802021
1.924616	6.724276		4.331964		20.002541
1.926283	3.468956		0.769469		8.595654
1.927951	-0.348890		-2.854631		-3.341488
1.929619	-4.588432		-6.512293		-13.736693
1.931287	-9.020492		-10.170704		-21.114829
1.932954	-13.369927		-13.786056		-24.966973
1.934622	-17.369686		-17.300706		-25.779398
1.936290	-20.814260		-20.644750		-24.742470
1.937958	-23.599966		-23.741954		-23.277331
1.939626	-25.742216		-26.518971		-22.569176
1.941293	-27.365236		-28.915972		-23.267947
1.942961	-28.666523		-30.896406		-25.429250
1.944629	-29.864772		-32.453623		-28.661372
1.946297	-31.144210		-33.612642		-32.367088
1.947964	-32.609076		-34.426361		-35.955506
1.949632	-34.259171		-34.966767		-38.950020
1.951300	-35.991921		-35.313006		-41.000581
1.952968	-37.629982		-35.538975		-41.869348
1.954636	-38.967520		-35.703312		-41.457358
1.956303	-39.824065		-35.844003		-39.879623
1.957971	-40.093136		-35.978541		-37.526362
1.959639	-39.773968		-36.109047		-35.025779
1.961307	-38.978462		-36.230412		-33.071775
1.962974	-37.911194		-36.338844		-32.170728
1.964642	-36.826782		-36.438264		-32.432090
1.966310	-35.974336		-36.542809		-33.524864
1.967978	-35.541923		-36.674904		-34.842087
1.969646	-35.614193		-36.859590		-35.804021
1.971313	-36.153457		-37.116754		-36.150720
1.972981	-37.009137		-37.453369		-36.071384
1.974649	-37.953783		-37.857780		-36.096189
1.976317	-38.737296		-38.297616		-36.796409
1.977984	-39.146224		-38.722087		-38.439603
1.979652	-39.053549		-39.068494		-40.777319
1.981320	-38.446855		-39.271852		-43.083712
1.982988	-37.428378		-39.275758		-44.439454
1.984656	-36.187581		-39.042216		-44.128994
1.986323	-34.953587		-38.558231		-41.959044
1.987991	-33.939291		-37.837620		-38.346599
1.989659	-33.290456		-36.917607		-34.145813
1.991327	-33.051636		-35.851078		-30.316519
1.992994	-33.156749		-34.696528		-27.604693
1.994662	-33.446453		-33.508309		-26.371319
1.996330	-33.708208		-32.329635		-26.602451
1.997998	-33.729637		-31.189929		-28.031173
1.999666	-33.352482		-30.106762		-30.263351
2.001333	-32.514263		-29.091314		-32.837765
2.003001	-31.267540		-28.155348		-35.228120
2.004669	-29.771963		-27.317367		-36.850441
2.006337	-28.260591		-26.606008		-37.139603
2.008004	-26.988154		-26.059577		-35.709036
2.009672	-26.173472		-25.721682		-32.541045
2.011340	-25.949893		-25.633919		-28.111745
2.013008	-26.335864		-25.827244		-23.360524
2.014676	-27.232775		-26.313969		-19.469666
2.016343	-28.450237		-27.082220		-17.504090
2.018011	-29.752000		-28.094228		-18.038764
2.019679	-30.910843		-29.289073		-20.930575
2.021347	-31.759102		-30.589580		-25.346168
2.023014	-32.223175		-31.912113		-30.051428
2.024682	-32.334637		-33.177288		-33.851763
2.026350	-32.216175		-34.319289		-36.003814
2.028018	-32.046217		-35.291767		-36.434849
2.029686	-32.010820		-36.069117		-35.697015
2.031353	-32.254228		-36.643201		-34.698651
2.033021	-32.839767		-37.016783		-34.337182
2.034689	-33.730326		-37.195859		-35.178028
2.036357	-34.793125		-37.183284		-37.284998
2.038024	-35.827746		-36.975579		-40.235682
2.039692	-36.610938		-36.563785		-43.284807
2.041360	-36.947744		-35.937971		-45.595012
2.043028	-36.716881		-35.093956		-46.448301
2.044696	-35.899432		-34.040203		-45.381305
2.046363	-34.583785		-32.802859		-42.237665
2.048031	-32.945589		-31.427432		-37.171515
2.049699	-31.207779		-29.976433		-30.641708
2.051367	-29.590752		-28.523262		-23.405783
2.053034	-28.265033		-27.143417		-16.480001
2.054702	-27.317593		-25.904700		-11.013601
2.056370	-26.739014		-24.858332		-8.055700
2.058038	-26.433312		-24.032765		-8.258950
2.059706	-26.247010		-23.431491		-11.622589
2.061373	-26.009966		-23.035324		-17.391424
2.063041	-25.578375		-22.808620		-24.185061
2.064709	-24.870253		-22.707944		-30.347671
2.066377	-23.885505		-22.691022		-34.417012
2.068044	-22.706248		-22.723762		-35.554640
2.069712	-21.477505		-22.783638		-33.784286
2.071380	-20.372866		-22.858812		-29.951547
2.073048	-19.553114		-22.943614		-25.419290
2.074716	-19.127436		-23.032064		-21.608618
2.076383	-19.126322		-23.111682		-19.546883
2.078051	-19.492624		-23.159667		-19.574328
2.079719	-20.093093		-23.142802		-21.296598
2.081387	-20.747834		-23.021322		-23.777643
2.083054	-21.270547		-22.755884		-25.884352
2.084722	-21.509669		-22.315932		-26.654152
2.086390	-21.380468		-21.687477		-25.569709
2.088058	-20.880734		-20.878409		-22.675235
2.089726	-20.087231		-19.920089		-18.528846
2.091393	-19.134968		-18.864736		-14.029534
2.093061	-18.185076		-17.779014		-10.175393
2.094729	-17.389028		-16.734987		-7.810740
2.096397	-16.856960		-15.800201		-7.416310
2.098064	-16.636515		-15.028890		-8.990190
2.099732	-16.706104		-14.456105		-12.051038
2.101400	-16.983554		-14.095970		-15.766721
2.103068	-17.347941		-13.944253		-19.176332
2.104736	-17.669623		-13.984382		-21.444798
2.106403	-17.841762		-14.195084		-22.080100
2.108071	-17.806294		-14.557398		-21.056258
2.109739	-17.568443		-15.059029		-18.812870
2.111407	-17.196320		-15.694806		-16.133605
2.113074	-16.805436		-16.463221		-13.934262
2.114742	-16.531535		-17.360175		-13.011873
2.116410	-16.498066		-18.371953		-13.818857
2.118078	-16.786177		-19.469610		-16.325803
2.119746	-17.414520		-20.606605		-20.016774
2.121413	-18.333520		-21.720594		-24.023533
2.123081	-19.434844		-22.739244		-27.362757
2.124749	-20.573080		-23.588917		-29.208145
2.126417	-21.594082		-24.204471		-29.117991
2.128084	-22.363653		-24.538169		-27.152072
2.129752	-22.790959		-24.565913		-23.845246
2.131420	-22.842612		-24.289572		-20.047886
2.133088	-22.545255		-23.734962		-16.683709
2.134756	-21.976460		-22.945922		-14.501077
2.136423	-21.245823		-21.975813		-13.892803
2.138091	-20.469986		-20.878331		-14.830375
2.139759	-19.746615		-19.699730		-16.914598
2.141427	-19.132899		-18.474244		-19.506306
2.143094	-18.633351		-17.223649		-21.884809
2.144762	-18.199940		-15.960793		-23.392438
2.146430	-17.744995		-14.695792		-23.548181
2.148098	-17.164292		-13.442831		-22.130785
2.149766	-16.365075		-12.225301		-19.230154
2.151433	-15.292171		-11.077508		-15.251935
2.153101	-13.945677		-10.042183		-10.852022
2.154769	-12.385740		-9.164266		-6.791765
2.156437	-10.723461		-8.482487		-3.740133
2.158104	-9.100411		-8.020885		-2.085210
2.159772	-7.661732		-7.782408		-1.828747
2.161440	-6.528635		-7.746215		-2.613000
2.163108	-5.775697		-7.869392		-3.877433
2.164776	-5.417046		-8.092782		-5.087118
2.166443	-5.403914		-8.349786		-5.940718
2.168111	-5.634245		-8.576334		-6.470783
2.169779	-5.973007		-8.720064		-6.992353
2.171447	-6.279638		-8.746854		-7.920619
2.173114	-6.437259		-8.643447		-9.536415
2.174782	-6.377367		-8.415754		-11.801840
2.176450	-6.094191		-8.083385		-14.305779
2.178118	-5.644787		-7.671912		-16.362262
2.179786	-5.134156		-7.204930		-17.221098
2.181453	-4.688257		-6.698056		-16.309620
2.183121	-4.421117		-6.156496		-13.422734
2.184789	-4.404189		-5.576803		-8.808725
2.186457	-4.645934		-4.952233		-3.138178
2.188124	-5.087018		-4.280073		2.626359
2.189792	-5.612450		-3.568676		7.427445
2.191460	-6.077506		-2.842025		10.338999
2.193128	-6.341046		-2.140322		10.780301
2.194796	-6.298433		-1.516185		8.671059
2.196463	-5.906924		-1.027194		4.482415
2.198131	-5.198255		-0.726456		-0.844188
2.199799	-4.275709		-0.653310		-6.105715
2.201467	-3.295851		-0.826193		-10.130334
2.203134	-2.438045		-1.239216		-12.079104
2.204802	-1.867572		-1.863107		-11.670669
2.206470	-1.700079		-2.650302		-9.259834
2.208138	-1.975558		-3.543073		-5.740915
2.209806	-2.648414		-4.482929		-2.297705
2.211473	-3.596901		-5.419275		-0.068528
2.213141	-4.650652		-6.315449		0.177747
2.214809	-5.630414		-7.150852		-1.740113
2.216477	-6.390564		-7.918867		-5.368122
2.218144	-6.853766		-8.621291		-9.753814
2.219812	-7.028606		-9.260969		-13.725320
2.221480	-7.005303		-9.834822		-16.229819
2.223148	-6.930439		-10.329357		-16.634242
2.224816	-6.967250		-10.720077		-14.904106
2.226483	-7.251664		-10.975097		-11.610428
2.228151	-7.854988		-11.062053		-7.761235
2.229819	-8.762024		-10.956483		-4.503060
2.231487	-9.869391		-10.649410		-2.777680
2.233154	-11.004279		-10.152115		-3.037604
2.234822	-11.959654		-9.496788		-5.109452
2.236490	-12.538553		-8.732837		-8.248246
2.238158	-12.598028		-7.919599		-11.364229
2.239826	-12.082930		-7.117064		-13.350642
2.241493	-11.041360		-6.376572		-13.413741
2.243161	-9.617265		-5.733426		-11.311064
2.244829	-8.020823		-5.202934		-7.434264
2.246497	-6.482689		-4.780620		-2.715661
2.248164	-5.202483		-4.446456		1.617677
2.249832	-4.303972		-4.172052		4.379407
2.251500	-3.808387		-3.929070		4.760118
2.253168	-3.633169		-3.696802		2.570718
2.254836	-3.617002		-3.467045		-1.680085
2.256503	-3.565012		-3.245081		-6.903501
2.258171	-3.302434		-3.046575		-11.715991
2.259839	-2.722730		-2.891325		-14.813009
2.261507	-1.817915		-2.795661		-15.324194
2.263174	-0.683812		-2.765699		-13.048301
2.264842	0.500473		-2.793401		-8.502191
2.266510	1.513400		-2.856614		-2.773125
2.268178	2.142364		-2.923163		2.779894
2.269846	2.233853		-2.957976		6.888157
2.271513	1.731185		-2.931425		8.695714
2.273181	0.691168		-2.826845		7.955196
2.274849	-0.724577		-2.645370		5.052348
2.276517	-2.282410		-2.406981		0.867334
2.278184	-3.726853		-2.147475		-3.475733
2.279852	-4.836983		-1.912049		-6.898511
2.281520	-5.475833		-1.746858		-8.626832
2.283188	-5.620633		-1.690387		-8.364083
2.284856	-5.365888		-1.766477		-6.347493
2.286523	-4.897710		-1.980509		-3.277673
2.288191	-4.445146		-2.319542		-0.135495
2.289859	-4.220587		-2.756319		2.074649
2.291527	-4.364586		-3.256099		2.594822
2.293194	-4.909544		-3.784617		1.126713
2.294862	-5.771685		-4.315136		-2.073058
2.296530	-6.772971		-4.832826		-6.248147
2.298198	-7.686691		-5.335376		-10.340476
2.299866	-8.294647		-5.829841		-13.282619
2.301533	-8.441701		-6.326709		-14.306156
2.303201	-8.074823		-6.832975		-13.176881
2.304869	-7.257975		-7.346222		-10.281857
2.306537	-6.159866		-7.851425		-6.532016
2.308204	-5.017451		-8.321394		-3.099615
2.309872	-4.083341		-8.720825		-1.065817
2.311540	-3.568854		-9.013017		-1.088690
2.313208	-3.595736		-9.167661		-3.199554
2.314876	-4.167928		-9.167908		-6.794491
2.316543	-5.170543		-9.015093		-10.822627
2.318211	-6.397053		-8.730049		-14.107765
2.319879	-7.598820		-8.350668		-15.698753
2.321547	-8.545382		-7.926213		-15.139747
2.323214	-9.080625		-7.509531		-12.582781
2.324882	-9.160378		-7.148839		-8.718707
2.326550	-8.861409		-6.880823		-4.559470
2.328218	-8.359293		-6.726505		-1.146135
2.329886	-7.881130		-6.690720		0.728538
2.331553	-7.645846		-6.765131		0.707927
2.333221	-7.807900		-6.933830		-1.071178
2.334889	-8.418611		-7.179939		-4.052211
2.336557	-9.414007		-7.491343		-7.430980
2.338224	-10.631011		-7.864017		-10.377111
2.339892	-11.847015		-8.302084		-12.253198
2.341560	-12.832836		-8.814704		-12.784983
2.343228	-13.406662		-9.410749		-12.142702
2.344896	-13.476790		-10.092823		-10.904158
2.346563	-13.063602		-10.852321		-9.891560
2.348231	-12.295793		-11.666898		-9.910646
2.349899	-11.381511		-12.501120		-11.462340
2.351567	-10.560764		-13.310266		-14.523549
2.353234	-10.049857		-14.046524		-18.485823
2.354902	-9.990911		-14.666301		-22.293830
2.356570	-10.418827		-15.137126		-24.754746
2.358238	-11.254299		-15.442726		-24.923073
2.359906	-12.325243		-15.585227		-22.431129
2.361573	-13.411625		-15.584068		-17.648401
2.363241	-14.302142		-15.471873		-11.609377
2.364909	-14.847702		-15.288240		-5.729390
2.366577	-14.997562		-15.072850		-1.401588
2.368244	-14.809055		-14.859459		0.392530
2.369912	-14.429354		-14.672109		-0.664185
2.371580	-14.055344		-14.524286		-4.179250
2.373248	-13.882821		-14.420983		-9.209776
2.374916	-14.057973		-14.362823		-14.558713
2.376583	-14.642489		-14.350898		-19.107819
2.378251	-15.599654		-14.390801		-22.091462
2.379919	-16.803662		-14.494651		-23.246656
2.381587	-18.069239		-14.680489		-22.816446
2.383254	-19.194514		-14.969185		-21.422044
2.384922	-20.007363		-15.379645		-19.847445
2.386590	-20.404841		-15.923538		-18.797417
2.388258	-20.376741		-16.600853		-18.694627
2.389926	-20.007689		-17.397386		-19.571253
2.391593	-19.456815		-18.284803		-21.084325
2.393261	-18.919340		-19.223340		-22.647356
2.394929	-18.579154		-20.166668		-23.634618
2.396597	-18.564255		-21.067982		-23.591839
2.398264	-18.916783		-21.886128		-22.387838
2.399932	-19.585734		-22.590576		-20.264295
2.401600	-20.444072		-23.164289		-17.774486
2.403268	-21.324957		-23.603969		-15.633483
2.404936	-22.066507		-23.917801		-14.523405
2.406603	-22.552702		-24.121364		-14.904783
2.408271	-22.740024		-24.232822		-16.880504
2.409939	-22.664179		-24.268639		-20.145763
2.411607	-22.426940		-24.240870		-24.038965
2.413274	-22.167884		-24.156579		-27.687152
2.414942	-22.028808		-24.019326		-30.218124
2.416610	-22.119404		-23.832087		-30.992204
2.418278	-22.491669		-23.600597		-29.793620
2.419946	-23.128132		-23.336063		-26.921594
2.421613	-23.945877		-23.056384		-23.141025
2.423281	-24.815120		-22.785474		-19.491669
2.424949	-25.588232		-22.550767		-17.002681
2.426617	-26.132938		-22.379444		-16.397987
2.428284	-26.362289		-22.294177		-17.887686
2.429952	-26.254158		-22.309325		-21.113111
2.431620	-25.855061		-22.428343		-25.258979
2.433288	-25.266852		-22.642977		-29.289049
2.434956	-24.619590		-22.934415		-32.225564
2.436623	-24.038096		-23.276192		-33.389560
2.438291	-23.611836		-23.638296		-32.544062
2.439959	-23.376530		-23.991663		-29.919014
2.441627	-23.311954		-24.312158		-26.129258
2.443294	-23.355144		-24.583277		-22.016806
2.444962	-23.423733		-24.797111		-18.456241
2.446630	-23.441862		-24.953562		-16.162162
2.448298	-23.361499		-25.058217		-15.535475
2.449966	-23.174362		-25.119616		-16.580933
2.451633	-22.912831		-25.146711		-18.917579
2.453301	-22.641148		-25.147197		-21.884416
2.454969	-22.440212		-25.127048		-24.718861
2.456637	-22.389915		-25.091267		-26.762734
2.458304	-22.552702		-25.045434		-27.638435
2.459972	-22.961220		-24.997539		-27.343191
2.461640	-23.612036		-24.959462		-26.232049
2.463308	-24.466484		-24.947657		-24.894370
2.464976	-25.458792		-24.982779		-23.963176
2.466643	-26.510153		-25.088270		-23.919387
2.468311	-27.545680		-25.288123		-24.953833
2.469979	-28.509734		-25.604204		-26.927672
2.471647	-29.375099		-26.053603		-29.435550
2.473314	-30.143114		-26.646483		-31.940903
2.474982	-30.835085		-27.384823		-33.932784
2.476650	-31.478529		-28.262301		-35.053819
2.478318	-32.093652		-29.265354		-35.165302
2.479986	-32.684950		-30.375186		-34.340223
2.481653	-33.240455		-31.570335		-32.799259
2.483321	-33.737896		-32.829287		-30.820571
2.484989	-34.154441		-34.132650		-28.657039
2.486657	-34.475755		-35.464576		-26.485053
2.488324	-34.700994		-36.813312		-24.392443
2.489992	-34.842389		-38.170984		-22.396930
2.491660	-34.920453		-39.532874		-20.477725
2.493328	-34.957460		-40.896493		-18.603964
2.494996	-34.972036		-42.260705		-16.751213
2.496663	-34.976588		-43.625082		-14.905839
2.498331	-34.977638		-44.989492		-13.062322
2.499999	-34.977795		-46.353906		-11.219103
2.501667	-34.977807		-47.718322		-9.375907
