# Supplementary material for: Data for indirect load case estimation of ice-induced moments from shaft line torque measurements
Source: Data Brief. 2018 May 28;19:1222–36. doi: 10.1016/j.dib.2018.05.115 (PMC6140293; doi:10.1016/j.dib.2018.05.115)
Supplement: Supplementary file 3 — Supplementary material [file mmc3.zip › Data/Case 3/Case3_ShaftTorque.txt]

Time [s]	Meas. Torque	Excl. Hydro
0.000000	0.001668	0.003336
0.005003	0.006671	0.008339
0.010007	0.011674	0.013342
0.015010	0.016678	0.018346
0.020013	0.021681	0.023349
0.025017	0.026684	0.028352
0.030020	0.031688	0.033356
0.035023	0.036691	0.038359
0.040027	0.041694	0.043362
0.045030	0.046698	0.048366
0.050033	0.051701	0.053369
0.055037	0.056704	0.058372
0.060040	0.061708	0.063376
0.065043	0.066711	0.068379
0.070047	0.071714	0.073382
0.075050	0.076718	0.078386
0.080053	0.081721	0.083389
0.085057	0.086724	0.088392
0.090060	0.091728	0.093396
0.095063	0.096731	0.098399
0.100067	0.101734	0.103402
0.105070	0.106738	0.108406
0.110073	0.111741	0.113409
0.115077	0.116744	0.118412
0.120080	0.121748	0.123416
0.125083	0.126751	0.128419
0.130087	0.131754	0.133422
0.135090	0.136758	0.138426
0.140093	0.141761	0.143429
0.145097	0.146764	0.148432
0.150100	0.151768	0.153436
0.155103	0.156771	0.158439
0.160107	0.161774	0.163442
0.165110	0.166778	0.168446
0.170113	0.171781	0.173449
0.175117	0.176784	0.178452
0.180120	0.181788	0.183456
0.185123	0.186791	0.188459
0.190127	0.191794	0.193462
0.195130	0.196798	0.198466
0.200133	0.201801	0.203469
0.205137	0.206804	0.208472
0.210140	0.211808	0.213476
0.215143	0.216811	0.218479
0.220147	0.221814	0.223482
0.225150	0.226818	0.228486
0.230153	0.231821	0.233489
0.235157	0.236824	0.238492
0.240160	0.241828	0.243496
0.245163	0.246831	0.248499
0.250167	0.251834	0.253502
0.255170	0.256838	0.258506
0.260173	0.261841	0.263509
0.265177	0.266844	0.268512
0.270180	0.271848	0.273516
0.275183	0.276851	0.278519
0.280187	0.281854	0.283522
0.285190	0.286858	0.288526
0.290193	0.291861	0.293529
0.295197	0.296864	0.298532
0.300200	0.301868	0.303536
0.305203	0.306871	0.308539
0.310207	0.311874	0.313542
0.315210	0.316878	0.318546
0.320213	0.321881	0.323549
0.325217	0.326884	0.328552
0.330220	0.331888	0.333556
0.335223	0.336891	0.338559
0.340227	0.341894	0.343562
0.345230	0.346898	0.348566
0.350233	0.351901	0.353569
0.355237	0.356904	0.358572
0.360240	0.361908	0.363576
0.365243	0.366911	0.368579
0.370247	0.371914	0.373582
0.375250	0.376918	0.378586
0.380253	0.381921	0.383589
0.385257	0.386924	0.388592
0.390260	0.391928	0.393596
0.395263	0.396931	0.398599
0.400267	0.401934	0.403602
0.405270	0.406938	0.408606
0.410273	0.411941	0.413609
0.415277	0.416944	0.418612
0.420280	0.421948	0.423616
0.425283	0.426951	0.428619
0.430287	0.431954	0.433622
0.435290	0.436958	0.438626
0.440293	0.441961	0.443629
0.445297	0.446964	0.448632
0.450300	0.451968	0.453636
0.455303	0.456971	0.458639
0.460307	0.461974	0.463642
0.465310	0.466978	0.468646
0.470313	0.471981	0.473649
0.475317	0.476984	0.478652
0.480320	0.481988	0.483656
0.485323	0.486991	0.488659
0.490327	0.491994	0.493662
0.495330	0.496998	0.498666
0.500333	0.502001	0.503669
0.505337	0.507004	0.508672
0.510340	0.512008	0.513676
0.515343	0.517011	0.518679
0.520347	0.522014	0.523682
0.525350	0.527018	0.528686
0.530353	0.532021	0.533689
0.535357	0.537024	0.538692
0.540360	0.542028	0.543696
0.545363	0.547031	0.548699
0.550367	0.552034	0.553702
0.555370	0.557038	0.558706
0.560373	0.562041	0.563709
0.565377	0.567044	0.568712
0.570380	0.572048	0.573716
0.575383	0.577051	0.578719
0.580387	0.582054	0.583722
0.585390	0.587058	0.588726
0.590393	0.592061	0.593729
0.595397	0.597064	0.598732
0.600400	0.602068	0.603736
0.605403	0.607071	0.608739
0.610407	0.612074	0.613742
0.615410	0.617078	0.618746
0.620413	0.622081	0.623749
0.625417	0.627084	0.628752
0.630420	0.632088	0.633756
0.635423	0.637091	0.638759
0.640427	0.642094	0.643762
0.645430	0.647098	0.648766
0.650433	0.652101	0.653769
0.655437	0.657104	0.658772
0.660440	0.662108	0.663776
0.665443	0.667111	0.668779
0.670447	0.672114	0.673782
0.675450	0.677118	0.678786
0.680453	0.682121	0.683789
0.685457	0.687124	0.688792
0.690460	0.692128	0.693796
0.695463	0.697131	0.698799
0.700467	0.702134	0.703802
0.705470	0.707138	0.708806
0.710473	0.712141	0.713809
0.715477	0.717144	0.718812
0.720480	0.722148	0.723816
0.725483	0.727151	0.728819
0.730487	0.732154	0.733822
0.735490	0.737158	0.738826
0.740493	0.742161	0.743829
0.745497	0.747164	0.748832
0.750500	0.752168	0.753836
0.755503	0.757171	0.758839
0.760507	0.762174	0.763842
0.765510	0.767178	0.768846
0.770513	0.772181	0.773849
0.775517	0.777184	0.778852
0.780520	0.782188	0.783856
0.785523	0.787191	0.788859
0.790527	0.792194	0.793862
0.795530	0.797198	0.798866
0.800533	0.802201	0.803869
0.805537	0.807204	0.808872
0.810540	0.812208	0.813876
0.815543	0.817211	0.818879
0.820547	0.822214	0.823882
0.825550	0.827218	0.828886
0.830553	0.832221	0.833889
0.835557	0.837224	0.838892
0.840560	0.842228	0.843896
0.845563	0.847231	0.848899
0.850567	0.852234	0.853902
0.855570	0.857238	0.858906
0.860573	0.862241	0.863909
0.865577	0.867244	0.868912
0.870580	0.872248	0.873916
0.875583	0.877251	0.878919
0.880587	0.882254	0.883922
0.885590	0.887258	0.888926
0.890593	0.892261	0.893929
0.895597	0.897264	0.898932
0.900600	0.902268	0.903936
0.905603	0.907271	0.908939
0.910607	0.912274	0.913942
0.915610	0.917278	0.918946
0.920613	0.922281	0.923949
0.925617	0.927284	0.928952
0.930620	0.932288	0.933956
0.935623	0.937291	0.938959
0.940627	0.942294	0.943962
0.945630	0.947298	0.948966
0.950633	0.952301	0.953969
0.955637	0.957304	0.958972
0.960640	0.962308	0.963976
0.965643	0.967311	0.968979
0.970647	0.972314	0.973982
0.975650	0.977318	0.978986
0.980653	0.982321	0.983989
0.985657	0.987324	0.988992
0.990660	0.992328	0.993996
0.995663	0.997331	0.998999
1.000667	1.002334	1.004002
1.005670	1.007338	1.009006
1.010673	1.012341	1.014009
1.015677	1.017344	1.019012
1.020680	1.022348	1.024016
1.025683	1.027351	1.029019
1.030687	1.032354	1.034022
1.035690	1.037358	1.039026
1.040693	1.042361	1.044029
1.045697	1.047364	1.049032
1.050700	1.052368	1.054036
1.055703	1.057371	1.059039
1.060707	1.062374	1.064042
1.065710	1.067378	1.069046
1.070713	1.072381	1.074049
1.075717	1.077384	1.079052
1.080720	1.082388	1.084056
1.085723	1.087391	1.089059
1.090727	1.092394	1.094062
1.095730	1.097398	1.099066
1.100733	1.102401	1.104069
1.105737	1.107404	1.109072
1.110740	1.112408	1.114076
1.115743	1.117411	1.119079
1.120747	1.122414	1.124082
1.125750	1.127418	1.129086
1.130753	1.132421	1.134089
1.135757	1.137424	1.139092
1.140760	1.142428	1.144096
1.145763	1.147431	1.149099
1.150767	1.152434	1.154102
1.155770	1.157438	1.159106
1.160773	1.162441	1.164109
1.165777	1.167444	1.169112
1.170780	1.172448	1.174116
1.175783	1.177451	1.179119
1.180787	1.182454	1.184122
1.185790	1.187458	1.189126
1.190793	1.192461	1.194129
1.195797	1.197464	1.199132
1.200800	1.202468	1.204136
1.205803	1.207471	1.209139
1.210807	1.212474	1.214142
1.215810	1.217478	1.219146
1.220813	1.222481	1.224149
1.225817	1.227484	1.229152
1.230820	1.232488	1.234156
1.235823	1.237491	1.239159
1.240827	1.242494	1.244162
1.245830	1.247498	1.249166
1.250833	1.252501	1.254169
1.255837	1.257504	1.259172
1.260840	1.262508	1.264176
1.265843	1.267511	1.269179
1.270847	1.272514	1.274182
1.275850	1.277518	1.279186
1.280853	1.282521	1.284189
1.285857	1.287524	1.289192
1.290860	1.292528	1.294196
1.295863	1.297531	1.299199
1.300867	1.302534	1.304202
1.305870	1.307538	1.309206
1.310873	1.312541	1.314209
1.315877	1.317544	1.319212
1.320880	1.322548	1.324216
1.325883	1.327551	1.329219
1.330887	1.332554	1.334222
1.335890	1.337558	1.339226
1.340893	1.342561	1.344229
1.345897	1.347564	1.349232
1.350900	1.352568	1.354236
1.355903	1.357571	1.359239
1.360907	1.362574	1.364242
1.365910	1.367578	1.369246
1.370913	1.372581	1.374249
1.375917	1.377584	1.379252
1.380920	1.382588	1.384256
1.385923	1.387591	1.389259
1.390927	1.392594	1.394262
1.395930	1.397598	1.399266
1.400933	1.402601	1.404269
1.405937	1.407604	1.409272
1.410940	1.412608	1.414276
1.415943	1.417611	1.419279
1.420947	1.422614	1.424282
1.425950	1.427618	1.429286
1.430953	1.432621	1.434289
1.435957	1.437624	1.439292
1.440960	1.442628	1.444296
1.445963	1.447631	1.449299
1.450967	1.452634	1.454302
1.455970	1.457638	1.459306
1.460973	1.462641	1.464309
1.465977	1.467644	1.469312
1.470980	1.472648	1.474316
1.475983	1.477651	1.479319
1.480987	1.482654	1.484322
1.485990	1.487658	1.489326
1.490993	1.492661	1.494329
1.495997	1.497664	1.499332
1.501000	1.502668	1.504336
1.506003	1.507671	1.509339
1.511007	1.512674	1.514342
1.516010	1.517678	1.519346
1.521013	1.522681	1.524349
1.526017	1.527684	1.529352
1.531020	1.532688	1.534356
1.536023	1.537691	1.539359
1.541027	1.542694	1.544362
1.546030	1.547698	1.549366
1.551033	1.552701	1.554369
1.556037	1.557704	1.559372
1.561040	1.562708	1.564376
1.566043	1.567711	1.569379
1.571047	1.572714	1.574382
1.576050	1.577718	1.579386
1.581053	1.582721	1.584389
1.586057	1.587724	1.589392
1.591060	1.592728	1.594396
1.596063	1.597731	1.599399
1.601067	1.602734	1.604402
1.606070	1.607738	1.609406
1.611073	1.612741	1.614409
1.616077	1.617744	1.619412
1.621080	1.622748	1.624416
1.626083	1.627751	1.629419
1.631087	1.632754	1.634422
1.636090	1.637758	1.639426
1.641093	1.642761	1.644429
1.646097	1.647764	1.649432
1.651100	1.652768	1.654436
1.656103	1.657771	1.659439
1.661107	1.662774	1.664442
1.666110	1.667778	1.669446
1.671113	1.672781	1.674449
1.676117	1.677784	1.679452
1.681120	1.682788	1.684456
1.686123	1.687791	1.689459
1.691127	1.692794	1.694462
1.696130	1.697798	1.699466
1.701133	1.702801	1.704469
1.706137	1.707804	1.709472
1.711140	1.712808	1.714476
1.716143	1.717811	1.719479
1.721147	1.722814	1.724482
1.726150	1.727818	1.729486
1.731153	1.732821	1.734489
1.736157	1.737824	1.739492
1.741160	1.742828	1.744496
1.746163	1.747831	1.749499
1.751167	1.752834	1.754502
1.756170	1.757838	1.759506
1.761173	1.762841	1.764509
1.766177	1.767844	1.769512
1.771180	1.772848	1.774516
1.776183	1.777851	1.779519
1.781187	1.782854	1.784522
1.786190	1.787858	1.789526
1.791193	1.792861	1.794529
1.796197	1.797864	1.799532
1.801200	1.802868	1.804536
1.806203	1.807871	1.809539
1.811207	1.812874	1.814542
1.816210	1.817878	1.819546
1.821213	1.822881	1.824549
1.826217	1.827884	1.829552
1.831220	1.832888	1.834556
1.836223	1.837891	1.839559
1.841227	1.842894	1.844562
1.846230	1.847898	1.849566
1.851233	1.852901	1.854569
1.856237	1.857904	1.859572
1.861240	1.862908	1.864576
1.866243	1.867911	1.869579
1.871247	1.872914	1.874582
1.876250	1.877918	1.879586
1.881253	1.882921	1.884589
1.886257	1.887924	1.889592
1.891260	1.892928	1.894596
1.896263	1.897931	1.899599
1.901267	1.902934	1.904602
1.906270	1.907938	1.909606
1.911273	1.912941	1.914609
1.916277	1.917944	1.919612
1.921280	1.922948	1.924616
1.926283	1.927951	1.929619
1.931287	1.932954	1.934622
1.936290	1.937958	1.939626
1.941293	1.942961	1.944629
1.946297	1.947964	1.949632
1.951300	1.952968	1.954636
1.956303	1.957971	1.959639
1.961307	1.962974	1.964642
1.966310	1.967978	1.969646
1.971313	1.972981	1.974649
1.976317	1.977984	1.979652
1.981320	1.982988	1.984656
1.986323	1.987991	1.989659
1.991327	1.992994	1.994662
1.996330	1.997998	1.999666
2.001333	2.003001	2.004669
2.006337	2.008004	2.009672
2.011340	2.013008	2.014676
2.016343	2.018011	2.019679
2.021347	2.023014	2.024682
2.026350	2.028018	2.029686
2.031353	2.033021	2.034689
2.036357	2.038024	2.039692
2.041360	2.043028	2.044696
2.046363	2.048031	2.049699
2.051367	2.053034	2.054702
2.056370	2.058038	2.059706
2.061373	2.063041	2.064709
2.066377	2.068044	2.069712
2.071380	2.073048	2.074716
2.076383	2.078051	2.079719
2.081387	2.083054	2.084722
2.086390	2.088058	2.089726
2.091393	2.093061	2.094729
2.096397	2.098064	2.099732
2.101400	2.103068	2.104736
2.106403	2.108071	2.109739
2.111407	2.113074	2.114742
2.116410	2.118078	2.119746
2.121413	2.123081	2.124749
2.126417	2.128084	2.129752
2.131420	2.133088	2.134756
2.136423	2.138091	2.139759
2.141427	2.143094	2.144762
2.146430	2.148098	2.149766
2.151433	2.153101	2.154769
2.156437	2.158104	2.159772
2.161440	2.163108	2.164776
2.166443	2.168111	2.169779
2.171447	2.173114	2.174782
2.176450	2.178118	2.179786
2.181453	2.183121	2.184789
2.186457	2.188124	2.189792
2.191460	2.193128	2.194796
2.196463	2.198131	2.199799
2.201467	2.203134	2.204802
2.206470	2.208138	2.209806
2.211473	2.213141	2.214809
2.216477	2.218144	2.219812
2.221480	2.223148	2.224816
2.226483	2.228151	2.229819
2.231487	2.233154	2.234822
2.236490	2.238158	2.239826
2.241493	2.243161	2.244829
2.246497	2.248164	2.249832
2.251500	2.253168	2.254836
2.256503	2.258171	2.259839
2.261507	2.263174	2.264842
2.266510	2.268178	2.269846
2.271513	2.273181	2.274849
2.276517	2.278184	2.279852
2.281520	2.283188	2.284856
2.286523	2.288191	2.289859
2.291527	2.293194	2.294862
2.296530	2.298198	2.299866
2.301533	2.303201	2.304869
2.306537	2.308204	2.309872
2.311540	2.313208	2.314876
2.316543	2.318211	2.319879
2.321547	2.323214	2.324882
2.326550	2.328218	2.329886
2.331553	2.333221	2.334889
2.336557	2.338224	2.339892
2.341560	2.343228	2.344896
2.346563	2.348231	2.349899
2.351567	2.353234	2.354902
2.356570	2.358238	2.359906
2.361573	2.363241	2.364909
2.366577	2.368244	2.369912
2.371580	2.373248	2.374916
2.376583	2.378251	2.379919
2.381587	2.383254	2.384922
2.386590	2.388258	2.389926
2.391593	2.393261	2.394929
2.396597	2.398264	2.399932
2.401600	2.403268	2.404936
2.406603	2.408271	2.409939
2.411607	2.413274	2.414942
2.416610	2.418278	2.419946
2.421613	2.423281	2.424949
2.426617	2.428284	2.429952
2.431620	2.433288	2.434956
2.436623	2.438291	2.439959
2.441627	2.443294	2.444962
2.446630	2.448298	2.449966
2.451633	2.453301	2.454969
2.456637	2.458304	2.459972
2.461640	2.463308	2.464976
2.466643	2.468311	2.469979
2.471647	2.473314	2.474982
2.476650	2.478318	2.479986
2.481653	2.483321	2.484989
2.486657	2.488324	2.489992
2.491660	2.493328	2.494996
2.496663	2.498331	2.499999
2.501667	310.731056	309.942288
309.020793	308.684465	308.681567
308.638690	308.507577	308.366066
308.753966	309.235540	309.613072
309.480285	308.664894	307.865757
307.511143	307.333000	307.305510
307.324245	307.691349	308.122993
308.595394	309.221825	309.309642
309.132753	308.180004	307.149866
306.326975	305.873697	305.817942
306.314067	306.745711	307.422908
308.326923	309.101110	309.067406
308.812680	308.571251	307.861604
307.246408	307.229346	307.471164
307.784604	308.395199	309.254693
310.073401	310.176217	310.056339
309.743348	309.222661	308.546689
308.152963	308.151708	308.003115
308.609557	309.614326	310.263616
310.687342	310.891302	310.751434
310.499637	309.802032	308.583740
308.259096	308.821405	309.287590
309.332530	309.857399	310.409310
310.664454	310.833425	310.599525
310.009727	309.137743	307.772114
306.841028	306.197954	305.685156
305.996085	306.252903	306.279526
306.272444	306.131351	305.663941
304.700794	303.757218	302.906030
302.467334	302.228415	302.362845
302.965969	303.898310	304.346986
304.583426	304.828142	305.063326
304.931377	304.734498	304.693294
305.139908	305.751339	306.745293
307.597705	308.074289	309.583102
310.521688	310.892109	311.239253
311.511458	311.870255	312.418013
312.880434	313.289997	314.161144
315.273302	315.809825	315.775254
315.988775	315.995438	315.722814
315.291200	314.949046	314.985678
315.103465	315.227108	316.296806
316.934861	317.200015	316.969820
316.641441	315.961315	315.219189
314.763850	314.615258	314.328889
314.406308	314.845004	315.319078
315.517629	315.324904	314.801290
314.182388	312.977812	311.404488
309.661776	308.469689	307.897819
307.939859	308.227871	308.592495
309.139416	309.480285	308.953773
307.755889	306.441863	305.400879
304.632518	304.813590	304.860621
304.943866	305.489951	306.116382
306.865978	307.486164	308.175851
308.618700	308.236626	307.894890
308.532138	309.404540	310.184972
311.490243	313.014026	314.494962
316.041662	317.182923	317.915488
318.715461	319.761435	320.850705
321.785556	323.204042	325.690973
328.495077	331.571806	334.108695
336.108225	337.630783	338.592257
339.115035	339.292760	339.271545
339.557466	340.039039	340.766614
341.520811	342.016518	342.356580
342.278325	340.982645	339.053841
337.815590	334.488707	330.743925
327.871156	325.246032	323.298941
321.709363	320.234284	318.213091
315.731569	313.632121	311.342906
308.143789	304.760733	301.498779
298.680929	296.569440	295.245434
294.237317	293.555130	293.061067
292.443002	291.414089	290.598698
289.773327	289.093202	288.696128
288.565434	288.551301	288.547117
289.573550	293.588028	296.605236
299.068441	301.328135	303.117879
304.925132	306.823130	308.741088
311.207610	313.959276	316.773360
319.476740	321.957455	324.406079
326.729447	328.102157	328.973723
329.787859	330.335198	330.448413
330.724383	330.772251	331.418642
332.170329	332.089176	331.595949
330.395974	328.340240	326.515507
324.976725	323.532422	321.979925
320.307101	319.044707	317.860539
316.549022	315.344894	313.832734
311.911878	309.657593	307.765869
306.212505	304.671661	303.477931
302.994684	303.047541	303.057133
303.060450	303.060031	303.057940
302.097302	300.190161	299.453443
298.601867	297.666598	297.742762
298.394173	299.121717	300.353335
301.817597	303.380104	303.997781
303.826718	303.623177	303.135777
303.061286	303.445033	304.262934
305.984432	307.978136	310.153747
312.569504	313.777397	314.859974
316.325939	316.559002	315.942999
315.404833	315.235414	315.127608
315.280383	316.175673	317.949192
319.289453	319.884241	319.964558
319.749782	319.171667	318.153152
316.689308	315.083505	314.141991
313.511436	313.215895	313.201343
313.321221	313.170537	312.699780
312.258574	310.800975	308.487169
306.321148	304.394436	302.879378
302.026547	301.575779	301.234880
301.092114	301.170369	301.164961
300.890246	300.135212	299.247422
298.207692	297.660353	297.759405
298.310927	299.124645	299.801006
300.865296	302.293762	303.129532
303.762626	304.297057	304.907652
305.656023	306.316158	306.898875
307.389592	307.920288	308.763139
309.645939	310.517116	310.845914
311.165987	311.322080	311.328743
311.326233	311.362866	311.591805
312.024256	312.165349	311.859021
311.426958	311.706245	312.135379
312.370564	312.672739	313.301232
314.241072	315.238761	316.553594
318.290091	319.773507	320.862777
321.818424	322.871480	323.794648
324.023587	323.967383	324.213802
325.152388	326.345700	327.747125
328.912977	329.709215	330.228647
330.425943	330.254045	329.407847
328.064688	327.181051	326.269955
325.081214	323.738474	322.635040
321.939557	321.104176	319.829292
318.666787	317.700293	314.622728
311.607612	308.767292	306.123852
304.414425	302.879378	301.550800
300.322110	299.654475	298.875328
297.820181	296.477440	294.432552
292.745177	291.784092	291.224711
290.929169	291.135221	291.950194
292.610718	293.638794	295.267903
296.524052	297.760242	299.158768
300.648010	302.227578	303.403829
305.149888	307.161938	309.187672
311.538529	313.930979	316.100346
317.627476	319.019309	320.374958
321.415524	322.066487	322.436937
322.803204	323.319319	324.603376
325.683891	326.329475	326.595854
326.616650	326.255373	325.874106
325.362563	324.235854	322.954725
321.533310	319.967905	318.651369
317.437261	316.435807	315.145924
313.410681	311.516448	309.734593
308.266984	307.160683	305.528645
303.847545	302.642132	301.761423
300.830307	300.094426	299.861781
299.620770	299.328575	299.276554
299.297381	299.580403	300.226794
301.201594	302.214670	303.307257
305.172776	306.520925	307.858676
308.538383	309.118590	310.236156
311.354977	312.632759	313.759499
314.990668	316.534052	318.129846
319.228677	319.948334	320.159345
320.037824	319.537934	318.868655
318.332551	317.911753	317.632884
317.581670	317.657834	317.261597
316.680972	316.255184	316.160285
316.146541	314.084562	310.664454
308.655751	307.369214	306.655803
306.214178	306.245821	306.083902
305.748411	305.570268	304.830233
303.358053	301.793036	300.456958
299.754393	299.517954	299.789353
300.449906	301.394319	302.494376
303.644421	304.857693	305.718860
305.794217	305.789227	305.883707
306.194189	307.149448	308.655751
310.248646	311.896042	313.383222
314.577370	315.458945	316.227276
316.541104	315.994213	315.303690
315.288272	315.490977	315.760284
316.360062	316.591481	316.971075
317.368985	317.322791	316.873278
315.610855	315.300761	315.328251
315.076842	311.222610	308.444739
308.222881	307.839105	306.826447
305.312225	303.817157	302.198027
300.309202	298.864481	297.445158
295.659568	294.527869	293.881448
293.541415	293.976765	294.199459
294.443787	294.289368	294.442114
294.753043	294.603196	294.623574
295.720344	297.171280	298.816225
300.609315	302.327467	303.984066
305.633553	306.520507	307.304285
308.448474	309.762919	310.816781
311.362029	312.487513	313.792367
315.433966	316.875758	317.906763
318.274285	318.009968	317.558782
317.204586	316.808738	316.442052
315.990030	315.851029	315.782753
315.555487	315.230843	314.524513
313.574274	312.301870	310.186615
307.915717	306.379832	305.149051
304.352813	303.776759	303.487492
303.029643	302.504385	301.634045
300.216395	298.457846	296.914492
295.478108	294.197368	293.410303
293.273363	293.771998	294.375930
295.233780	296.178193	296.433755
296.283908	295.674956	295.169658
295.028147	295.232525	296.112009
297.539250	298.887399	300.136885
300.526489	301.590749	304.280414
305.573196	305.981086	306.505119
307.139020	308.269912	310.080482
312.478759	315.209628	318.086968
320.695031	323.108726	324.696601
325.480350	325.991056	326.368588
326.123424	325.782973	326.223312
326.966693	327.496134	327.592287
328.160005	328.101321	326.520497
324.538029	322.474406	320.511061
318.771665	316.757972	314.412971
312.509146	310.698577	309.030355
307.880727	307.019172	305.844565
303.993209	301.511687	298.799971
296.627287	295.463108	294.881228
294.077072	293.407374	292.606983
291.951419	291.477345	291.566417
292.147879	292.746820	292.994076
292.769738	292.614064	292.985740
294.149500	295.803171	297.481791
299.210789	300.325845	300.687571
300.933960	301.808035	303.262318
305.485379	308.050564	309.946053
311.171007	312.230278	313.950132
315.721141	317.322373	318.705481
319.390596	319.462188	319.723577
320.011171	320.597653	321.817169
322.728295	322.988429	322.476050
321.180340	319.648220	318.735869
318.049917	317.622038	317.093851
316.242276	315.272884	314.303073
313.691642	313.837754	314.132848
313.921388	313.442742	312.918291
312.654004	313.753254	316.082030
318.698400	321.000134	322.859408
323.926597	324.406916	324.670815
324.997969	325.260195	325.900759
326.946315	328.135055	329.392877
331.499795	333.796092	335.783999
337.208312	337.198750	336.095317
334.766321	334.447921	330.829262
326.590028	325.100756	324.366966
322.696234	320.359152	318.244734
316.279715	314.180715	311.514805
307.639746	302.893541	298.031222
293.631294	290.124206	288.201676
287.917370	288.257014	288.196268
287.640592	287.123641	286.420239
285.629828	285.095785	284.170526
283.586165	283.381787	283.661492
283.952014	288.463484	293.964693
298.484888	302.974306	306.288699
308.193749	309.902757	311.907306
313.746591	315.609600	317.987916
320.496898	323.323920	326.133015
328.853456	331.214682	333.327845
334.678504	334.360493	333.396120
332.493749	331.208855	330.259034
329.996391	330.226555	330.157473
329.531460	328.255321	326.469731
324.859775	323.400084	321.030104
318.090315	315.446456	312.298553
309.563949	307.324245	305.310552
303.543278	301.773494	299.774353
297.074320	293.942224	291.358304
289.588938	288.360249	287.208560
286.700752	286.659966	286.660384
286.658711	286.697853	287.010008
287.952747	288.791027	289.160222
290.008900	291.325436	293.101883
295.562578	297.979590	300.226794
302.563069	304.367394	306.059341
308.220372	310.975772	313.563039
315.880162	318.121928	319.798904
321.347667	322.473570	323.330554
324.912214	325.901984	326.212914
325.679738	325.221470	324.034404
323.393003	323.332645	323.316002
322.700806	321.083798	318.853237
316.380470	313.593845	310.642403
308.334423	306.613762	304.689559
302.424457	300.476529	298.540673
297.194616	296.029600	294.197786
292.479605	290.375197	287.950267
285.827095	284.856477	285.055417
285.847502	286.706160	287.731756
288.835577	290.149185	291.632601
293.349527	294.216521	294.718472
295.595894	296.606072	298.049538
300.280906	302.811132	305.919503
309.084885	311.689184	313.369059
314.564044	315.473497	316.101183
316.369205	316.722176	317.552955
318.441194	319.122126	319.918364
320.743735	321.214911	321.448810
320.986390	319.423464	317.763578
317.430179	315.255404	312.101675
310.748954	309.923583	309.081121
308.204147	307.078274	305.882452
304.464384	302.739958	300.814082
299.307779	297.895926	296.411256
295.576741	295.305791	295.068545
295.204229	295.269995	294.822126
293.810693	293.240047	293.181781
293.099791	293.314568	293.828591
295.014432	296.275153	297.575046
299.209534	300.841153	302.429447
303.706840	304.227557	304.851448
306.097647	307.532776	309.148141
310.689434	312.524564	314.103715
314.828779	314.930759	315.637507
316.465359	316.924044	317.129648
317.401883	317.390230	317.366475
317.354434	317.458057	317.942559
317.929651	317.045177	315.585457
313.799030	311.869419	309.927736
308.548781	307.803338	307.354633
306.278271	304.931795	303.564911
302.615927	301.573269	300.548540
299.605382	298.679286	298.241397
297.966711	298.458265	299.305687
299.892558	300.671316	301.111685
301.350605	301.353503	301.132930
301.293564	301.723954	302.570539
303.899147	305.770074	307.683879
309.302142	310.431361	311.358712
313.230058	313.725376	314.024623
314.380910	314.677259	315.287047
316.254765	317.454322	318.647634
319.589118	319.835956	319.879222
319.806823	319.519617	318.606429
317.607068	316.626023	315.766110
314.927831	314.335971	314.080827
314.036694	313.942632	313.366997
311.846113	310.282769	308.706517
307.122795	305.916157	305.266449
305.081224	304.992152	305.042500
304.479772	303.930372	303.588217
303.226940	302.841938	302.224680
301.461310	301.290666	301.395962
302.163486	303.322675	304.954265
306.385241	307.698849	308.406015
309.037436	309.913155	311.156007
312.466269	313.896857	315.191312
316.726748	318.417469	319.664475
320.491490	320.589316	320.745827
322.416529	322.975940	322.692081
322.586366	322.595509	322.309559
322.340784	322.445662	322.005711
320.990961	319.718976	318.010804
316.082030	314.395073	312.644024
311.161416	309.657174	307.864502
306.353209	306.032300	306.834365
308.009360	308.821405	309.656756
310.639474	312.096685	314.333879
317.305311	320.165590	323.044215
325.454982	327.060755	327.997697
328.863436	330.360178	332.276881
333.932613	334.990240	335.667437
336.421216	337.663232	338.578930
339.092147	339.426383	339.251137
338.375000	336.993535	336.793758
336.813718	336.815392	335.203373
328.720670	325.206501	323.240675
321.439667	318.553572	315.394016
312.308951	309.228906	306.217525
303.013000	300.118987	297.742762
295.936764	295.042729	294.281450
293.508936	292.399706	291.046567
289.191028	287.121550	285.684747
284.897263	284.756171	284.857314
285.228571	286.391077	288.143381
290.295268	292.372217	294.119949
295.021066	295.520119	295.890569
296.503674	297.531750	299.022247
301.677341	304.315792	306.982539
309.723776	312.346421	314.591533
315.786488	316.309685	316.380052
316.243531	315.764855	315.374027
315.245424	315.646232	316.415848
317.163800	316.961095	316.150694
315.151332	313.473130	311.835296
310.646138	308.572506	305.869126
303.604860	301.768893	300.517315
299.654475	299.330667	298.700919
297.402729	295.365700	293.393630
291.550610	290.520443	290.336472
290.530452	290.540851	290.360197
290.544586	290.832627	291.677958
292.620309	293.244649	293.796978
294.077072	294.714737	295.587558
296.752992	297.687424	297.822272
298.055783	301.899199	304.941775
305.882871	306.842253	308.180004
310.102533	311.878980	313.348681
314.629391	316.073275	317.282842
318.151897	318.866982	319.009748
318.614318	317.864722	317.259924
316.939432	316.929453	316.832044
316.815819	316.616043	314.748851
312.709371	311.384947	309.869471
307.802920	306.355689	305.290981
304.081026	302.858163	301.889607
301.449656	300.982246	300.012436
298.784164	297.799384	296.409612
294.976963	293.896029	293.539324
293.992601	294.887473	296.039999
297.120096	297.312821	297.780649
298.480316	298.559408	298.759185
299.311096	300.158130	300.875276
302.164323	303.934943	306.117607
308.686139	310.983690	312.414666
313.121415	313.639203	313.817765
313.694570	313.457324	314.290583
315.465609	316.527808	318.040356
319.596618	321.210309	322.262110
322.503121	322.185528	320.733337
318.778328	316.834136	315.256240
314.213583	313.484783	313.349936
312.904576	312.456289	311.690438
310.808475	309.357927	307.460348
305.896615	304.570936	303.341828
301.649463	301.083808	301.285676
301.751413	302.138507	302.219690
301.974944	301.507922	300.763316
300.033262	299.641178	299.798914
300.440315	301.580769	302.791142
303.862096	305.297225	306.663691
307.509470	308.032248	308.255749
308.488424	309.029936	309.639694
310.848843	311.918960	313.349936
315.051862	316.104918	316.401685
316.841636	317.208739	317.319026
317.450139	317.479690	317.381475
317.406036	317.487190	317.388556
316.898228	316.554430	316.049969
314.934494	313.754091	312.806331
312.123308	311.677530	310.879649
310.522525	309.777470	309.096120
308.592914	307.539021	306.614598
305.621482	304.505170	303.519553
302.841102	302.632570	302.520192
302.797806	303.316849	303.477931
303.773443	303.611942	302.903132
302.412804	302.129363	302.388661
303.065021	303.915790	305.043755
306.509690	307.819563	308.782292
309.347111	309.525673	309.745828
309.981430	310.092972	310.305238
310.878812	312.083359	313.625458
315.080995	316.263072	317.162964
317.241219	316.782115	316.080775
314.959055	313.959694	313.219241
312.546197	312.207808	312.154532
312.224451	312.168695	311.528101
310.414718	308.696537	306.561741
304.987162	303.875004	303.142858
303.049215	303.058776	303.055041
303.058358	303.055041	302.374916
300.942715	300.188906	299.363953
298.459520	297.851823	297.481791
297.409362	297.853078	298.857011
300.077783	301.374748	302.544753
302.748713	302.469814	302.339120
302.657131	303.112052	304.032740
305.067898	305.921983	306.926335
307.826645	309.168131	310.171227
310.644046	310.709393	310.547504
310.295258	310.550821	310.699832
310.752271	311.188069	311.610121
311.627183	311.297518	310.586199
310.111707	309.042426	308.098014
307.433725	306.493465	305.841666
305.556553	305.527420	305.311807
304.627110	304.380721	303.748463
302.458998	301.012634	300.008701
299.297769	298.808307	298.661388
298.271366	298.388764	298.538164
298.541928	298.573541	298.497796
297.690741	297.456812	297.386474
297.235820	297.630802	298.398744
299.426402	300.173936	0.000000
-0.788768	-1.710263	-2.046591
-2.049489	-2.092367	-2.223479
-2.364990	-1.977090	-1.495517
-1.117985	-1.250771	-2.066162
-2.865299	-3.219913	-3.398056
-3.425546	-3.406811	-3.039707
-2.608063	-2.135663	-1.509231
-1.421415	-1.598303	-2.551052
-3.581190	-4.404081	-4.857359
-4.913114	-4.416989	-3.985345
-3.308148	-2.404133	-1.629946
-1.663650	-1.918376	-2.159805
-2.869452	-3.484648	-3.501710
-3.259892	-2.946452	-2.335858
-1.476364	-0.657656	-0.554839
-0.674717	-0.987708	-1.508395
-2.184367	-2.578094	-2.579348
-2.727941	-2.121499	-1.116730
-0.467440	-0.043714	0.160246
0.020378	-0.231419	-0.929024
-2.147316	-2.471960	-1.909651
-1.443466	-1.398527	-0.873657
-0.321746	-0.066602	0.102368
-0.131531	-0.721330	-1.593313
-2.958942	-3.890028	-4.533102
-5.045901	-4.734971	-4.478153
-4.451530	-4.458612	-4.599705
-5.067115	-6.030262	-6.973838
-7.825026	-8.263722	-8.502641
-8.368212	-7.765087	-6.832746
-6.384070	-6.147630	-5.902914
-5.667730	-5.799680	-5.996558
-6.037762	-5.591148	-4.979717
-3.985763	-3.133351	-2.656767
-1.147954	-0.209368	0.161052
0.508197	0.780402	1.139199
1.686957	2.149377	2.558941
3.430088	4.542246	5.078768
5.044197	5.257719	5.264382
4.991758	4.560144	4.217990
4.254622	4.372409	4.496051
5.565750	6.203805	6.468958
6.238764	5.910384	5.230259
4.488133	4.032794	3.884202
3.597833	3.675252	4.113948
4.588022	4.786573	4.593848
4.070234	3.451332	2.246756
0.673432	-1.069280	-2.261367
-2.833238	-2.791197	-2.503185
-2.138561	-1.591640	-1.250771
-1.777284	-2.975167	-4.289193
-5.330177	-6.098538	-5.917466
-5.870435	-5.787190	-5.241106
-4.614674	-3.865079	-3.244892
-2.555206	-2.112356	-2.494430
-2.836166	-2.198918	-1.326516
-0.546084	0.759187	2.282970
3.763905	5.310606	6.451867
7.184432	7.984405	9.030379
10.119649	11.054500	12.472986
14.959916	17.764021	20.840750
23.377639	25.377169	26.899727
27.861201	28.383979	28.561704
28.540489	28.826410	29.307983
30.035558	30.789755	31.285462
31.625524	31.547269	30.251589
28.322785	27.084534	23.757651
20.012869	17.140100	14.514976
12.567885	10.978306	9.503228
7.482035	5.000513	2.901065
0.611850	-2.587267	-5.970323
-9.232277	-12.050127	-14.161616
-15.485623	-16.493739	-17.175926
-17.669989	-18.288054	-19.316967
-20.132358	-20.957729	-21.637855
-22.034928	-22.165622	-22.179756
-22.183939	-21.157506	-17.143028
-14.125820	-11.662615	-9.402921
-7.613178	-5.805924	-3.907926
-1.989968	0.476554	3.228219
6.042304	8.745684	11.226399
13.675023	15.998391	17.371101
18.242667	19.056803	19.604142
19.717357	19.993327	20.041195
20.687586	21.439273	21.358119
20.864893	19.664918	17.609184
15.784451	14.245668	12.801366
11.248869	9.576045	8.313651
7.129482	5.817966	4.613838
3.101678	1.180822	-1.073464
-2.965187	-4.518551	-6.059395
-7.253125	-7.736372	-7.683515
-7.673923	-7.670607	-7.671025
-7.673117	-8.633754	-10.540895
-11.277613	-12.129189	-13.064458
-12.988294	-12.336884	-11.609339
-10.377721	-8.913459	-7.350952
-6.733276	-6.904338	-7.107879
-7.595280	-7.669770	-7.286023
-6.468122	-4.746624	-2.752921
-0.577309	1.838448	3.046341
4.128918	5.594883	5.827946
5.211943	4.673777	4.504358
4.396552	4.549327	5.444617
7.218136	8.558397	9.153185
9.233502	9.018726	8.440610
7.422096	5.958252	4.352449
3.410935	2.780380	2.484839
2.470287	2.590165	2.439481
1.968724	1.527518	0.069919
-2.243887	-4.409908	-6.336621
-7.851679	-8.704509	-9.155277
-9.496176	-9.638942	-9.560687
-9.566095	-9.840810	-10.595844
-11.483635	-12.523364	-13.070703
-12.971651	-12.420129	-11.606411
-10.930050	-9.865760	-8.437294
-7.601524	-6.968430	-6.433999
-5.823404	-5.075033	-4.414898
-3.832181	-3.341464	-2.810768
-1.967917	-1.085117	-0.213940
0.114858	0.434931	0.591024
0.597687	0.595177	0.631810
0.860749	1.293200	1.434293
1.127964	0.695902	0.975189
1.404323	1.639508	1.941683
2.570175	3.510016	4.507705
5.822538	7.559035	9.042450
10.131721	11.087368	12.140424
13.063592	13.292531	13.236327
13.482746	14.421332	15.614644
17.016069	18.181921	18.978159
19.497591	19.694887	19.522988
18.676791	17.333632	16.449995
15.538898	14.350158	13.007417
11.903984	11.208501	10.373120
9.098236	7.935731	6.969237
3.891672	0.876555	-1.963764
-4.607205	-6.316631	-7.851679
-9.180256	-10.408946	-11.076581
-11.855728	-12.910876	-14.253616
-16.298504	-17.985879	-18.946965
-19.506345	-19.801887	-19.595836
-18.780862	-18.120338	-17.092262
-15.463153	-14.207004	-12.970815
-11.572288	-10.083046	-8.503478
-7.327227	-5.581168	-3.569119
-1.543384	0.807473	3.199923
5.369290	6.896420	8.288253
9.643902	10.684468	11.335430
11.705881	12.072148	12.588263
13.872320	14.952835	15.598419
15.864798	15.885594	15.524317
15.143050	14.631507	13.504797
12.223669	10.802254	9.236849
7.920313	6.706204	5.704751
4.414868	2.679625	0.785392
-0.996463	-2.464072	-3.570374
-5.202411	-6.883512	-8.088925
-8.969633	-9.900749	-10.636630
-10.869275	-11.110286	-11.402481
-11.454502	-11.433675	-11.150653
-10.504263	-9.529462	-8.516386
-7.423799	-5.558280	-4.210131
-2.872380	-2.192673	-1.612466
-0.494900	0.623921	1.901703
3.028443	4.259612	5.802996
7.398790	8.497621	9.217277
9.428289	9.306768	8.806878
8.137599	7.601495	7.180697
6.901828	6.850614	6.926778
6.530541	5.949915	5.524128
5.429229	5.415484	3.353506
-0.066602	-2.075305	-3.361842
-4.075253	-4.516878	-4.485235
-4.647154	-4.982645	-5.160789
-5.900823	-7.373003	-8.938020
-10.274098	-10.976663	-11.213102
-10.941704	-10.281150	-9.336737
-8.236680	-7.086635	-5.873363
-5.012196	-4.936839	-4.941829
-4.847349	-4.536867	-3.581608
-2.075305	-0.482410	1.164986
2.652166	3.846314	4.727889
5.496220	5.810048	5.263157
4.572634	4.557216	4.759920
5.029228	5.629006	5.860425
6.240019	6.637929	6.591735
6.142222	4.879798	4.569705
4.597195	4.345786	0.491553
-2.286317	-2.508175	-2.891952
-3.904610	-5.418831	-6.913899
-8.533029	-10.421854	-11.866575
-13.285898	-15.071488	-16.203187
-16.849608	-17.189641	-16.754291
-16.531597	-16.287269	-16.441688
-16.288942	-15.978013	-16.127860
-16.107482	-15.010712	-13.559776
-11.914831	-10.121741	-8.403589
-6.746990	-5.097503	-4.210549
-3.426771	-2.282582	-0.968137
0.085725	0.630973	1.756457
3.061311	4.702910	6.144702
7.175707	7.543229	7.278912
6.827726	6.473530	6.077682
5.710996	5.258974	5.119973
5.051697	4.824431	4.499786
3.793457	2.843217	1.570814
-0.544441	-2.815340	-4.351224
-5.582005	-6.378243	-6.954297
-7.243564	-7.701413	-8.226671
-9.097011	-10.514661	-12.273210
-13.816564	-15.252948	-16.533688
-17.320754	-17.457693	-16.959058
-16.355126	-15.497276	-14.552863
-14.297301	-14.447148	-15.056100
-15.561398	-15.702909	-15.498531
-14.619047	-13.191806	-11.843657
-10.594171	-10.204568	-9.140307
-6.450642	-5.157860	-4.749970
-4.225938	-3.592036	-2.461144
-0.650574	1.747703	4.478572
7.355912	9.963975	12.377670
13.965545	14.749293	15.260000
15.637532	15.392368	15.051917
15.492256	16.235637	16.765078
16.861231	17.428949	17.370264
15.789441	13.806972	11.743350
9.780005	8.040609	6.026916
3.681915	1.778090	-0.032479
-1.700702	-2.850329	-3.711885
-4.886492	-6.737847	-9.219369
-11.931085	-14.103769	-15.267948
-15.849828	-16.653985	-17.323682
-18.124073	-18.779637	-19.253711
-19.164639	-18.583177	-17.984236
-17.736980	-17.961318	-18.116992
-17.745316	-16.581556	-14.927885
-13.249265	-11.520267	-10.405211
-10.043485	-9.797096	-8.923021
-7.468738	-5.245677	-2.680492
-0.785004	0.439951	1.499222
3.219076	4.990085	6.591316
7.974425	8.659540	8.731132
8.992521	9.280115	9.866597
11.086113	11.997239	12.257373
11.744994	10.449284	8.917164
8.004813	7.318861	6.890981
6.362795	5.511219	4.541827
3.572017	2.960586	3.106698
3.401791	3.190332	2.711686
2.187235	1.922948	3.022198
5.350974	7.967343	10.269078
12.128352	13.195541	13.675860
13.939758	14.266913	14.529139
15.169703	16.215259	17.403999
18.661821	20.768739	23.065036
25.052943	26.477255	26.467694
25.364261	24.035265	23.716865
20.098205	15.858971	14.369700
13.635910	11.965178	9.628096
7.513678	5.548659	3.449659
0.783749	-3.091310	-7.837515
-12.699834	-17.099762	-20.606850
-22.529380	-22.813687	-22.474042
-22.534788	-23.090464	-23.607415
-24.310817	-25.101228	-25.635271
-26.560531	-27.144891	-27.349269
-27.069564	-26.779042	-22.267573
-16.766363	-12.246168	-7.756750
-4.442357	-2.537308	-0.828299
1.176250	3.015535	4.878543
7.256860	9.765842	12.592864
15.401959	18.122400	20.483626
22.596789	23.947448	23.629436
22.665064	21.762693	20.477799
19.527978	19.265334	19.495499
19.426417	18.800404	17.524265
15.738675	14.128719	12.669028
10.299048	7.359259	4.715399
1.567497	-1.167107	-3.406811
-5.420504	-7.187778	-8.957562
-10.956703	-13.656737	-16.788832
-19.372753	-21.142118	-22.370807
-23.522496	-24.030305	-24.071091
-24.070672	-24.072346	-24.033203
-23.721048	-22.778309	-21.940030
-21.570834	-20.722157	-19.405620
-17.629173	-15.168478	-12.751467
-10.504263	-8.167987	-6.363662
-4.671715	-2.510685	0.244716
2.831983	5.149106	7.390871
9.067848	10.616611	11.742514
12.599498	14.181158	15.170928
15.481858	14.948682	14.490414
13.303347	12.661947	12.601589
12.584946	11.969750	10.352742
8.122181	5.649414	2.862789
-0.088654	-2.396633	-4.117294
-6.041497	-8.306599	-10.254527
-12.190383	-13.536440	-14.701456
-16.533270	-18.251451	-20.355859
-22.780789	-24.903962	-25.874579
-25.675639	-24.883554	-24.024896
-22.999300	-21.895479	-20.581871
-19.098455	-17.381529	-16.514535
-16.012584	-15.135162	-14.124984
-12.681518	-10.450150	-7.919924
-4.811553	-1.646171	0.958127
2.638003	3.832988	4.742441
5.370127	5.638149	5.991120
6.821899	7.710138	8.391070
9.187308	10.012679	10.483855
10.717754	10.255333	8.692408
7.032522	6.699123	4.524348
1.370619	0.017898	-0.807473
-1.649936	-2.526909	-3.652782
-4.848604	-6.266672	-7.991098
-9.916974	-11.423277	-12.835130
-14.319800	-15.154315	-15.425265
-15.662511	-15.526827	-15.461061
-15.908930	-16.920364	-17.491009
-17.549275	-17.631265	-17.416489
-16.902465	-15.716624	-14.455903
-13.156010	-11.521522	-9.889903
-8.301609	-7.024216	-6.503500
-5.879608	-4.633409	-3.198280
-1.582915	-0.041623	1.793508
3.372659	4.097723	4.199703
4.906451	5.734302	6.192988
6.398591	6.670827	6.659174
6.635419	6.623378	6.727001
7.211503	7.198595	6.314121
4.854401	3.067974	1.138363
-0.803320	-2.182275	-2.927718
-3.376423	-4.452785	-5.799261
-7.166145	-8.115129	-9.157787
-10.182516	-11.125674	-12.051770
-12.489659	-12.764345	-12.272791
-11.425369	-10.838499	-10.059740
-9.619371	-9.380451	-9.377553
-9.598126	-9.437492	-9.007103
-8.160517	-6.831909	-4.960982
-3.047177	-1.428914	-0.299695
0.627656	2.499002	2.994320
3.293567	3.649854	3.946202
4.555990	5.523709	6.723266
7.916578	8.858062	9.104899
9.148165	9.075767	8.788561
7.875373	6.876012	5.894966
5.035054	4.196775	3.604915
3.349771	3.305638	3.211576
2.635941	1.115056	-0.448287
-2.024539	-3.608261	-4.814899
-5.464607	-5.649832	-5.738904
-5.688556	-6.251284	-6.800685
-7.142839	-7.504116	-7.889118
-8.506376	-9.269747	-9.440390
-9.335094	-8.567570	-7.408381
-5.776792	-4.345816	-3.032208
-2.325041	-1.693620	-0.817901
0.424951	1.735213	3.165800
4.460255	5.995691	7.686413
8.933419	9.760433	9.858260
10.014771	11.685473	12.244884
11.961025	11.855310	11.864453
11.578503	11.609727	11.714606
11.274655	10.259905	8.987920
7.279748	5.350974	3.664017
1.912968	0.430360	-1.073882
-2.866554	-4.377847	-4.698756
-3.896691	-2.721696	-1.909651
-1.074300	-0.091582	1.365629
3.602823	6.574255	9.434534
12.313159	14.723925	16.329699
17.266641	18.132380	19.629122
21.545825	23.201557	24.259184
24.936381	25.690160	26.932176
27.847874	28.361091	28.695327
28.520081	27.643944	26.262479
26.062702	26.082662	26.084335
24.472317	17.989614	14.475445
12.509619	10.708611	7.822516
4.662960	1.577895	-1.502150
-4.513531	-7.718056	-10.612069
-12.988294	-14.794292	-15.688328
-16.449606	-17.222120	-18.331350
-19.684489	-21.540028	-23.609507
-25.046309	-25.833793	-25.974885
-25.873742	-25.502485	-24.339979
-22.587675	-20.435788	-18.358839
-16.611107	-15.709990	-15.210937
-14.840487	-14.227382	-13.199306
-11.708809	-9.053715	-6.415264
-3.748517	-1.007280	1.615365
3.860477	5.055432	5.578628
5.648995	5.512474	5.033799
4.642971	4.514368	4.915176
5.684792	6.432744	6.230039
5.419638	4.420276	2.742074
1.104240	-0.084919	-2.158551
-4.861930	-7.126196	-8.962163
-10.213741	-11.076581	-11.400389
-12.030137	-13.328327	-15.365356
-17.337427	-19.180446	-20.210613
-20.394584	-20.200604	-20.190206
-20.370859	-20.186471	-19.898429
-19.053098	-18.110747	-17.486407
-16.934078	-16.653985	-16.016319
-15.143498	-13.978064	-13.043632
-12.908784	-12.675273	-8.831857
-5.789281	-4.848186	-3.888803
-2.551052	-0.628523	1.147924
2.617625	3.898335	5.342219
6.551785	7.420841	8.135926
8.278692	7.883262	7.133666
6.528868	6.208376	6.198396
6.100988	6.084763	5.884987
4.017795	1.978315	0.653891
-0.861586	-2.928136	-4.375367
-5.440076	-6.650030	-7.872893
-8.841449	-9.281400	-9.748810
-10.718621	-11.946892	-12.931672
-14.321444	-15.754093	-16.835027
-17.191732	-16.738455	-15.843583
-14.691058	-13.610961	-13.418236
-12.950407	-12.250740	-12.171648
-11.971871	-11.419961	-10.572926
-9.855780	-8.566733	-6.796113
-4.613449	-2.044917	0.252634
1.683610	2.390358	2.908146
3.086708	2.963514	2.726268
3.559527	4.734552	5.796751
7.309299	8.865562	10.479253
11.531054	11.772065	11.454472
10.002281	8.047272	6.103080
4.525184	3.482527	2.753727
2.618880	2.173520	1.725233
0.959382	0.077419	-1.373129
-3.270709	-4.834441	-6.160120
-7.389228	-9.081593	-9.647249
-9.445380	-8.979643	-8.592550
-8.511366	-8.756112	-9.223134
-9.967740	-10.697794	-11.089878
-10.932142	-10.290741	-9.150287
-7.939914	-6.868960	-5.433831
-4.067365	-3.221586	-2.698808
-2.475307	-2.242632	-1.701120
-1.091362	0.117786	1.187903
2.618880	4.320806	5.373862
5.670629	6.110579	6.477683
6.587970	6.719083	6.748634
6.650419	6.674980	6.756134
6.657500	6.167172	5.823374
5.318913	4.203438	3.023034
2.075275	1.392252	0.946474
0.148593	-0.208531	-0.953586
-1.634936	-2.138143	-3.192035
-4.116458	-5.109574	-6.225886
-7.211503	-7.889955	-8.098486
-8.210864	-7.933251	-7.414208
-7.253125	-6.957614	-7.119114
-7.827924	-8.318252	-8.601693
-8.342395	-7.666035	-6.815266
-5.687301	-4.221366	-2.911493
-1.948764	-1.383945	-1.205383
-0.985228	-0.749626	-0.638084
-0.425818	0.147756	1.352302
2.894402	4.349939	5.532016
6.431907	6.510163	6.051059
5.349719	4.227999	3.228638
2.488185	1.815141	1.476752
1.423476	1.493395	1.437639
0.797045	-0.316338	-2.034519
-4.169315	-5.743894	-6.856052
-7.588198	-7.681841	-7.672280
-7.676015	-7.672698	-7.676015
-8.356140	-9.788341	-10.542150
-11.367103	-12.271536	-12.879233
-13.249265	-13.321694	-12.877978
-11.874045	-10.653273	-9.356308
-8.186303	-7.982343	-8.261242
-8.391936	-8.073925	-7.619004
-6.698316	-5.663159	-4.809073
-3.804721	-2.904411	-1.562926
-0.559829	-0.087010	-0.021663
-0.183552	-0.435798	-0.180235
-0.031224	0.021215	0.457012
0.879065	0.896127	0.566462
-0.144858	-0.619350	-1.688630
-2.633043	-3.297331	-4.237591
-4.889390	-5.174503	-5.203636
-5.419249	-6.103946	-6.350335
-6.982593	-8.272058	-9.718422
-10.722356	-11.433287	-11.922749
-12.069668	-12.459690	-12.342292
-12.192893	-12.189128	-12.157515
-12.233260	-13.040315	-13.274245
-13.344582	-13.495236	-13.100254
-12.332312	-11.304654	-10.557120
