# Supplementary material for: Data for indirect load case estimation of ice-induced moments from shaft line torque measurements
Source: Data Brief. 2018 May 28;19:1222–36. doi: 10.1016/j.dib.2018.05.115 (PMC6140293; doi:10.1016/j.dib.2018.05.115)
Supplement: Supplementary file 3 — Supplementary material [file mmc3.zip › Data/Case 4/Case4_IceTorque.txt]

Time [s]	Torque Q_ice TSVD [kNm]	Torque Q_ice TGSVD [kNm] Torque Q_ice Tikh [kNm]
0.000000	1.162189		1.265325		7.362136
0.001667	2.360122		2.522683		12.839214
0.003334	3.584141		3.764073		15.785549
0.005001	4.821512		4.981622		16.384469
0.006669	6.058449		6.167770		15.276651
0.008336	7.282335		7.315460		13.254081
0.010003	8.483563		8.418292		11.039271
0.011670	9.656541		9.470634		9.162348
0.013337	10.799688		10.467672		7.928075
0.015004	11.914509		11.405409		7.441501
0.016671	13.004043		12.280612		7.650254
0.018338	14.071101		13.090743		8.381388
0.020006	15.116694		13.833897		9.390662
0.021673	16.138979		14.508755		10.450750
0.023340	17.132942		15.114582		11.461222
0.025007	18.090872		15.651263		12.514717
0.026674	19.003570		16.119361		13.853376
0.028341	19.862060		16.520196		15.707669
0.030008	20.659450		16.855896		18.095419
0.031675	21.392493		17.129420		20.705682
0.033343	22.062430		17.344514		22.949587
0.035010	22.674810		17.505616		24.161206
0.036677	23.238274		17.617709		23.854463
0.038344	23.762576		17.686140		21.925413
0.040011	24.256359		17.716444		18.725078
0.041678	24.725301		17.714188		14.987139
0.043345	25.171140		17.684853		11.638967
0.045013	25.591800		17.633781		9.544605
0.046680	25.982546		17.566159		9.249774
0.048347	26.337786		17.487037		10.818851
0.050014	26.653002		17.401361		13.834145
0.051681	26.926320		17.313978		17.561236
0.053348	27.159342		17.229625		21.205870
0.055015	27.357101		17.152858		24.142981
0.056682	27.527200		17.087953		26.024316
0.058350	27.678351		17.038778		26.759295
0.060017	27.818639		17.008654		26.440128
0.061684	27.953850		17.000244		25.284976
0.063351	28.086222		17.015485		23.619040
0.065018	28.213884		17.055573		21.859085
0.066685	28.331181		17.121010		20.454219
0.068352	28.429859		17.211702		19.776357
0.070019	28.500909		17.327085		20.007967
0.071687	28.536620		17.466251		21.084769
0.073354	28.532318		17.628053		22.715520
0.075021	28.487289		17.811169		24.465189
0.076688	28.404612		18.014118		25.873007
0.078355	28.289933		18.235238		26.576255
0.080022	28.149549		18.472637		26.413359
0.081689	27.988348		18.724157		25.473400
0.083356	27.808196		18.987352		24.054999
0.085024	27.607189		19.259518		22.531362
0.086691	27.379942		19.537768		21.183742
0.088358	27.118792		19.819158		20.100783
0.090025	26.815551		20.100826		19.206829
0.091692	26.463391		20.380149		18.398686
0.093359	26.058429		20.654866		17.691758
0.095026	25.600694		20.923163		17.265695
0.096694	25.094321		21.183705		17.374921
0.098361	24.546956		21.435601		18.186679
0.100028	23.968477		21.678342		19.649000
0.101695	23.369287		21.911706		21.460859
0.103362	22.758523		22.135665		23.153477
0.105029	22.142596		22.350324		24.237433
0.106696	21.524459		22.555899		24.356365
0.108363	20.903837		22.752736		23.405305
0.110031	20.278429		22.941370		21.582648
0.111698	19.645783		23.122596		19.348315
0.113365	19.005332		23.297534		17.287418
0.115032	18.360009		23.467648		15.925442
0.116699	17.716958		23.634736		15.572932
0.118366	17.087125		23.800842		16.269258
0.120033	16.483856		23.968140		17.839178
0.121700	15.920884		24.138786		20.003118
0.123368	15.410250		24.314767		22.458173
0.125035	14.960673		24.497778		24.894747
0.126702	14.576722		24.689144		26.980805
0.128369	14.258912		24.889795		28.373273
0.130036	14.004615		25.100286		28.789558
0.131703	13.809510		25.320860		28.113425
0.133370	13.669247		25.551523		26.469697
0.135038	13.580961		25.792111		24.220870
0.136705	13.544329		26.042320		21.889228
0.138372	13.561929		26.301707		20.037320
0.140039	13.638782		26.569639		19.139535
0.141706	13.781113		26.845213		19.468873
0.143373	13.994566		27.127173		21.019645
0.145040	14.282306		27.413835		23.493917
0.146707	14.643503		27.703057		26.379660
0.148375	15.072657		27.992267		29.110871
0.150042	15.560012		28.278538		31.242492
0.151709	16.092976		28.558719		32.555252
0.153376	16.658207		28.829588		33.048412
0.155043	17.243778		29.088003		32.848063
0.156710	17.840861		29.331026		32.108105
0.158377	18.444499		29.556006		30.971476
0.160044	19.053334		29.760609		29.594743
0.161712	19.668429		29.942802		28.183396
0.163379	20.291576		30.100813		26.988219
0.165046	20.923561		30.233078		26.254954
0.166713	21.562791		30.338217		26.155329
0.168380	22.204597		30.415030		26.735070
0.170047	22.841306		30.462548		27.893353
0.171714	23.463074		30.480120		29.386279
0.173381	24.059285		30.467521		30.854932
0.175049	24.620286		30.425073		31.896196
0.176716	25.139085		30.353733		32.179677
0.178383	25.612639		30.255142		31.573748
0.180050	26.042395		30.131612		30.217965
0.181717	26.433862		29.986063		28.493218
0.183384	26.795286		29.821900		26.895906
0.185051	27.135683		29.642876		25.882636
0.186719	27.462774		29.452949		25.760226
0.188386	27.781361		29.256172		26.646347
0.190053	28.092604		29.056614		28.475949
0.191720	28.394397		28.858338		31.019566
0.193387	28.682699		28.665412		33.904639
0.195054	28.953428		28.481932		36.660721
0.196721	29.204351		28.312054		38.808381
0.198388	29.436452		28.159983		39.971654
0.200056	29.654460		28.029928		39.961753
0.201723	29.866425		27.926008		38.796902
0.203390	30.082524		27.852117		36.667418
0.205057	30.313393		27.811759		33.882651
0.206724	30.568363		27.807894		30.829732
0.208391	30.853946		27.842804		27.941191
0.210058	31.172857		27.918008		25.643185
0.211725	31.523766		28.034230		24.273889
0.213393	31.901857		28.191427		24.003157
0.215060	32.300117		28.388866		24.797340
0.216727	32.711093		28.625211		26.446039
0.218394	33.128714		28.898620		28.630213
0.220061	33.549708		29.206808		30.992064
0.221728	33.974199		29.547075		33.183163
0.223395	34.405272		29.916296		34.903357
0.225063	34.847603		30.310875		35.951975
0.226730	35.305508		30.726698		36.281542
0.228397	35.780971		31.159097		36.016718
0.230064	36.272217		31.602860		35.411290
0.231731	36.773239		32.052289		34.753886
0.233398	37.274381		32.501314		34.270264
0.235065	37.763806		32.943659		34.072786
0.236732	38.229425		33.373024		34.165645
0.238400	38.660790		33.783274		34.471987
0.240067	39.050529		34.168601		34.852658
0.241734	39.395054		34.523645		35.119809
0.243401	39.694454		34.843555		35.068806
0.245068	39.951669		35.124016		34.540427
0.246735	40.171122		35.361224		33.489681
0.248402	40.357124		35.551863		32.012129
0.250069	40.512357		35.693082		30.302160
0.251737	40.636807		35.782510		28.573475
0.253404	40.727429		35.818297		26.999231
0.255071	40.778698		35.799214		25.704966
0.256738	40.783971		35.724753		24.799409
0.258405	40.737375		35.595251		24.395020
0.260072	40.635714		35.411972		24.582077
0.261739	40.479883		35.177152		25.370817
0.263406	40.275342		34.893981		26.650621
0.265074	40.031510		34.566518		28.198426
0.266741	39.760205		34.199566		29.729613
0.268408	39.473574		33.798510		30.963208
0.270075	39.182073		33.369156		31.677807
0.271742	38.893016		32.917593		31.755026
0.273409	38.610025		32.450090		31.217220
0.275076	38.333417		31.973038		30.247100
0.276744	38.061351		31.492931		29.158625
0.278411	37.791385		31.016359		28.310171
0.280078	37.522050		30.550013		27.994975
0.281745	37.254102		30.100651		28.364559
0.283412	36.991199		29.675036		29.420080
0.285079	36.739852		29.279823		31.056266
0.286746	36.508634		28.921404		33.102521
0.288413	36.306761		28.605729		35.321512
0.290081	36.142325		28.338121		37.385059
0.291748	36.020560		28.123129		38.884242
0.293415	35.942582		27.964408		39.410289
0.295082	35.904961		27.864680		38.687746
0.296749	35.900307		27.825737		36.694109
0.298416	35.918756		27.848505		33.699800
0.300083	35.950001		27.933127		30.213123
0.301750	35.985300		28.079044		26.865538
0.303418	36.018934		28.285060		24.279503
0.305085	36.048692		28.549369		22.942929
0.306752	36.075324		28.869540		23.105449
0.308419	36.101148		29.242482		24.717534
0.310086	36.128267		29.664393		27.441391
0.311753	36.156893		30.130734		30.749255
0.313420	36.184210		30.636231		34.077449
0.315088	36.204002		31.174934		36.962068
0.316755	36.207107		31.740331		39.096664
0.318422	36.182545		32.325507		40.313076
0.320089	36.119095		32.923337		40.537888
0.321756	36.006999		33.526676		39.781501
0.323423	35.839475		34.128536		38.172029
0.325090	35.613717		34.722217		35.989327
0.326757	35.331137		35.301390		33.644095
0.328425	34.996766		35.860126		31.593321
0.330092	34.617878		36.392891		30.232055
0.331759	34.202169		36.894524		29.810312
0.333426	33.755930		37.360225		30.398854
0.335093	33.282731		37.785568		31.894583
0.336760	32.783003		38.166562		34.044152
0.338427	32.254665		38.499745		36.482796
0.340094	31.694629		38.782304		38.799983
0.341762	31.100736		39.012200		40.625793
0.343429	30.473578		39.188268		41.706443
0.345096	29.817660		39.310275		41.938485
0.346763	29.141643		39.378914		41.357212
0.348430	28.457611		39.395751		40.105035
0.350097	27.779626		39.363108		38.412931
0.351764	27.121927		39.283925		36.595816
0.353431	26.497197		39.161616		35.024038
0.355099	25.915233		38.999940		34.041026
0.356766	25.382261		38.802911		33.847893
0.358433	24.900979		38.574752		34.418389
0.360100	24.471327		38.319882		35.504823
0.361767	24.091794		38.042933		36.743020
0.363434	23.761015		37.748770		37.796450
0.365101	23.479275		37.442479		38.458075
0.366769	23.249526		37.129335		38.672132
0.368436	23.077621		36.814700		38.496666
0.370103	22.971609		36.503899		38.051511
0.371770	22.940215		36.202047		37.482641
0.373437	22.990876		35.913892		36.943216
0.375104	23.127864		35.643665		36.574768
0.376771	23.351046		35.394979		36.485881
0.378438	23.655614		35.170795		36.742948
0.380106	24.032895		34.973428		37.375770
0.381773	24.471953		34.804612		38.378032
0.383440	24.961562		34.665584		39.683075
0.385107	25.492006		34.557168		41.120680
0.386774	26.056293		34.479836		42.391976
0.388441	26.650563		34.433738		43.108264
0.390108	27.273681		34.418687		42.901791
0.391775	27.926180		34.434112		41.558605
0.393443	28.608838		34.479006		39.104684
0.395110	29.321204		34.551872		35.810584
0.396777	30.060404		34.650702		32.129344
0.398444	30.820479		34.773009		28.610681
0.400111	31.592448		34.915906		25.823454
0.401778	32.365148		35.076231		24.281041
0.403445	33.126729		35.250709		24.348990
0.405112	33.866499		35.436108		26.144208
0.406780	34.576684		35.629388		29.469515
0.408447	35.253635		35.827796		33.825118
0.410114	35.898116		36.028914		38.503579
0.411781	36.514558		36.230653		42.733398
0.413448	37.109458		36.431211		45.819254
0.415115	37.689382		36.629011		47.250626
0.416782	38.259124		36.822652		46.783459
0.418450	38.820530		37.010882		44.498386
0.420117	39.372263		37.192621		40.814466
0.421784	39.910503		37.367010		36.429418
0.423451	40.430322		37.533501		32.179883
0.425118	40.927333		37.691945		28.856747
0.426785	41.399192		37.842671		27.042175
0.428452	41.846609		37.986523		27.021094
0.430119	42.273676		38.124848		28.768957
0.431787	42.687466		38.259431		31.983580
0.433454	43.096968		38.392374		36.136610
0.435121	43.511580		38.525965		40.545334
0.436788	43.939430		38.662521		44.479048
0.438455	44.385872		38.804268		47.298830
0.440122	44.852507		38.953253		48.591806
0.441789	45.337000		39.111307		48.244186
0.443456	45.833795		39.280056		46.429946
0.445124	46.335601		39.460957		43.540099
0.446791	46.835277		39.655347		40.095476
0.448458	47.327606		39.864476		36.669525
0.450125	47.810437		40.089501		33.817886
0.451792	48.284863		40.331445		31.997646
0.453459	48.754389		40.591104		31.481130
0.455126	49.223362		40.868938		32.300133
0.456794	49.695115		41.164950		34.250908
0.458461	50.170370		41.478597		36.953109
0.460128	50.646279		41.808733		39.929570
0.461795	51.116342		42.153615		42.678254
0.463462	51.571133		42.510960		44.735171
0.465129	51.999651		42.878047		45.750109
0.466796	52.390963		43.251847		45.581004
0.468463	52.735795		43.629157		44.366190
0.470131	53.027774		44.006702		42.514458
0.471798	53.264090		44.381216		40.590313
0.473465	53.445432		44.749463		39.134651
0.475132	53.575215		45.108232		38.503325
0.476799	53.658214		45.454306		38.796137
0.478466	53.698909		45.784428		39.888319
0.480133	53.699953		46.095299		41.517518
0.481800	53.661190		46.383610		43.371617
0.483468	53.579551		46.646123		45.152973
0.485135	53.449913		46.879801		46.620843
0.486802	53.266728		47.081956		47.620359
0.488469	53.025958		47.250400		48.097596
0.490136	52.726783		47.383577		48.091990
0.491803	52.372582		47.480638		47.709885
0.493470	51.970936		47.541471		47.102247
0.495138	51.532699		47.566671		46.460186
0.496805	51.070403		47.557466		46.010828
0.498472	50.596438		47.515625		45.983201
0.500139	50.121446		47.443366		46.534801
0.501806	49.653257		47.343285		47.670122
0.503473	49.196545		47.218322		49.211175
0.505140	48.753207		47.071770		50.858140
0.506807	48.323341		46.907298		52.310959
0.508475	47.906577		46.729004		53.373992
0.510142	47.503507		46.541441		53.981929
0.511809	47.116872		46.349618		54.146629
0.513476	46.752219		46.158949		53.883100
0.515143	46.417816		45.975148		53.184216
0.516810	46.123733		45.804077		52.064688
0.518477	45.880265		45.651569		50.631840
0.520144	45.696035		45.523245		49.123885
0.521812	45.576301		45.424355		47.885486
0.523479	45.521924		45.359663		47.286967
0.525146	45.529329		45.333386		47.616292
0.526813	45.591455		45.349179		48.976765
0.528480	45.699431		45.410157		51.215900
0.530147	45.844495		45.518937		53.912257
0.531814	46.019639		45.677660		56.449792
0.533481	46.220566		45.887993		58.180348
0.535149	46.445791		46.151092		58.621291
0.536816	46.695928		46.467527		57.604020
0.538483	46.972431		46.837192		55.307678
0.540150	47.276118		47.259197		52.172360
0.541817	47.605852		47.731800		48.752459
0.543484	47.957638		48.252367		45.589449
0.545151	48.324333		48.817391		43.138753
0.546819	48.696046		49.422576		41.730579
0.548486	49.061183		50.062961		41.533006
0.550153	49.407974		50.733077		42.512911
0.551820	49.726195		51.427117		44.423217
0.553487	50.008695		52.139074		46.849701
0.555154	50.252339		52.862857		49.314021
0.556821	50.458074		53.592346		51.387838
0.558488	50.630055		54.321424		52.774284
0.560156	50.774053		55.043967		53.347349
0.561823	50.895579		55.753851		53.162805
0.563490	50.998270		56.444964		52.450392
0.565157	51.082978		57.111263		51.578385
0.566824	51.147822		57.746881		50.971507
0.568491	51.189131		58.346258		50.987056
0.570158	51.202981		58.904317		51.798273
0.571825	51.186876		59.416620		53.345082
0.573493	51.141129		59.879512		55.373452
0.575160	51.069615		60.290218		57.533648
0.576827	50.979762		60.646881		59.482294
0.578494	50.881827		60.948545		60.946788
0.580161	50.787632		61.195090		61.751630
0.581828	50.709016		61.387144		61.831392
0.583495	50.656307		61.525984		61.237902
0.585163	50.637076		61.613460		60.123237
0.586830	50.655464		61.651951		58.686103
0.588497	50.712228		61.644358		57.099773
0.590164	50.805568		61.594127		55.465043
0.591831	50.932556		61.505284		53.826299
0.593498	51.090826		61.382465		52.243586
0.595165	51.280044		61.230904		50.864590
0.596832	51.502724		61.056378		49.939946
0.598500	51.764109		60.865100		49.769242
0.600167	52.071127		60.663558		50.606303
0.601834	52.430704		60.458330		52.565048
0.603501	52.847916		60.255898		55.554386
0.605168	53.324492		60.062478		59.249752
0.606835	53.858068		59.883896		63.108293
0.608502	54.442341		59.725513		66.451243
0.610169	55.068048		59.592200		68.626847
0.611837	55.724465		59.488350		69.216234
0.613504	56.401051		59.417910		68.196025
0.615171	57.088880		59.384399		65.968796
0.616838	57.781589		59.390918		63.228209
0.618505	58.475700		59.440108		60.716239
0.620172	59.170296		59.534079		58.990937
0.621839	59.866102		59.674320		58.303484
0.623506	60.564178		59.861588		58.608998
0.625174	61.264485		60.095831		59.669692
0.626841	61.964684		60.376138		61.182787
0.628508	62.659524		60.700748		62.879314
0.630175	63.341040		61.067124		64.574082
0.631842	63.999614		61.472064		66.169049
0.633509	64.625658		61.911860		67.618471
0.635176	65.211484		62.382442		68.878807
0.636844	65.752866		62.879528		69.883088
0.638511	66.249832		63.398714		70.567315
0.640178	66.706492		63.935531		70.936344
0.641845	67.129958		64.485463		71.117665
0.643512	67.528693		65.043933		71.343534
0.645179	67.910745		65.606287		71.846475
0.646846	68.282325		66.167801		72.727341
0.648513	68.647043		66.723708		73.887868
0.650181	69.005907		67.269289		75.074900
0.651848	69.358004		67.799980		76.003713
0.653515	69.701635		68.311522		76.475755
0.655182	70.035643		68.800108		76.417825
0.656849	70.360631		69.262511		75.838826
0.658516	70.679835		69.696170		74.766658
0.660183	70.999420		70.099225		73.229344
0.661850	71.328090		70.470491		71.292231
0.663518	71.676001		70.809391		69.114369
0.665185	72.053174		71.115852		66.973593
0.666852	72.467734		71.390208		65.232058
0.668519	72.924437		71.633109		64.252425
0.670186	73.423872		71.845482		64.294807
0.671853	73.962593		72.028517		65.420004
0.673520	74.534153		72.183698		67.425456
0.675188	75.130759		72.312845		69.850385
0.676855	75.745063		72.418157		72.075249
0.678522	76.371590		72.502213		73.500264
0.680189	77.007420		72.567948		73.740326
0.681856	77.651976		72.618562		72.748741
0.683523	78.306049		72.657399		70.810270
0.685190	78.970377		72.687792		68.419449
0.686857	79.644173		72.712907		66.120507
0.688525	80.323973		72.735609		64.381926
0.690192	81.003030		72.758362		63.531423
0.691859	81.671372		72.783190		63.731912
0.693526	82.316485		72.811677		64.967901
0.695193	82.924521		72.845020		67.040795
0.696860	83.481816		72.884090		69.601661
0.698527	83.976445		72.929507		72.234871
0.700194	84.399485		72.981673		74.561807
0.701862	84.745689		73.040784		76.314360
0.703529	85.013354		73.106796		77.350059
0.705196	85.203403		73.179363		77.622622
0.706863	85.317887		73.257760		77.151180
0.708530	85.358326		73.340829		76.018221
0.710197	85.324379		73.426946		74.382115
0.711864	85.213249		73.514052		72.469586
0.713531	85.020005		73.599725		70.537921
0.715199	84.738761		73.681313		68.829013
0.716866	84.364334		73.756075		67.543816
0.718533	83.893929		73.821340		66.843200
0.720200	83.328393		73.874637		66.847817
0.721867	82.672734		73.913789		67.604559
0.723534	81.935836		73.936953		69.028433
0.725201	81.129497		73.942624		70.871257
0.726869	80.267047		73.929599		72.762083
0.728536	79.361845		73.896933		74.317365
0.730203	78.425940		73.843902		75.271235
0.731870	77.469127		73.769994		75.560568
0.733537	76.498578		73.674939		75.330612
0.735204	75.519115		73.558777		74.876555
0.736871	74.534110		73.421950		74.554602
0.738538	73.546795		73.265400		74.681589
0.740206	72.561683		73.090649		75.434309
0.741873	71.585690		72.899841		76.770998
0.743540	70.628594		72.695721		78.410233
0.745207	69.702632		72.481568		79.896773
0.746874	68.821272		72.261074		80.744433
0.748541	67.997455		72.038197		80.592214
0.750208	67.241765		71.817014		79.297991
0.751875	66.561051		71.601592		76.942487
0.753543	65.957834		71.395900		73.776089
0.755210	65.430650		71.203759		70.163214
0.756877	64.975160		71.028840		66.553370
0.758544	64.585680		70.874672		63.457575
0.760211	64.256722		70.744663		61.384559
0.761878	63.984181		70.642097		60.726018
0.763545	63.765948		70.570094		61.636422
0.765213	63.601881		70.531535		63.970401
0.766880	63.493195		70.528944		67.311561
0.768547	63.441425		70.564348		71.079093
0.770214	63.447167		70.639135		74.663924
0.771881	63.508885		70.753937		77.549006
0.773548	63.622051		70.908557		79.396190
0.775215	63.778879		71.101944		80.094081
0.776882	63.968792		71.332237		79.753937
0.778550	64.179614		71.596852		78.647378
0.780217	64.399232		71.892587		77.106886
0.781884	64.617355		72.215743		75.434747
0.783551	64.826899		72.562220		73.867243
0.785218	65.024610		72.927571		72.603528
0.786885	65.210762		73.307033		71.850344
0.788552	65.388019		73.695519		71.814310
0.790219	65.559824		74.087599		72.620677
0.791887	65.728796		74.477494		74.205720
0.793554	65.895573		74.859103		76.261952
0.795221	66.058386		75.226071		78.289848
0.796888	66.213418		75.571911		79.741615
0.798555	66.355767		75.890165		80.184980
0.800222	66.480745		76.174590		79.418051
0.801889	66.585196		76.419347		77.512097
0.803556	66.668543		76.619169		74.792738
0.805224	66.733377		76.769487		71.775358
0.806891	66.785448		76.866500		69.063627
0.808558	66.833041		76.907196		67.218298
0.810225	66.885808		76.889337		66.621346
0.811892	66.953266		76.811414		67.383910
0.813559	67.043264		76.672609		69.335353
0.815226	67.160775		76.472779		72.085042
0.816894	67.307353		76.212467		75.114870
0.818561	67.481410		75.892956		77.864876
0.820228	67.679288		75.516336		79.803647
0.821895	67.896818		75.085582		80.503607
0.823562	68.130918		74.604599		79.736334
0.825229	68.380754		74.078239		77.560384
0.826896	68.648110		73.512249		74.344029
0.828563	68.936878		72.913165		70.689207
0.830231	69.251847		72.288162		67.277432
0.831898	69.597157		71.644866		64.698627
0.833565	69.974835		70.991165		63.326244
0.835232	70.383788		70.335039		63.265666
0.836899	70.819429		69.684420		64.361239
0.838566	71.273983		69.047095		66.242062
0.840233	71.737369		68.430655		68.405825
0.841900	72.198461		67.842461		70.338771
0.843568	72.646486		67.289627		71.644085
0.845235	73.072318		66.778983		72.130157
0.846902	73.469390		66.317013		71.817670
0.848569	73.834046		65.909747		70.869294
0.850236	74.165203		65.562625		69.500516
0.851903	74.463385		65.280333		67.936796
0.853570	74.729340		65.066640		66.428759
0.855237	74.962613		64.924261		65.279354
0.856905	75.160490		64.854766		64.824492
0.858572	75.317686		64.858547		65.345389
0.860239	75.426901		64.934849		66.950488
0.861906	75.480138		65.081847		69.498040
0.863573	75.470410		65.296761		72.604664
0.865240	75.393365		65.575970		75.732618
0.866907	75.248378		65.915116		78.319318
0.868575	75.038861		66.309183		79.910356
0.870242	74.771771		66.752530		80.263546
0.871909	74.456492		67.238912		79.399037
0.873576	74.103426		67.761480		77.575839
0.875243	73.722599		68.312792		75.190038
0.876910	73.322583		68.884856		72.631302
0.878577	72.909893		69.469211		70.173408
0.880244	72.488958		70.057066		67.959395
0.881912	72.062642		70.639477		66.075478
0.883579	71.633198		71.207551		64.642578
0.885246	71.203469		71.752662		63.837849
0.886913	70.778044		72.266641		63.811126
0.888580	70.364053		72.741929		64.551209
0.890247	69.971342		73.171676		65.804975
0.891914	69.611870		73.549785		67.116894
0.893581	69.298392		73.870917		67.978363
0.895249	69.042739		74.130464		68.015365
0.896916	68.854118		74.324536		67.128620
0.898583	68.737911		74.449953		65.534302
0.900250	68.695286		74.504277		63.702937
0.901917	68.723703		74.485873		62.220332
0.903584	68.818111		74.393993		61.604752
0.905251	68.972462		74.228861		62.133708
0.906919	69.181119		73.991736		63.746321
0.908586	69.439799		73.684943		66.066573
0.910253	69.745876		73.311839		68.541957
0.911920	70.098042		72.876730		70.633165
0.913587	70.495467		72.384733		71.961209
0.915254	70.936676		71.841612		72.354054
0.916921	71.418404		71.253592		71.811100
0.918588	71.934668		70.627203		70.449646
0.920256	72.476251		69.969140		68.481652
0.921923	73.030764		69.286176		66.219134
0.923590	73.583334		68.585114		64.065171
0.925257	74.117857		67.872764		62.451449
0.926924	74.618587		67.155935		61.732479
0.928591	75.071719		66.441411		62.087991
0.930258	75.466571		65.735896		63.477652
0.931925	75.796029		65.045926		65.657166
0.933593	76.056143		64.377730		68.237883
0.935260	76.244988		63.737082		70.765257
0.936927	76.361175		63.129136		72.803066
0.938594	76.402454		62.558298		74.020116
0.940261	76.364852		62.028124		74.261931
0.941928	76.242569		61.541286		73.572957
0.943595	76.028627		61.099591		72.152388
0.945263	75.716068		60.704050		70.267763
0.946930	75.299360		60.354970		68.176213
0.948597	74.775664		60.052064		66.094372
0.950264	74.145697		59.794543		64.216553
0.951931	73.414034		59.581174		62.736750
0.953598	72.588816		59.410309		61.830855
0.955265	71.680939		59.279881		61.601780
0.956932	70.702858		59.187380		62.027522
0.958600	69.667216		59.129834		62.948143
0.960267	68.585560		59.103817		64.097448
0.961934	67.467415		59.105489		65.156317
0.963601	66.319953		59.130691		65.802908
0.965268	65.148386		59.175086		65.762539
0.966935	63.956986		59.234319		64.875644
0.968602	62.750479		59.304189		63.176024
0.970269	61.535362		59.380804		60.935143
0.971937	60.320735		59.460690		58.624782
0.973604	59.118348		59.540851		56.787037
0.975271	57.941808		59.618777		55.857778
0.976938	56.805176		59.692405		56.026406
0.978605	55.721318		59.760066		57.192232
0.980272	54.700467		59.820426		59.016159
0.981939	53.749313		59.872446		61.024711
0.983606	52.870808		59.915376		62.722475
0.985274	52.064647		59.948781		63.688954
0.986941	51.328245		59.972600		63.655753
0.988608	50.657960		59.987201		62.561701
0.990275	50.050291		59.993440		60.568119
0.991942	49.502833		59.992678		58.017626
0.993609	49.014810		59.986754		55.349354
0.995276	48.587095		59.977912		53.006463
0.996944	48.221681		59.968670		51.364868
0.998611	47.920693		59.961672		50.688676
1.000278	47.685150		59.959526		51.097775
1.001945	47.513785		59.964659		52.535823
1.003612	47.402296		59.979218		54.756335
1.005279	47.343292		60.005007		57.361969
1.006946	47.327051		60.043481		59.903292
1.008613	47.342919		60.095773		61.995841
1.010281	47.381007		60.162729		63.397324
1.011948	47.433712		60.244947		64.013191
1.013615	47.496675		60.342781		63.850836
1.015282	47.568939		60.456312		62.979570
1.016949	47.652336		60.585292		61.534683
1.018616	47.750330		60.729052		59.746907
1.020283	47.866672		60.886417		57.946083
1.021950	48.004217		61.055633		56.505746
1.023618	48.164171		61.234341		55.739747
1.025285	48.345888		61.419589		55.800148
1.026952	48.547201		61.607909		56.628389
1.028619	48.765197		61.795439		57.975067
1.030286	48.997240		61.978072		59.468011
1.031953	49.242071		62.151609		60.704362
1.033620	49.500731		62.311904		61.350178
1.035288	49.777097		62.454966		61.228302
1.036955	50.077823		62.577027		60.368335
1.038622	50.411622		62.674559		58.992866
1.040289	50.787966		62.744278		57.434323
1.041956	51.215496		62.783128		56.019820
1.043623	51.700543		62.788294		54.989103
1.045290	52.246154		62.757235		54.483593
1.046957	52.851901		62.687763		54.585426
1.048625	53.514503		62.578159		55.349044
1.050292	54.229041		62.427307		56.779964
1.051959	54.990396		62.234826		58.768310
1.053626	55.794461		62.001188		61.038424
1.055293	56.638829		61.727774		63.175466
1.056960	57.522776		61.416896		64.733194
1.058627	58.446622		61.071743		65.372674
1.060294	59.410681		60.696296		64.969976
1.061962	60.414074		60.295199		63.654792
1.063629	61.453687		59.873637		61.779030
1.065296	62.523466		59.437219		59.836962
1.066963	63.614196		58.991891		58.353945
1.068630	64.713789		58.543888		57.757016
1.070297	65.808090		58.099705		58.259708
1.071964	66.882093		57.666093		59.807379
1.073631	67.921346		57.250042		62.109923
1.075299	68.913263		56.858735		64.746380
1.076966	69.848025		56.499470		67.286764
1.078633	70.718800		56.179521		69.369513
1.080300	71.521230		55.905966		70.715908
1.081967	72.252323		55.685485		71.119331
1.083634	72.909094		55.524164		70.458749
1.085301	73.487398		55.427312		68.748252
1.086969	73.981317		55.399326		66.190253
1.088636	74.383314		55.443616		63.182686
1.090303	74.685106		55.562573		60.254431
1.091970	74.879009		55.757587		57.950874
1.093637	74.959374		56.029088		56.715114
1.095304	74.923766		56.376587		56.793162
1.096971	74.773612		56.798706		58.171440
1.098638	74.514250		57.293180		60.556582
1.100306	74.154402		57.856832		63.414980
1.101973	73.705245		58.485530		66.083989
1.103640	73.179250		59.174145		67.938735
1.105307	72.589002		59.916523		68.556355
1.106974	71.946204		60.705506		67.806229
1.108641	71.261053		61.532999		65.837404
1.110308	70.542147		62.390102		62.995375
1.111975	69.796971		63.267286		59.726988
1.113643	69.032863		64.154609		56.514181
1.115310	68.258193		65.041938		53.833949
1.116977	67.483400		65.919158		52.110407
1.118644	66.721514		66.776342		51.640661
1.120311	65.987934		67.603883		52.520776
1.121978	65.299460		68.392583		54.615379
1.123645	64.672787		69.133707		57.589357
1.125312	64.122860		69.819034		60.983968
1.126980	63.661506		70.440912		64.300275
1.128647	63.296673		70.992343		67.064634
1.130314	63.032410		71.467093		68.883505
1.131981	62.869496		71.859845		69.506058
1.133648	62.806477		72.166351		68.886438
1.135315	62.840812		72.383598		67.212617
1.136982	62.969855		72.509934		64.876647
1.138650	63.191488		72.545153		62.390123
1.140317	63.504312		72.490522		60.276340
1.141984	63.907394		72.348742		58.975766
1.143651	64.399600		72.123854		58.775985
1.145318	64.978647		71.821110		59.754607
1.146985	65.640070		71.446824		61.738686
1.148652	66.376341		71.008238		64.313412
1.150319	67.176456		70.513401		66.911981
1.151987	68.026144		69.971085		68.980861
1.153654	68.908785		69.390728		70.161921
1.155321	69.806848		68.782386		70.403612
1.156988	70.703522		68.156675		69.945037
1.158655	71.584141		67.524689		69.191802
1.160322	72.437012		66.897875		68.554834
1.161989	73.253485		66.287852		68.321715
1.163656	74.027300		65.706199		68.596193
1.165324	74.753474		65.164209		69.303932
1.166991	75.427112		64.672642		70.243822
1.168658	76.042494		64.241501		71.168872
1.170325	76.592682		63.879848		71.880477
1.171992	77.069700		63.595673		72.300571
1.173659	77.465211		63.395814		72.481462
1.175326	77.771489		63.285933		72.545917
1.176994	77.982501		63.270513		72.596229
1.178661	78.094876		63.352867		72.656841
1.180328	78.108614		63.535136		72.697126
1.181995	78.027358		63.818269		72.718363
1.183662	77.858129		64.201978		72.831500
1.185329	77.610533		64.684669		73.257108
1.186996	77.295522		65.263379		74.236678
1.188663	76.923986		65.933735		75.901973
1.190331	76.505505		66.689954		78.172223
1.191998	76.047585		67.524896		80.728248
1.193665	75.555594		68.430187		83.066561
1.195332	75.033405		69.396388		84.608376
1.196999	74.484522		70.413212		84.840152
1.198666	73.913324		71.469745		83.461100
1.200333	73.326017		72.554658		80.497829
1.202000	72.730974		73.656396		76.341038
1.203668	72.138386		74.763323		71.677635
1.205335	71.559305		75.863831		67.331967
1.207002	71.004384		76.946416		64.076172
1.208669	70.482610		77.999754		62.481441
1.210336	70.000320		79.012774		62.841574
1.212003	69.560651		79.974765		65.151949
1.213670	69.163492		80.875509		69.116314
1.215338	68.805908		81.705451		74.175283
1.217005	68.482951		82.455887		79.576257
1.218672	68.188725		83.119155		84.505338
1.220339	67.917514		83.688801		88.261594
1.222006	67.664738		84.159706		90.407396
1.223673	67.427516		84.528154		90.831242
1.225340	67.204649		84.791833		89.710050
1.227007	66.996025		84.949783		87.408830
1.228675	66.801565		85.002313		84.375366
1.230342	66.620051		84.950886		81.068101
1.232009	66.448182		84.798027		77.913682
1.233676	66.280225		84.547240		75.270104
1.235343	66.108393		84.202966		73.387620
1.237010	65.923898		83.770557		72.377413
1.238677	65.718396		83.256268		72.195555
1.240344	65.485425		82.667235		72.642723
1.242012	65.221494		82.011437		73.380132
1.243679	64.926570		81.297600		73.970175
1.245346	64.603951		80.535068		73.961593
1.247013	64.259624		79.733621		73.026797
1.248680	63.901327		78.903267		71.111034
1.250347	63.537527		78.054020		68.513575
1.252014	63.176514		77.195701		65.836917
1.253681	62.825756		76.337764		63.803015
1.255349	62.491641		75.489177		63.007703
1.257016	62.179654		74.658350		63.721825
1.258683	61.894968		73.853109		65.817868
1.260350	61.643356		73.080701		68.827484
1.262017	61.432165		72.347796		72.082112
1.263684	61.271082		71.660484		74.880925
1.265351	61.172404		71.024243		76.645535
1.267019	61.150626		70.443873		77.039028
1.268686	61.221376		69.923407		76.034582
1.270353	61.399903		69.466020		73.914607
1.272020	61.699497		69.073947		71.191424
1.273687	62.130250		68.748440		68.475817
1.275354	62.698446		68.489775		66.343931
1.277021	63.406672		68.297312		65.240652
1.278688	64.254523		68.169606		65.427335
1.280356	65.239621		68.104553		66.958342
1.282023	66.358612		68.099545		69.670193
1.283690	67.607885		68.151619		73.191831
1.285357	68.983877		68.257571		77.001303
1.287024	70.482927		68.414038		80.530116
1.288691	72.100750		68.617532		83.277754
1.290358	73.831651		68.864455		84.891569
1.292025	75.667634		69.151084		85.195074
1.293693	77.597564		69.473577		84.185495
1.295360	79.606607		69.827999		82.038072
1.297027	81.676093		70.210376		79.126036
1.298694	83.783954		70.616797		76.015906
1.300361	85.905720		71.043536		73.388905
1.302028	88.015927		71.487183		71.885540
1.303695	90.089647		71.944759		71.926887
1.305363	92.103771		72.413798		73.590608
1.307030	94.037743		72.892380		76.595219
1.308697	95.873580		73.379100		80.386034
1.310364	97.595264		73.873003		84.271375
1.312031	99.187773		74.373477		87.562190
1.313698	100.636145		74.880147		89.693980
1.315365	101.924902		75.392772		90.320862
1.317032	103.038044		75.911184		89.370648
1.318700	103.959628		76.435252		87.048824
1.320367	104.674755		76.964886		83.786837
1.322034	105.170763		77.500063		80.152802
1.323701	105.438363		78.040861		76.758465
1.325368	105.472533		78.587464		74.177444
1.327035	105.273039		79.140158		72.859939
1.328702	104.844503		79.699262		73.032124
1.330369	104.196022		80.265044		74.602810
1.332037	103.340365		80.837593		77.133291
1.333704	102.292879		81.416692		79.925555
1.335371	101.070322		82.001709		82.228456
1.337038	99.689860		82.591514		83.481087
1.338705	98.168497		83.184462		83.480518
1.340372	96.523078		83.778414		82.405327
1.342039	94.770870		84.370811		80.704474
1.343706	92.930494		84.958774		78.921405
1.345374	91.022863		85.539206		77.535255
1.347041	89.071757		86.108884		76.863231
1.348708	87.103762		86.664510		77.023484
1.350375	85.147512		87.202743		77.945970
1.352042	83.232397		87.720183		79.423357
1.353709	81.387038		88.213356		81.185989
1.355376	79.637859		88.678692		82.972378
1.357044	78.008040		89.112534		84.565785
1.358711	76.516966		89.511180		85.784785
1.360378	75.180181		89.870970		86.452098
1.362045	74.009761		90.188413		86.391824
1.363712	73.014942		90.460338		85.481638
1.365379	72.202866		90.684053		83.731669
1.367046	71.579253		90.857481		81.331902
1.368713	71.148884		90.979261		78.627233
1.370381	70.915723		91.048800		76.027498
1.372048	70.882620		91.066275		73.904351
1.373715	71.050588		91.032588		72.525855
1.375382	71.417811		90.949304		72.034086
1.377049	71.978629		90.818578		72.437850
1.378716	72.722842		90.643100		73.604628
1.380383	73.635594		90.426078		75.265712
1.382050	74.697972		90.171237		77.062692
1.383718	75.888219		89.882853		78.647341
1.385385	77.183276		89.565783		79.804842
1.387052	78.560259		89.225490		80.540590
1.388719	79.997554		88.868025		81.089059
1.390386	81.475311		88.499961		81.846150
1.392053	82.975356		88.128285		83.251613
1.393720	84.480684		87.760234		85.652898
1.395388	85.974758		87.403112		89.179738
1.397055	87.440886		87.064095		93.658520
1.398722	88.861835		86.750053		98.603733
1.400389	90.219792		86.467404		103.320865
1.402056	91.496694		86.222017		107.109012
1.403723	92.674884		86.019150		109.484442
1.405390	93.738041		85.863428		110.320724
1.407057	94.672224		85.758834		109.840839
1.408725	95.466879		85.708700		108.476783
1.410392	96.115577		85.715671		106.684993
1.412059	96.616273		85.781648		104.816665
1.413726	96.970964		85.907694		103.082235
1.415393	97.184774		86.093924		101.581549
1.417060	97.264673		86.339398		100.350440
1.418727	97.218173		86.642033		99.392729
1.420394	97.052361		86.998564		98.694897
1.422062	96.773519		87.404560		98.236552
1.423729	96.387380		87.854495		98.000154
1.425396	95.899864		88.341879		97.969242
1.427063	95.317997		88.859409		98.115640
1.428730	94.650685		89.399143		98.394919
1.430397	93.909092		89.952663		98.762016
1.432064	93.106518		90.511206		99.194415
1.433731	92.257801		91.065769		99.696087
1.435399	91.378400		91.607186		100.265176
1.437066	90.483320		92.126184		100.844632
1.438733	89.586072		92.613436		101.307524
1.440400	88.697814		93.059642		101.509138
1.442067	87.826787		93.455634		101.374354
1.443734	86.978145		93.792520		100.946632
1.445401	86.154238		94.061874		100.343244
1.447069	85.355309		94.255939		99.627658
1.448736	84.580482		94.367833		98.681422
1.450403	83.828797		94.391735		97.174512
1.452070	83.099999		94.323029		94.671753
1.453737	82.394833		94.158387		90.827694
1.455404	81.714727		93.895796		85.577675
1.457071	81.060977		93.534538		79.239395
1.458738	80.433696		93.075135		72.481171
1.460406	79.830897		92.519281		66.168417
1.462073	79.248012		91.869787		61.139402
1.463740	78.678023		91.130542		57.979293
1.465407	78.112178		90.306499		56.870739
1.467074	77.541092		89.403676		57.583899
1.468741	76.955968		88.429162		59.608867
1.470408	76.349682		87.391106		62.360232
1.472075	75.717528		86.298664		65.347362
1.473743	75.057558		85.161907		68.228836
1.475410	74.370523		83.991669		70.750460
1.477077	73.659478		82.799354		72.654353
1.478744	72.929138		81.596700		73.664219
1.480411	72.185117		80.395545		73.581647
1.482078	71.433187		79.207597		72.434716
1.483745	70.678739		78.044236		70.571631
1.485413	69.926621		76.916370		68.616968
1.487080	69.181447		75.834327		67.292089
1.488747	68.448336		74.807786		67.182182
1.490414	67.733903		73.845733		68.550378
1.492081	67.047155		72.956409		71.264124
1.493748	66.400002		72.147251		74.851670
1.495415	65.807143		71.424797		78.661330
1.497082	65.285305		70.794572		82.060767
1.498750	64.852014		70.260958		84.602046
1.500417	64.524188		69.827063		86.091144
1.502084	64.316909		69.494621		86.540502
1.503751	64.242604		69.263932		86.050258
1.505418	64.310762		69.133862		84.713390
1.507085	64.528115		69.101900		82.617951
1.508752	64.899140		69.164271		79.938347
1.510419	65.426668		69.316088		77.029768
1.512087	66.112448		69.551516		74.420519
1.513754	66.957525		69.863940		72.661748
1.515421	67.962368		70.246102		72.105753
1.517088	69.126691		70.690216		72.748562
1.518755	70.448968		71.188047		74.235814
1.520422	71.925665		71.730976		76.031680
1.522089	73.550334		72.310056		77.658468
1.523756	75.312770		72.916092		78.881206
1.525424	77.198498		73.539750		79.755024
1.527091	79.188800		74.171707		80.535185
1.528758	81.261368		74.802834		81.508489
1.530425	83.391463		75.424407		82.826113
1.532092	85.553331		76.028316		84.415431
1.533759	87.721501		76.607257		86.015639
1.535426	89.871692		77.154878		87.320419
1.537094	91.981138		77.665871		88.150680
1.538761	94.028390		78.136014		88.551908
1.540428	95.992762		78.562153		88.739829
1.542095	97.853718		78.942163		88.912467
1.543762	99.590443		79.274884		89.048711
1.545429	101.181771		79.560074		88.836438
1.547096	102.606516		79.798370		87.796768
1.548763	103.844126		79.991284		85.548777
1.550431	104.875587		80.141206		82.065558
1.552098	105.684422		80.251430		77.771916
1.553765	106.257689		80.326151		73.431492
1.555432	106.586833		80.370444		69.889565
1.557099	106.668253		80.390195		67.797910
1.558766	106.503444		80.391976		67.436762
1.560433	106.098637		80.382882		68.689590
1.562100	105.463990		80.370327		71.152092
1.563768	104.612521		80.361841		74.307960
1.565435	103.559046		80.364868		77.693148
1.567102	102.319450		80.386613		80.982143
1.568769	100.910460		80.433917		83.966627
1.570436	99.349965		80.513196		86.461394
1.572103	97.657701		80.630405		88.223458
1.573770	95.856019		80.791034		88.964987
1.575438	93.970412		81.000091		88.478997
1.577105	92.029565		81.262091		86.809171
1.578772	90.064858		81.581001		84.339460
1.580439	88.109398		81.960170		81.714775
1.582106	86.196800		82.402237		79.615135
1.583773	84.359920		82.909042		78.501816
1.585440	82.629743		83.481547		78.468735
1.587107	81.034538		84.119800		79.265216
1.588775	79.599323		84.822949		80.452324
1.590442	78.345667		85.589308		81.587154
1.592109	77.291819		86.416475		82.343793
1.593776	76.453115		87.301485		82.542744
1.595443	75.842555		88.240971		82.112962
1.597110	75.471360		89.231321		81.035198
1.598777	75.349307		90.268806		79.314261
1.600444	75.484642		91.349664		77.003370
1.602112	75.883544		92.470157		74.272134
1.603779	76.549213		93.626589		71.480470
1.605446	77.480854		94.815320		69.193387
1.607113	78.672868		96.032790		68.075128
1.608780	80.114524		97.275563		68.664680
1.610447	81.790263		98.540405		71.123593
1.612114	83.680572		99.824394		75.093635
1.613781	85.763210		101.125047		79.768732
1.615449	88.014508		102.440444		84.177634
1.617116	90.410445		103.769332		87.549445
1.618783	92.927353		105.111192		89.586886
1.620450	95.542222		106.466247		90.535714
1.622117	98.232675		107.835419		91.052426
1.623784	100.976743		109.220236		91.960821
1.625451	103.752559		110.622701		94.013321
1.627119	106.538083		112.045158		97.733888
1.628786	109.310938		113.490150		103.357708
1.630453	112.048481		114.960320		110.847622
1.632120	114.728169		116.458325		119.955761
1.633787	117.328285		117.986792		130.289760
1.635454	119.828942		119.548286		141.348763
1.637121	122.213204		121.145278		152.525720
1.638788	124.468064		122.780094		163.108248
1.640456	126.585019		124.454835		172.328293
1.642123	128.560069		126.171248		179.492438
1.643790	130.393128		127.930578		184.162780
1.645457	132.087009		129.733385		186.297060
1.647124	133.646288		131.579374		186.260097
1.648791	135.076358		133.467243		184.688254
1.650458	136.382901		135.394578		182.271221
1.652125	137.571860		137.357800		179.559542
1.653793	138.649798		139.352174		176.880165
1.655460	139.624446		141.371862		174.361972
1.657127	140.505201		143.410011		172.009787
1.658794	141.303420		145.458858		169.765823
1.660461	142.032410		147.509825		167.536701
1.662128	142.707120		149.553604		165.200606
1.663795	143.343561		151.580218		162.623811
1.665463	143.958001		153.579066		159.701700
1.667130	144.566003		155.538967		156.414898
1.668797	145.181434		157.448221		152.884157
1.670464	145.815589		159.294701		149.408209
1.672131	146.476624		161.065996		146.456390
1.673798	147.169433		162.749606		144.583306
1.675465	147.896026		164.333177		144.260466
1.677132	148.656305		165.804772		145.669012
1.678800	149.449009		167.153139		148.543818
1.680467	150.272535		168.367972		152.167839
1.682134	151.125377		169.440120		155.553238
1.683801	152.006044		170.361761		157.741333
1.685468	152.912527		171.126520		158.088290
1.687135	153.841527		171.729540		156.420364
1.688802	154.787726		172.167542		153.019770
1.690469	155.743376		172.438857		148.490717
1.692137	156.698340		172.543484		143.595419
1.693804	157.640559		172.483144		139.117651
1.695471	158.556854		172.261365		135.755168
1.697138	159.433882		171.883555		134.020937
1.698805	160.259104		171.357079		134.146401
1.700472	161.021654		170.691287		136.003367
1.702139	161.713019		169.897507		139.079533
1.703806	162.327459		168.988958		142.540843
1.705474	162.862096		167.980608		145.393335
1.707141	163.316672		166.888965		146.735304
1.708808	163.693008		165.731821		146.058311
1.710475	163.994331		164.527980		143.501795
1.712142	164.224660		163.296981		139.932088
1.713809	164.388486		162.058844		136.753935
1.715476	164.490896		160.833838		135.470447
1.717144	164.538131		159.642286		137.141121
1.718811	164.538424		158.504379		141.972278
1.720478	164.502846		157.439999		149.234483
1.722145	164.445835		156.468525		157.544891
1.723812	164.385217		155.608617		165.381390
1.725479	164.341665		154.877961		171.605003
1.727146	164.337726		154.293002		175.785760
1.728813	164.396653		153.868652		178.231479
1.730481	164.541281		153.618017		179.743241
1.732148	164.793137		153.552158		181.203022
1.733815	165.171842		153.679891		183.135214
1.735482	165.694826		154.007673		185.395757
1.737149	166.377283		154.539542		187.118678
1.738816	167.232317		155.277127		186.976484
1.740483	168.271195		156.219713		183.703058
1.742150	169.503638		157.364326		176.709673
1.743818	170.938018		158.705841		166.544720
1.745485	172.581333		160.237078		154.973813
1.747152	174.438880		161.948895		144.598570
1.748819	176.513578		163.830276		138.117137
1.750486	178.805050		165.868421		137.475910
1.752153	181.308677		168.048870		143.216918
1.753820	184.014881		170.355665		154.264060
1.755488	186.908903		172.771566		168.238213
1.757155	189.971157		175.278329		182.203940
1.758822	193.178117		177.857028		193.583211
1.760489	196.503500		180.488419		200.888951
1.762156	199.919440		183.153306		204.001121
1.763823	203.397410		185.832898		203.919601
1.765490	206.908752		188.509131		202.171418
1.767157	210.424830		191.164941		200.193500
1.768825	213.916939		193.784490		198.973845
1.770492	217.356137		196.353344		199.034045
1.772159	220.713134		198.858613		200.615808
1.773826	223.958347		201.289088		203.849599
1.775493	227.062164		203.635357		208.767061
1.777160	229.995431		205.889948		215.180808
1.778827	232.730175		208.047459		222.574155
1.780494	235.240542		210.104704		230.138628
1.782162	237.503882		212.060829		236.983925
1.783829	239.501838		213.917395		242.425077
1.785496	241.221270		215.678396		246.205900
1.787163	242.654807		217.350214		248.549076
1.788830	243.800888		218.941488		250.003903
1.790497	244.663305		220.462914		251.159810
1.792164	245.250384		221.927003		252.360078
1.793831	245.574084		223.347790		253.555130
1.795499	245.649288		224.740551		254.376039
1.797166	245.493495		226.121519		254.396628
1.798833	245.126940		227.507630		253.435028
1.800500	244.573001		228.916282		251.709900
1.802167	243.858672		230.365112		249.750859
1.803834	243.014856		231.871783		248.112106
1.805501	242.076320		233.453738		247.060197
1.807169	241.081267		235.127953		246.422586
1.808836	240.070569		236.910638		245.674602
1.810503	239.086753		238.816932		244.190843
1.812170	238.172861		240.860570		241.510082
1.813837	237.371269		243.053568		237.495377
1.815504	236.722560		245.405939		232.359747
1.817171	236.264556		247.925455		226.602251
1.818838	236.031594		250.617489		220.912824
1.820506	236.054146		253.484921		216.067346
1.822173	236.358798		256.528121		212.809256
1.823840	236.968517		259.744988		211.729153
1.825507	237.903034		263.131016		213.169598
1.827174	239.179106		266.679392		217.169139
1.828841	240.810445		270.381085		223.435532
1.830508	242.807231		274.224936		231.330908
1.832175	245.175275		278.197746		239.877713
1.833843	247.915081		282.284383		247.840759
1.835510	251.021065		286.467906		253.948255
1.837177	254.481204		290.729741		257.242898
1.838844	258.277186		295.049912		257.450214
1.840511	262.385062		299.407329		255.196974
1.842178	266.776200		303.780126		251.947468
1.843845	271.418383		308.146038		249.639410
1.845513	276.276852		312.482796		250.135373
1.847180	281.315202		316.768504		254.679964
1.848847	286.496096		320.981993		263.542850
1.850514	291.781771		325.103122		275.966120
1.852181	297.134374		329.113034		290.441862
1.853848	302.516141		332.994355		305.229822
1.855515	307.889464		336.731363		318.925232
1.857182	313.216932		340.310137		330.854117
1.858850	318.461487		343.718691		341.138218
1.860517	323.586828		346.947124		350.429564
1.862184	328.558172		349.987770		359.488942
1.863851	333.343346		352.835342		368.848742
1.865518	337.914061		355.487065		378.707153
1.867185	342.247102		357.942754		389.021896
1.868852	346.325163		360.204849		399.635668
1.870519	350.137150		362.278364		410.270713
1.872187	353.677932		364.170762		420.377464
1.873854	356.947678		365.891765		428.989919
1.875521	359.951020		367.453102		434.783018
1.877188	362.696290		368.868225		436.413995
1.878855	365.194988		370.152014		433.045412
1.880522	367.461519		371.320491		424.810138
1.882189	369.513162		372.390543		412.976518
1.883856	371.370141		373.379684		399.708693
1.885524	373.055687		374.305819		387.501334
1.887191	374.596009		375.187025		378.502784
1.888858	376.020118		376.041310		373.981843
1.890525	377.359453		376.886366		374.127314
1.892192	378.647294		377.739280		378.216310
1.893859	379.917901		378.616231		385.022131
1.895526	381.205405		379.532171		393.239921
1.897194	382.542521		380.500515		401.734439
1.898861	383.959259		381.532864		409.555189
1.900528	385.481861		382.638779		415.838047
1.902195	387.132150		383.825635		419.785778
1.903862	388.927389		385.098535		420.831466
1.905529	390.880574		386.460315		418.913055
1.907196	393.000951		387.911586		414.659668
1.908863	395.294492		389.450828		409.311798
1.910531	397.764107		391.074502		404.364439
1.912198	400.409508		392.777159		401.105922
1.913865	403.226769		394.551555		400.277669
1.915532	406.207748		396.388762		401.977996
1.917199	409.339584		398.278286		405.775377
1.918866	412.604428		400.208214		410.896559
1.920533	415.979502		402.165391		416.369910
1.922200	419.437481		404.135652		421.103025
1.923868	422.947157		406.104106		423.958314
1.925535	426.474309		408.055468		423.897280
1.927202	429.982723		409.974425		420.212930
1.928869	433.435306		411.846014		412.803310
1.930536	436.795197		413.655985		402.385107
1.932203	440.026771		415.391133		390.531616
1.933870	443.096394		417.039568		379.457651
1.935538	445.972829		418.590940		371.555506
1.937205	448.627299		420.036595		368.794136
1.938872	451.033336		421.369695		372.184770
1.940539	453.166628		422.585308		381.516230
1.942206	455.005091		423.680486		395.448439
1.943873	456.529328		424.654342		411.892957
1.945540	457.723437		425.508125		428.503791
1.947207	458.576051		426.245286		443.106960
1.948875	459.081336		426.871528		453.995935
1.950542	459.239729		427.394800		460.118988
1.952209	459.058233		427.825252		461.194839
1.953876	458.550264		428.175101		457.730841
1.955543	457.735115		428.458432		450.876691
1.957210	456.637196		428.690928		442.090742
1.958877	455.285189		428.889537		432.710043
1.960544	453.711225		429.072118		423.611164
1.962212	451.950134		429.257065		415.125078
1.963879	450.038786		429.462947		407.221209
1.965546	448.015554		429.708172		399.818330
1.967213	445.919915		430.010683		393.026543
1.968880	443.792206		430.387678		387.192813
1.970547	441.673487		430.855350		382.754623
1.972214	439.605380		431.428627		380.015693
1.973881	437.629723		432.120901		378.981240
1.975549	435.787892		432.943746		379.337868
1.977216	434.119749		433.906616		380.586362
1.978883	432.662303		435.016553		382.263281
1.980550	431.448297		436.277904		384.138369
1.982217	430.504999		437.692092		386.280530
1.983884	429.853400		439.257446		388.952854
1.985551	429.507923		440.969114		392.396148
1.987219	429.476585		442.819058		396.639982
1.988886	429.761442		444.796138		401.477722
1.990553	430.359110		446.886260		406.630849
1.992220	431.261180		449.072577		411.981070
1.993887	432.454459		451.335722		417.688059
1.995554	433.921041		453.654058		424.088676
1.997221	435.638297		456.003930		431.436740
1.998888	437.578855		458.359924		439.671968
2.000556	439.710641		460.695142		448.393964
2.002223	441.997006		462.981491		457.065291
2.003890	444.396991		465.190019		465.304244
2.005557	446.865784		467.291294		473.077162
2.007224	449.355453		469.255838		480.679836
2.008891	451.816001		471.054606		488.538151
2.010558	454.196716		472.659500		496.960383
2.012225	456.447675		474.043885		505.974632
2.013893	458.521191		475.183091		515.311578
2.015560	460.372971		476.054868		524.516775
2.017227	461.962848		476.639779		533.128866
2.018894	463.255081		476.921530		540.836575
2.020561	464.218334		476.887229		547.534794
2.022228	464.825582		476.527584		553.243580
2.023895	465.054143		475.837061		557.923364
2.025562	464.885983		474.814017		561.292194
2.027230	464.308302		473.460799		562.774733
2.028897	463.314280		471.783836		561.642229
2.030564	461.903823		469.793705		557.275509
2.032231	460.084132		467.505150		549.400150
2.033898	457.870005		464.937060		538.166682
2.035565	455.283846		462.112358		524.059916
2.037232	452.355400		459.057816		507.738912
2.038900	449.121231		455.803773		489.936644
2.040567	445.623973		452.383765		471.466124
2.042234	441.911349		448.834083		453.273551
2.043901	438.035039		445.193283		436.441233
2.045568	434.049498		441.501665		422.084635
2.047235	430.010896		437.800757		411.162228
2.048902	425.976300		434.132804		404.267565
2.050569	422.003165		430.540280		401.471966
2.052237	418.149080		427.065427		402.260762
2.053904	414.471572		423.749792		405.594381
2.055571	411.027779		420.633769		410.112147
2.057238	407.873793		417.756130		414.449568
2.058905	405.063635		415.153534		417.574902
2.060572	402.647921		412.860032		419.013952
2.062239	400.672431		410.906571		418.861737
2.063906	399.176824		409.320517		417.584294
2.065574	398.193661		408.125232		415.734495
2.067241	397.747840		407.339714		413.743945
2.068908	397.856402		406.978324		411.877053
2.070575	398.528595		407.050613		410.309585
2.072242	399.766110		407.561237		409.213887
2.073909	401.563399		408.509963		408.750813
2.075576	403.908049		409.891743		408.967478
2.077244	406.781185		411.696831		409.689792
2.078911	410.157849		413.910946		410.503598
2.080578	414.007318		416.515450		410.857157
2.082245	418.293290		419.487551		410.253386
2.083912	422.973969		422.800535		408.461714
2.085579	428.002143		426.424044		405.667890
2.087246	433.325412		430.324405		402.490863
2.088913	438.886726		434.465034		399.826760
2.090581	444.625349		438.806911		398.545806
2.092248	450.478206		443.309115		399.163452
2.093915	456.381482		447.929419		401.660161
2.095582	462.272212		452.624908		405.562609
2.097249	468.089648		457.352595		410.245646
2.098916	473.776228		462.070026		415.271248
2.100583	479.278151		466.735830		420.549515
2.102250	484.545652		471.310224		426.226197
2.103918	489.533169		475.755461		432.396538
2.105585	494.199545		480.036241		438.866352
2.107252	498.508353		484.120069		445.138631
2.108919	502.428340		487.977607		450.640625
2.110586	505.933935		491.583000		455.039662
2.112253	509.005779		494.914190		458.437834
2.113920	511.631213		497.953219		461.322976
2.115588	513.804734		500.686480		464.311118
2.117255	515.528354		503.104935		467.829131
2.118922	516.811798		505.204237		471.906679
2.120589	517.672440		506.984781		476.188096
2.122256	518.134875		508.451641		480.166534
2.123923	518.230115		509.614414		483.528394
2.125590	517.994482		510.486988		486.426344
2.127257	517.468372		511.087227		489.509646
2.128925	516.695103		511.436634		493.650401
2.130592	515.720036		511.559976		499.484410
2.132259	514.590050		511.484912		507.022797
2.133926	513.353296		511.241614		515.569603
2.135593	512.059060		510.862389		524.001742
2.137260	510.757522		510.381287		531.245883
2.138927	509.499253		509.833690		536.667719
2.140594	508.334397		509.255858		540.162325
2.142262	507.311631		508.684446		541.951598
2.143929	506.477029		508.155982		542.287587
2.145596	505.872981		507.706322		541.291697
2.147263	505.537259		507.370094		539.029490
2.148930	505.502266		507.180173		535.733996
2.150597	505.794478		507.167184		531.979655
2.152264	506.434100		507.359082		528.650357
2.153931	507.434946		507.780794		526.690622
2.155599	508.804572		508.453948		526.761671
2.157266	510.544642		509.396660		528.975915
2.158933	512.651429		510.623381		532.851309
2.160600	515.116335		512.144784		537.529254
2.162267	517.926262		513.967664		542.175034
2.163934	521.063742		516.094866		546.382620
2.165601	524.506836		518.525219		550.379726
2.167269	528.228917		521.253503		554.907089
2.168936	532.198544		524.270451		560.819802
2.170603	536.379638		527.562818		568.627878
2.172270	540.732059		531.113510		578.229363
2.173937	545.212583		534.901804		588.962850
2.175604	549.776104		538.903630		599.905453
2.177271	554.376873		543.091935		610.200832
2.178938	558.969578		547.437080		619.219208
2.180606	563.510168		551.907267		626.509444
2.182273	567.956438		556.468967		631.665028
2.183940	572.268409		561.087337		634.267782
2.185607	576.408592		565.726606		633.987476
2.187274	580.342179		570.350438		630.780508
2.188941	584.037181		574.922276		625.046868
2.190608	587.464527		579.405680		617.631872
2.192275	590.598180		583.764670		609.659189
2.193943	593.415321		587.964090		602.262814
2.195610	595.896661		591.969989		596.311168
2.197277	598.026911		595.750018		592.209432
2.198944	599.795351		599.273825		589.842199
2.200611	601.196342		602.513429		588.678745
2.202278	602.229634		605.443550		588.007897
2.203945	602.900278		608.041879		587.205028
2.205613	603.218132		610.289281		585.902973
2.207280	603.197024		612.169917		583.995574
2.208947	602.853780		613.671316		581.519079
2.210614	602.207351		614.784391		578.531881
2.212281	601.278195		615.503428		575.088035
2.213948	600.087986		615.826064		571.303598
2.215615	598.659545		615.753261		567.425562
2.217282	597.016893		615.289291		563.809189
2.218950	595.185250		614.441707		560.795519
2.220617	593.190919		613.221313		558.567803
2.222284	591.061034		611.642095		557.074480
2.223951	588.823189		609.721122		556.049400
2.225618	586.504992		607.478378		555.095313
2.227285	584.133560		604.936547		553.772295
2.228952	581.734959		602.120751		551.665019
2.230619	579.333625		599.058243		548.449882
2.232287	576.951804		595.778095		543.981993
2.233954	574.609142		592.310890		538.377785
2.235621	572.322511		588.688434		532.041773
2.237288	570.106167		584.943511		525.605980
2.238955	567.972220		581.109660		519.801248
2.240622	565.931291		577.220988		515.321207
2.242289	563.993150		573.311981		512.729601
2.243956	562.167144		569.417321		512.408575
2.245624	560.462282		565.571669		514.515248
2.247291	558.887022		561.809427		518.937346
2.248958	557.448879		558.164474		525.273725
2.250625	556.154075		554.669877		532.870494
2.252292	555.007369		551.357607		540.916322
2.253959	554.012170		548.258265		548.564513
2.255626	553.170874		545.400846		555.042502
2.257294	552.485349		542.812539		559.742743
2.258961	551.957445		540.518579		562.312932
2.260628	551.589450		538.542142		562.737024
2.262295	551.384450		536.904264		561.355476
2.263962	551.346585		535.623775		558.771101
2.265629	551.481178		534.717220		555.643108
2.267296	551.794721		534.198771		552.457899
2.268963	552.294658		534.080104		549.411256
2.270631	552.988977		534.370260		546.479778
2.272298	553.885640		535.075495		543.630612
2.273965	554.991970		536.199143		541.024825
2.275632	556.314167		537.741506		539.081747
2.277299	557.857077		539.699787		538.374072
2.278966	559.624270		542.068077		539.440650
2.280633	561.618342		544.837392		542.644202
2.282300	563.841257		547.995753		548.138374
2.283968	566.294525		551.528287		555.915498
2.285635	568.979073		555.417346		565.865343
2.287302	571.894793		559.642611		577.794060
2.288969	575.039861		564.181192		591.395987
2.290636	578.410000		569.007711		606.205564
2.292303	581.997855		574.094380		621.564010
2.293970	585.792579		579.411091		636.628874
2.295638	589.779666		584.925532		650.454184
2.297305	593.940977		590.603347		662.155489
2.298972	598.254926		596.408360		671.124275
2.300639	602.696754		602.302841		677.201679
2.302306	607.238905		608.247849		680.716189
2.303973	611.851457		614.203588		682.351678
2.305640	616.502615		620.129809		682.909928
2.307307	621.159166		625.986188		683.095025
2.308975	625.786834		631.732710		683.413023
2.310642	630.350453		637.330009		684.175362
2.312309	634.813977		642.739701		685.518863
2.313976	639.140432		647.924691		687.372743
2.315643	643.291976		652.849485		689.390291
2.317310	647.230252		657.480510		690.940883
2.318977	650.917102		661.786464		691.248639
2.320644	654.315603		665.738680		689.661716
2.322312	657.391255		669.311523		685.930667
2.323979	660.113118		672.482779		680.356123
2.325646	662.454708		675.234040		673.738171
2.327313	664.394578		677.551044		667.160528
2.328980	665.916598		679.423962		661.706847
2.330647	667.010052		680.847613		658.204640
2.332314	667.669653		681.821602		657.052957
2.333981	667.895580		682.350388		658.161449
2.335649	667.693564		682.443280		661.011196
2.337316	667.074996		682.114394		664.814030
2.338983	666.057049		681.382569		668.705142
2.340650	664.662775		680.271267		671.888862
2.342317	662.921209		678.808441		673.690823
2.343984	660.867476		677.026387		673.541374
2.345651	658.542871		674.961553		670.972997
2.347319	655.994819		672.654294		665.696724
2.348986	653.276594		670.148550		657.738073
2.350653	650.446684		667.491451		647.541538
2.352320	647.567785		664.732829		635.954699
2.353987	644.705519		661.924655		624.072503
2.355654	641.927062		659.120421		613.004849
2.357321	639.299886		656.374471		603.659907
2.358988	636.890777		653.741333		596.595326
2.360656	634.765129		651.275043		591.938818
2.362323	632.986457		649.028498		589.374367
2.363990	631.615945		647.052833		588.214057
2.365657	630.711890		645.396829		587.579083
2.367324	630.328943		644.106342		586.672812
2.368991	630.517161		643.223735		585.062811
2.370658	631.320941		642.787329		582.857014
2.372325	632.777942		642.830848		580.706710
2.373993	634.918097		643.382871		579.658481
2.375660	637.762751		644.466317		580.928923
2.377327	641.323938		646.097961		585.663080
2.378994	645.603820		648.288029		594.695323
2.380661	650.594319		651.039879		608.312118
2.382328	656.277016		654.349791		626.050459
2.383995	662.623359		658.206879		646.622328
2.385663	669.595169		662.593114		668.057893
2.387330	677.145352		667.483459		688.079213
2.388997	685.218646		672.846085		704.606600
2.390664	693.752261		678.642670		716.232975
2.392331	702.676330		684.828747		722.513782
2.393998	711.914202		691.354108		724.000887
2.395665	721.382734		698.163254		722.041897
2.397332	730.992761		705.195904		718.420879
2.399000	740.649898		712.387567		714.940144
2.400667	750.255721		719.670190		713.056988
2.402334	759.709281		726.972895		713.678639
2.404001	768.908784		734.222791		717.163203
2.405668	777.753281		741.345860		723.486899
2.407335	786.144241		748.267904		732.456929
2.409002	793.986932		754.915515		743.831762
2.410669	801.191640		761.217046		757.288132
2.412337	807.674761		767.103565		772.293115
2.414004	813.359781		772.509744		788.004558
2.415671	818.178145		777.374703		803.296271
2.417338	822.069987		781.642768		816.921929
2.419005	824.984738		785.264175		827.756234
2.420672	826.881646		788.195709		835.034568
2.422339	827.730315		790.401294		838.546009
2.424006	827.511330		791.852531		838.754951
2.425674	826.216969		792.529183		836.802609
2.427341	823.851924		792.419599		834.317379
2.429008	820.433854		791.521049		833.001180
2.430675	815.993591		789.839954		834.068627
2.432342	810.574890		787.391993		837.744092
2.434009	804.233699		784.202065		843.062146
2.435676	797.037093		780.304101		848.100258
2.437344	789.062026		775.740739		850.564258
2.439011	780.394106		770.562851		848.489037
2.440678	771.126504		764.828969		840.792373
2.442345	761.359011		758.604612		827.514471
2.444012	751.197168		751.961539		809.717518
2.445679	740.751355		744.976953		789.126577
2.447346	730.135771		737.732659		767.640524
2.449013	719.467257		730.314174		746.861263
2.450681	708.864005		722.809805		727.787600
2.452348	698.444181		715.309660		710.762198
2.454015	688.324491		707.904622		695.649136
2.455682	678.618662		700.685259		682.115409
2.457349	669.435847		693.740700		669.858192
2.459016	660.878978		687.157489		658.689520
2.460683	653.043166		681.018448		648.513796
2.462350	646.014303		675.401574		639.302718
2.464018	639.867989		670.379012		631.130708
2.465685	634.668873		666.016116		624.240367
2.467352	630.470345		662.370624		619.055449
2.469019	627.314466		659.491951		616.087356
2.470686	625.231935		657.420599		615.761688
2.472353	624.241950		656.187672		618.248498
2.474020	624.351919		655.814502		623.360168
2.475688	625.557051		656.312355		630.523932
2.477355	627.840008		657.682241		638.818993
2.479022	631.170763		659.914815		647.097512
2.480689	635.506796		662.990388		654.223870
2.482356	640.793653		666.879056		659.416995
2.484023	646.965808		671.540968		662.576779
2.485690	653.947735		676.926747		664.406400
2.487357	661.655110		682.978059		666.209043
2.489025	669.996097		689.628330		669.422979
2.490692	678.872709		696.803599		675.120040
2.492359	688.182223		704.423475		683.706275
2.494026	697.818590		712.402178		694.927879
2.495693	707.673763		720.649626		708.099672
2.497360	717.638863		729.072559		722.368765
2.499027	727.605160		737.575657		736.866409
2.500694	737.464942		746.062680		750.725788
2.502362	747.112386		754.437590		763.046902
2.504029	756.444575		762.605687		772.921302
2.505696	765.362754		770.474741		779.589380
2.507363	773.773801		777.956130		782.713080
2.509030	781.591796		784.965959		782.653534
2.510697	788.739482		791.426164		780.591694
2.512364	795.149440		797.265550		778.347585
2.514031	800.764852		802.420759		777.865033
2.515699	805.539863		806.837123		780.516518
2.517366	809.439649		810.469390		786.538467
2.519033	812.440330		813.282298		794.900173
2.520700	814.528846		815.250995		803.708139
2.522367	815.702853		816.361307		810.953334
2.524034	815.970611		816.609859		815.207714
2.525701	815.350833		816.004076		815.923973
2.527369	813.872465		814.562069		813.267586
2.529036	811.574406		812.312411		807.707345
2.530703	808.505178		809.293830		799.699406
2.532370	804.722546		805.554786		789.665348
2.534037	800.293035		801.152953		778.204655
2.535704	795.291245		796.154575		766.298038
2.537371	789.798896		790.633696		755.281842
2.539038	783.903564		784.671271		746.558818
2.540706	777.697180		778.354148		741.199262
2.542373	771.274432		771.773964		739.657327
2.544040	764.731273		765.025958		741.750545
2.545707	758.163685		758.207747		746.879895
2.547374	751.666773		751.418084		754.316881
2.549041	745.334123		744.755638		763.351902
2.550708	739.257275		738.317806		773.199903
2.552375	733.525147		732.199576		782.737879
2.554043	728.223266		726.492432		790.306836
2.555710	723.432821		721.283330		793.839522
2.557377	719.229584		716.653703		791.424035
2.559044	715.682846		712.678526		782.143651
2.560711	712.854441		709.425427		766.791476
2.562378	710.797942		706.953861		748.009912
2.564045	709.558007		705.314364		729.636633
2.565713	709.169893		704.547910		715.454392
2.567380	709.659140		704.685389		707.888292
2.569047	711.041458		705.747238		707.246837
2.570714	713.322850		707.743229		711.826467
2.572381	716.499966		710.672420		718.761833
2.574048	720.560617		714.523260		725.173333
2.575715	725.484326		719.273842		729.120781
2.577382	731.242781		724.892265		730.079886
2.579050	737.800104		731.337104		728.927784
2.580717	745.112918		738.557963		727.591397
2.582384	753.130348		746.496095		728.530873
2.584051	761.794120		755.085091		734.160557
2.585718	771.038921		764.251642		746.257707
2.587385	780.793142		773.916371		765.426755
2.589052	790.979934		783.994749		790.737317
2.590719	801.518462		794.398078		819.676059
2.592387	812.325175		805.034560		848.511488
2.594054	823.314945		815.810409		873.056850
2.595721	834.402017		826.631006		889.663546
2.597388	845.500789		837.402049		896.159051
2.599055	856.526470		848.030684		892.415936
2.600722	867.395686		858.426579		880.325627
2.602389	878.027033		868.502925		863.155714
2.604056	888.341603		878.177354		844.531723
2.605724	898.263468		887.372756		827.463585
2.607391	907.720168		896.018029		813.816684
2.609058	916.643254		904.048738		804.404632
2.610725	924.968955		911.407712		799.566485
2.612392	932.638985		918.045577		799.859365
2.614059	939.601431		923.921218		806.478318
2.615726	945.811617		929.002159		821.185820
2.617394	951.232739		933.264854		845.759806
2.619061	955.836170		936.694861		881.145272
2.620728	959.601373		939.286890		926.590243
2.622395	962.515499		941.044712		979.070084
2.624062	964.572872		941.980933		1033.266678
2.625729	965.774520		942.116639		1082.254905
2.627396	966.127914		941.480923		1118.831426
2.629063	965.646918		940.110330		1137.150991
2.630731	964.351873		938.048222		1134.155160
2.632398	962.269692		935.344109		1110.306234
2.634065	959.433835		932.052943		1069.380954
2.635732	955.884126		928.234393		1017.427394
2.637399	951.666385		923.952097		961.273822
2.639066	946.831917		919.272891		907.071965
2.640733	941.436891		914.266007		859.264846
2.642400	935.541592		909.002236		820.184086
2.644068	929.209582		903.553053		790.279748
2.645735	922.506751		897.989730		768.810609
2.647402	915.500344		892.382437		754.705092
2.649069	908.258043		886.799363		747.264402
2.650736	900.847227		881.305888		746.446659
2.652403	893.334498		875.963821		752.653718
2.654070	885.785442		870.830729		766.169310
2.655738	878.264525		865.959355		786.542546
2.657405	870.834951		861.397141		812.207109
2.659072	863.558302		857.185832		840.501214
2.660739	856.493880		853.361160		868.083349
2.662406	849.697805		849.952590		891.605277
2.664073	843.222002		846.983124		908.442287
2.665740	837.113284		844.469150		917.267580
2.667407	831.412658		842.420351		918.280172
2.669075	826.154932		840.839669		912.985051
2.670742	821.368584		839.723357		903.586966
2.672409	817.075809		839.061102		892.231719
2.674076	813.292659		838.836267		880.415497
2.675743	810.029215		839.026212		868.807871
2.677410	807.289765		839.602731		857.509833
2.679077	805.072995		840.532547		846.530492
2.680744	803.372162		841.777883		836.176268
2.682412	802.175240		843.297052		827.147094
2.684079	801.464979		845.045065		820.335032
2.685746	801.218870		846.974239		816.484325
2.687413	801.409059		849.034778		815.902210
2.689080	802.002323		851.175362		818.321514
2.690747	802.960244		853.343709		822.913591
2.692414	804.239706		855.487157		828.409268
2.694081	805.793736		857.553246		833.295415
2.695749	807.572584		859.490322		836.074886
2.697416	809.524860		861.248138		835.580940
2.699083	811.598526		862.778469		831.313235
2.700750	813.741610		864.035698		823.726315
2.702417	815.902622		864.977364		814.374401
2.704084	818.030764		865.564654		805.801748
2.705751	820.076084		865.762822		801.087029
2.707419	821.989693		865.541520		803.050568
2.709086	823.724143		864.875052		813.309708
2.710753	825.233944		863.742553		831.526950
2.712420	826.476195		862.128105		855.219110
2.714087	827.411249		860.020817		880.316314
2.715754	828.003387		857.414865		902.325991
2.717421	828.221460		854.309521		917.649821
2.719088	828.039502		850.709155		924.516389
2.720756	827.437253		846.623207		923.181991
2.722423	826.400550		842.066125		915.402823
2.724090	824.921464		837.057238		903.502144
2.725757	822.998161		831.620574		889.481373
2.727424	820.634489		825.784598		874.518733
2.729091	817.839417		819.581886		858.967833
2.730758	814.626507		813.048740		842.746153
2.732425	811.013576		806.224766		825.865251
2.734093	807.022632		799.152426		808.829470
2.735760	802.680029		791.876597		792.713875
2.737427	798.016693		784.444135		778.885590
2.739094	793.068232		776.903465		768.501749
2.740761	787.874782		769.304186		762.036166
2.742428	782.480530		761.696696		759.078561
2.744095	776.932973		754.131810		758.499903
2.745763	771.282010		746.660377		758.879405
2.747430	765.579017		739.332868		758.967466
2.749097	759.875976		732.198948		757.975324
2.750764	754.224717		725.307037		755.612245
2.752431	748.676276		718.703852		751.938919
2.754098	743.280333		712.433984		747.168075
2.755765	738.084774		706.539491		741.506892
2.757432	733.135363		701.059551		735.070714
2.759100	728.475554		696.030173		727.860579
2.760767	724.146389		691.483961		719.793303
2.762434	720.186403		687.449939		710.779317
2.764101	716.631402		683.953408		700.829881
2.765768	713.514008		681.015833		690.146214
2.767435	710.862990		678.654733		679.147050
2.769102	708.702455		676.883585		668.442004
2.770769	707.051108		675.711719		658.797127
2.772437	705.921759		675.144228		651.115716
2.774104	705.321203		675.181896		646.392287
2.775771	705.250471		675.821164		645.557198
2.777438	705.705359		677.054147		649.176827
2.779105	706.677042		678.868706		657.102439
2.780772	708.152631		681.248588		668.263578
2.782439	710.115556		684.173627		680.772888
2.784106	712.545782		687.619982		692.360631
2.785774	715.419887		691.560415		700.990874
2.787441	718.711124		695.964574		705.424445
2.789108	722.389491		700.799280		705.528197
2.790775	726.421873		706.028797		702.250734
2.792442	730.772247		711.615099		697.306740
2.794109	735.401960		717.518133		692.686397
2.795776	740.270125		723.696087		690.140792
2.797444	745.334185		730.105692		690.793124
2.799111	750.550669		736.702552		694.978314
2.800778	755.876107		743.441517		702.328071
2.802445	761.267973		750.277092		712.020165
2.804112	766.685492		757.163869		723.045518
2.805779	772.090160		764.056969		734.373300
2.807446	777.445913		770.912471		745.009228
2.809113	782.718998		777.687817		754.048409
2.810781	787.877707		784.342173		760.825387
2.812448	792.892171		790.836747		765.157606
2.814115	797.734360		797.135067		767.547289
2.815782	802.378362		803.203219		769.165120
2.817449	806.800872		809.010067		771.543033
2.819116	810.981782		814.527468		776.078199
2.820783	814.904693		819.730474		783.559208
2.822450	818.557264		824.597548		793.906986
2.824118	821.931341		829.110764		806.214976
2.825785	825.022887		833.255997		819.048686
2.827452	827.831767		837.023074		830.885300
2.829119	830.361416		840.405873		840.553092
2.830786	832.618405		843.402356		847.538528
2.832453	834.611921		846.014532		852.058989
2.834120	836.353207		848.248346		854.876314
2.835788	837.855040		850.113507		856.936122
2.837455	839.131375		851.623271		858.996229
2.839122	840.197217		852.794201		861.403564
2.840789	841.068737		853.645900		864.088199
2.842456	841.763519		854.200755		866.716145
2.844123	842.300772		854.483665		868.873253
2.845790	842.701320		854.521773		870.190371
2.847457	842.987278		854.344170		870.408595
2.849125	843.181398		853.981584		869.431870
2.850792	843.306232		853.466020		867.389717
2.852459	843.383281		852.830361		864.671128
2.854126	843.432314		852.107926		861.862508
2.855793	843.470985		851.332003		859.574260
2.857460	843.514730		850.535354		858.231768
2.859127	843.576885		849.749740		857.947155
2.860794	843.668900		849.005460		858.542989
2.862462	843.800540		848.330939		859.707879
2.864129	843.980046		847.752361		861.189400
2.865796	844.214224		847.293364		862.919726
2.867463	844.508465		846.974776		865.023866
2.869130	844.866695		846.814386		867.727135
2.870797	845.291193		846.826742		871.215965
2.872464	845.782298		847.022967		875.518536
2.874131	846.338026		847.410578		880.464997
2.875799	846.953709		847.993335		885.752026
2.877466	847.621804		848.771103		891.080340
2.879133	848.331996		849.739771		896.281538
2.880800	849.071636		850.891220		901.334737
2.882467	849.826436		852.213373		906.230018
2.884134	850.581267		853.690318		910.753216
2.885801	851.320846		855.302515		914.354983
2.887469	852.030151		857.027069		916.238195
2.889136	852.694510		858.838067		915.656883
2.890803	853.299399		860.706945		912.260298
2.892470	853.830131		862.602882		906.258910
2.894137	854.271579		864.493196		898.300131
2.895804	854.608084		866.343739		889.147774
2.897471	854.823582		868.119297		879.395483
2.899138	854.901915		869.783982		869.407671
2.900806	854.827260		871.301650		859.508185
2.902473	854.584603		872.636334		850.251142
2.904140	854.160234		873.752706		842.538279
2.905807	853.542217		874.616575		837.441524
2.907474	852.720822		875.195393		835.776525
2.909141	851.688827		875.458763		837.630935
2.910808	850.441634		875.378934		842.103659
2.912475	848.977120		874.931251		847.437428
2.914143	847.295266		874.094544		851.550201
2.915810	845.397663		872.851450		852.768422
2.917477	843.287047		871.188665		850.438693
2.919144	840.967064		869.097125		845.116648
2.920811	838.442334		866.572125		838.219094
2.922478	835.718829		863.613404		831.305503
2.924145	832.804432		860.225181		825.364835
2.925813	829.709468		856.416171		820.477885
2.927480	826.447026		852.199579		815.998690
2.929147	823.032956		847.593046		811.090460
2.930814	819.485536		842.618564		805.255833
2.932481	815.824924		837.302332		798.546227
2.934148	812.072537		831.674532		791.381029
2.935815	808.250481		825.769045		784.170036
2.937482	804.381111		819.623076		777.036662
2.939150	800.486714		813.276721		769.838520
2.940817	796.589319		806.772474		762.459618
2.942484	792.710621		800.154718		755.157311
2.944151	788.872019		793.469186		748.710254
2.945818	785.094755		786.762455		744.236875
2.947485	781.400123		780.081436		742.745596
2.949152	777.809622		773.472906		744.633399
2.950819	774.344964		766.983050		749.393123
2.952487	771.027812		760.657015		755.695334
2.954154	767.879237		754.538478		761.823982
2.955821	764.918957		748.669196		766.263330
2.957488	762.164544		743.088570		768.150832
2.959155	759.630780		737.833199		767.383320
2.960822	757.329348		732.936466		764.368916
2.962489	755.268902		728.428143		759.629545
2.964156	753.455453		724.334059		753.531198
2.965824	751.892891		720.675839		746.301909
2.967491	750.583458		717.470716		738.272586
2.969158	749.528016		714.731440		730.102286
2.970825	748.726074		712.466254		722.758465
2.972492	748.175611		710.678954		717.208869
2.974159	747.872797		709.368991		713.998444
2.975826	747.811692		708.531618		712.975748
2.977494	747.983995		708.158058		713.349389
2.979161	748.378873		708.235697		714.060429
2.980828	748.982898		708.748289		714.278028
2.982495	749.780141		709.676197		713.769296
2.984162	750.752465		710.996664		712.974197
2.985829	751.880036		712.684140		712.767044
2.987496	753.142026		714.710652		714.031228
2.989163	754.517391		717.046241		717.254861
2.990831	755.985576		719.659429		722.337237
2.992498	757.526974		722.517717		728.689275
2.994165	759.123057		725.588103		735.564360
2.995832	760.756185		728.837568		742.434331
2.997499	762.409228		732.233546		749.197678
2.999166	764.065204		735.744339		756.107259
3.000833	765.707150		739.339493		763.480128
3.002500	767.318308		742.990112		771.387877
3.004168	768.882648		746.669144		779.533347
3.005835	770.385561		750.351625		787.390789
3.007502	771.814593		754.014908		794.505568
3.009169	773.160027		757.638878		800.745076
3.010836	774.415263		761.206145		806.333882
3.012503	775.576976		764.702221		811.646809
3.014170	776.645065		768.115655		816.872793
3.015838	777.622450		771.438125		821.728143
3.017505	778.514743		774.664452		825.371326
3.019172	779.329816		777.792549		826.581463
3.020839	780.077338		780.823287		824.156238
3.022506	780.768352		783.760295		817.390823
3.024173	781.414991		786.609701		806.442335
3.025840	782.030426		789.379830		792.407759
3.027507	782.629043		792.080895		777.065150
3.029175	783.226795		794.724671		762.394799
3.030842	783.841547		797.324183		750.112984
3.032509	784.493230		799.893402		741.436566
3.034176	785.203643		802.446952		737.141621
3.035843	785.995857		804.999805		737.777770
3.037510	786.893325		807.566987		743.798001
3.039177	787.918873		810.163246		755.437259
3.040844	789.093807		812.802723		772.369690
3.042512	790.437291		815.498596		793.362238
3.044179	791.966040		818.262730		816.192288
3.045846	793.694296		821.105346		837.970455
3.047513	795.633950		824.034719		855.792997
3.049180	797.794721		827.056932		867.477814
3.050847	800.184292		830.175702		872.094932
3.052514	802.808371		833.392265		870.093276
3.054181	805.670648		836.705344		863.003333
3.055849	808.772637		840.111157		852.874801
3.057516	812.113395		843.603485		841.706541
3.059183	815.689110		847.173755		831.100688
3.060850	819.492621		850.811147		822.228438
3.062517	823.512953		854.502709		815.998056
3.064184	827.735014		858.233490		813.191058
3.065851	832.139598		861.986688		814.377066
3.067519	836.703768		865.743833		819.609310
3.069186	841.401597		869.485009		828.111918
3.070853	846.205102		873.189128		838.244796
3.072520	851.085172		876.834247		847.896237
3.074187	856.012251		880.397931		855.184115
3.075854	860.956684		883.857644		859.132020
3.077521	865.888731		887.191153		859.975348
3.079188	870.778382		890.376920		858.948981
3.080856	875.595164		893.394467		857.688758
3.082523	880.308092		896.224700		857.571480
3.084190	884.885852		898.850190		859.311413
3.085857	889.297231		901.255400		862.953826
3.087524	893.511713		903.426882		868.183518
3.089191	897.500200		905.353440		874.716385
3.090858	901.235757		907.026284		882.526760
3.092525	904.694338		908.439163		891.782175
3.094193	907.855421		909.588498		902.543261
3.095860	910.702498		910.473489		914.439616
3.097527	913.223327		911.096197		926.569926
3.099194	915.409899		911.461577		937.757747
3.100861	917.258114		911.577454		947.066401
3.102528	918.767243		911.454432		954.277343
3.104195	919.939354		911.105727		960.013999
3.105863	920.778866		910.546938		965.380448
3.107530	921.292425		909.795770		971.275233
3.109197	921.489093		908.871711		977.754605
3.110864	921.380793		907.795697		983.808423
3.112531	920.982780		906.589775		987.674990
3.114198	920.313927		905.276771		987.517739
3.115865	919.396681		903.879975		982.107144
3.117532	918.256625		902.422834		971.186125
3.119200	916.921736		900.928654		955.405109
3.120867	915.421475		899.420290		935.954965
3.122534	913.785855		897.919833		914.156153
3.124201	912.044620		896.448273		891.229845
3.125868	910.226583		895.025160		868.332591
3.127535	908.359153		893.668255		846.764652
3.129202	906.468047		892.393209		828.144520
3.130869	904.577163		891.213273		814.342586
3.132537	902.708613		890.139061		807.094458
3.134204	900.882848		889.178387		807.410811
3.135871	899.118812		888.336160		815.065516
3.137538	897.433978		887.614366		828.467468
3.139205	895.844172		887.012093		845.053553
3.140872	894.363107		886.525612		862.062977
3.142539	893.001676		886.148484		877.340568
3.144206	891.767160		885.871698		889.803609
3.145874	890.662579		885.683812		899.401841
3.147541	889.686386		885.571116		906.683878
3.149208	888.832616		885.517821		912.275098
3.150875	888.091442		885.506272		916.560494
3.152542	887.450005		885.517201		919.687574
3.154209	886.893290		885.530038		921.789758
3.155876	886.404876		885.523263		923.204132
3.157544	885.967439		885.474806		924.482112
3.159211	885.563008		885.362480		926.141508
3.160878	885.173025		885.164428		928.285057
3.162545	884.778311		884.859558		930.316113
3.164212	884.359028		884.427960		930.966408
3.165879	883.894701		883.851277		928.708267
3.167546	883.364353		883.113031		922.408586
3.169213	882.746779		882.198900		911.911506
3.170881	882.021008		881.096959		898.225460
3.172548	881.166969		879.797891		883.172503
3.174215	880.166352		878.295170		868.655660
3.175882	879.003544		876.585239		855.937391
3.177549	877.666510		874.667666		845.326238
3.179216	876.147387		872.545274		836.418433
3.180883	874.442689		870.224246		828.700186
3.182550	872.553065		867.714171		822.105564
3.184218	870.482740		865.028036		817.173592
3.185885	868.238844		862.182132		814.716987
3.187552	865.830845		859.195902		815.221328
3.189219	863.270271		856.091696		818.346774
3.190886	860.570745		852.894476		822.837009
3.192553	857.748276		849.631468		826.913978
3.194220	854.821640		846.331792		828.977890
3.195888	851.812683		843.026070		828.273347
3.197555	848.746420		839.746043		825.203467
3.199222	845.650860		836.524186		821.153041
3.200889	842.556575		833.393335		817.922769
3.202556	839.496052		830.386301		817.060399
3.204223	836.502884		827.535481		819.400961
3.205890	833.610871		824.872448		824.976844
3.207557	830.853067		822.427520		833.223198
3.209225	828.260904		820.229315		843.235599
3.210892	825.863476		818.304302		853.845996
3.212559	823.687114		816.676368		863.474853
3.214226	821.755302		815.366415		869.965143
3.215893	820.088876		814.392014		870.713879
3.217560	818.706361		813.767117		863.284600
3.219227	817.624236		813.501845		846.383665
3.220894	816.856917		813.602352		820.801795
3.222562	816.416392		814.070747		789.835948
3.224229	816.311530		814.905078		758.876917
3.225896	816.547247		816.099352		734.187313
3.227563	817.123736		817.643596		721.233665
3.229230	818.035980		819.523933		723.135117
3.230897	819.273641		821.722697		739.778757
3.232564	820.821349		824.218573		767.924731
3.234231	822.659285		826.986785		802.262657
3.235899	824.763928		829.999337		837.029284
3.237566	827.108837		833.225318		867.596872
3.239233	829.665378		836.631276		891.476515
3.240900	832.403337		840.181649		908.441280
3.242567	835.291392		843.839254		919.840391
3.244234	838.297424		847.565794		927.474428
3.245901	841.388641		851.322392		932.514658
3.247569	844.531561		855.070106		934.865582
3.249236	847.691915		858.770426		933.166399
3.250903	850.834648		862.385739		925.411887
3.252570	853.924147		865.879767		910.001769
3.254237	856.924837		869.217972		886.883219
3.255904	859.802126		872.367943		858.339759
3.257571	862.523575		875.299773		828.996835
3.259238	865.060068		877.986424		804.853558
3.260906	867.386756		880.404080		791.564953
3.262573	869.483580		882.532484		792.588059
3.264240	871.335354		884.355249		807.937104
3.265907	872.931466		885.860110		834.069762
3.267574	874.265379		887.039127		864.958124
3.269241	875.334135		887.888799		893.922550
3.270908	876.138008		888.410097		915.534639
3.272575	876.680373		888.608421		926.917906
3.274243	876.967774		888.493470		928.057886
3.275910	877.010127		888.079057		921.150306
3.277577	876.820969		887.382875		909.392745
3.279244	876.417699		886.426232		895.802204
3.280911	875.821738		885.233768		882.537327
3.282578	875.058530		883.833147		870.871844
3.284245	874.157316		882.254736		861.590658
3.285912	873.150584		880.531252		855.382147
3.287580	872.073195		878.697380		852.890167
3.289247	870.961257		876.789340		854.394999
3.290914	869.850910		874.844413		859.402786
3.292581	868.777254		872.900432		866.522081
3.294248	867.773598		870.995236		873.824964
3.295915	866.871130		869.166114		879.560090
3.297582	866.098976		867.449256		882.836139
3.299250	865.484463		865.879232		883.889380
3.300917	865.053382		864.488503		883.783626
3.302584	864.830029		863.307001		883.710406
3.304251	864.836911		862.361745		884.271303
3.305918	865.094142		861.676524		885.127404
3.307585	865.618624		861.271615		885.208796
3.309252	866.423187		861.163541		883.387071
3.310919	867.515861		861.364850		879.258822
3.312587	868.899350		861.883918		873.599007
3.314254	870.570780		862.724783		868.187976
3.315921	872.521715		863.887012		865.046271
3.317588	874.738432		865.365614		865.459326
3.319255	877.202446		867.151024		869.328202
3.320922	879.891215		869.229156		875.222466
3.322589	882.778934		871.581540		881.113998
3.324256	885.837272		874.185540		885.376027
3.325924	889.035890		877.014642		887.484640
3.327591	892.342637		880.038795		888.051670
3.329258	895.723446		883.224802		888.225915
3.330925	899.142030		886.536724		888.865102
[truncated: 1,602 more rows]
