# Supplementary material for: Data for indirect load case estimation of ice-induced moments from shaft line torque measurements
Source: Data Brief. 2018 May 28;19:1222–36. doi: 10.1016/j.dib.2018.05.115 (PMC6140293; doi:10.1016/j.dib.2018.05.115)
Supplement: Supplementary file 3 — Supplementary material [file mmc3.zip › Data/Case 4/Case4_ShaftTorque.txt]

Time [s]	Meas. Torque	Excl. Hydro
0.000000	0.001667	0.003334
0.005001	0.006669	0.008336
0.010003	0.011670	0.013337
0.015004	0.016671	0.018338
0.020006	0.021673	0.023340
0.025007	0.026674	0.028341
0.030008	0.031675	0.033343
0.035010	0.036677	0.038344
0.040011	0.041678	0.043345
0.045013	0.046680	0.048347
0.050014	0.051681	0.053348
0.055015	0.056682	0.058350
0.060017	0.061684	0.063351
0.065018	0.066685	0.068352
0.070019	0.071687	0.073354
0.075021	0.076688	0.078355
0.080022	0.081689	0.083356
0.085024	0.086691	0.088358
0.090025	0.091692	0.093359
0.095026	0.096694	0.098361
0.100028	0.101695	0.103362
0.105029	0.106696	0.108363
0.110031	0.111698	0.113365
0.115032	0.116699	0.118366
0.120033	0.121700	0.123368
0.125035	0.126702	0.128369
0.130036	0.131703	0.133370
0.135038	0.136705	0.138372
0.140039	0.141706	0.143373
0.145040	0.146707	0.148375
0.150042	0.151709	0.153376
0.155043	0.156710	0.158377
0.160044	0.161712	0.163379
0.165046	0.166713	0.168380
0.170047	0.171714	0.173381
0.175049	0.176716	0.178383
0.180050	0.181717	0.183384
0.185051	0.186719	0.188386
0.190053	0.191720	0.193387
0.195054	0.196721	0.198388
0.200056	0.201723	0.203390
0.205057	0.206724	0.208391
0.210058	0.211725	0.213393
0.215060	0.216727	0.218394
0.220061	0.221728	0.223395
0.225063	0.226730	0.228397
0.230064	0.231731	0.233398
0.235065	0.236732	0.238400
0.240067	0.241734	0.243401
0.245068	0.246735	0.248402
0.250069	0.251737	0.253404
0.255071	0.256738	0.258405
0.260072	0.261739	0.263406
0.265074	0.266741	0.268408
0.270075	0.271742	0.273409
0.275076	0.276744	0.278411
0.280078	0.281745	0.283412
0.285079	0.286746	0.288413
0.290081	0.291748	0.293415
0.295082	0.296749	0.298416
0.300083	0.301750	0.303418
0.305085	0.306752	0.308419
0.310086	0.311753	0.313420
0.315088	0.316755	0.318422
0.320089	0.321756	0.323423
0.325090	0.326757	0.328425
0.330092	0.331759	0.333426
0.335093	0.336760	0.338427
0.340094	0.341762	0.343429
0.345096	0.346763	0.348430
0.350097	0.351764	0.353431
0.355099	0.356766	0.358433
0.360100	0.361767	0.363434
0.365101	0.366769	0.368436
0.370103	0.371770	0.373437
0.375104	0.376771	0.378438
0.380106	0.381773	0.383440
0.385107	0.386774	0.388441
0.390108	0.391775	0.393443
0.395110	0.396777	0.398444
0.400111	0.401778	0.403445
0.405112	0.406780	0.408447
0.410114	0.411781	0.413448
0.415115	0.416782	0.418450
0.420117	0.421784	0.423451
0.425118	0.426785	0.428452
0.430119	0.431787	0.433454
0.435121	0.436788	0.438455
0.440122	0.441789	0.443456
0.445124	0.446791	0.448458
0.450125	0.451792	0.453459
0.455126	0.456794	0.458461
0.460128	0.461795	0.463462
0.465129	0.466796	0.468463
0.470131	0.471798	0.473465
0.475132	0.476799	0.478466
0.480133	0.481800	0.483468
0.485135	0.486802	0.488469
0.490136	0.491803	0.493470
0.495138	0.496805	0.498472
0.500139	0.501806	0.503473
0.505140	0.506807	0.508475
0.510142	0.511809	0.513476
0.515143	0.516810	0.518477
0.520144	0.521812	0.523479
0.525146	0.526813	0.528480
0.530147	0.531814	0.533481
0.535149	0.536816	0.538483
0.540150	0.541817	0.543484
0.545151	0.546819	0.548486
0.550153	0.551820	0.553487
0.555154	0.556821	0.558488
0.560156	0.561823	0.563490
0.565157	0.566824	0.568491
0.570158	0.571825	0.573493
0.575160	0.576827	0.578494
0.580161	0.581828	0.583495
0.585163	0.586830	0.588497
0.590164	0.591831	0.593498
0.595165	0.596832	0.598500
0.600167	0.601834	0.603501
0.605168	0.606835	0.608502
0.610169	0.611837	0.613504
0.615171	0.616838	0.618505
0.620172	0.621839	0.623506
0.625174	0.626841	0.628508
0.630175	0.631842	0.633509
0.635176	0.636844	0.638511
0.640178	0.641845	0.643512
0.645179	0.646846	0.648513
0.650181	0.651848	0.653515
0.655182	0.656849	0.658516
0.660183	0.661850	0.663518
0.665185	0.666852	0.668519
0.670186	0.671853	0.673520
0.675188	0.676855	0.678522
0.680189	0.681856	0.683523
0.685190	0.686857	0.688525
0.690192	0.691859	0.693526
0.695193	0.696860	0.698527
0.700194	0.701862	0.703529
0.705196	0.706863	0.708530
0.710197	0.711864	0.713531
0.715199	0.716866	0.718533
0.720200	0.721867	0.723534
0.725201	0.726869	0.728536
0.730203	0.731870	0.733537
0.735204	0.736871	0.738538
0.740206	0.741873	0.743540
0.745207	0.746874	0.748541
0.750208	0.751875	0.753543
0.755210	0.756877	0.758544
0.760211	0.761878	0.763545
0.765213	0.766880	0.768547
0.770214	0.771881	0.773548
0.775215	0.776882	0.778550
0.780217	0.781884	0.783551
0.785218	0.786885	0.788552
0.790219	0.791887	0.793554
0.795221	0.796888	0.798555
0.800222	0.801889	0.803556
0.805224	0.806891	0.808558
0.810225	0.811892	0.813559
0.815226	0.816894	0.818561
0.820228	0.821895	0.823562
0.825229	0.826896	0.828563
0.830231	0.831898	0.833565
0.835232	0.836899	0.838566
0.840233	0.841900	0.843568
0.845235	0.846902	0.848569
0.850236	0.851903	0.853570
0.855237	0.856905	0.858572
0.860239	0.861906	0.863573
0.865240	0.866907	0.868575
0.870242	0.871909	0.873576
0.875243	0.876910	0.878577
0.880244	0.881912	0.883579
0.885246	0.886913	0.888580
0.890247	0.891914	0.893581
0.895249	0.896916	0.898583
0.900250	0.901917	0.903584
0.905251	0.906919	0.908586
0.910253	0.911920	0.913587
0.915254	0.916921	0.918588
0.920256	0.921923	0.923590
0.925257	0.926924	0.928591
0.930258	0.931925	0.933593
0.935260	0.936927	0.938594
0.940261	0.941928	0.943595
0.945263	0.946930	0.948597
0.950264	0.951931	0.953598
0.955265	0.956932	0.958600
0.960267	0.961934	0.963601
0.965268	0.966935	0.968602
0.970269	0.971937	0.973604
0.975271	0.976938	0.978605
0.980272	0.981939	0.983606
0.985274	0.986941	0.988608
0.990275	0.991942	0.993609
0.995276	0.996944	0.998611
1.000278	1.001945	1.003612
1.005279	1.006946	1.008613
1.010281	1.011948	1.013615
1.015282	1.016949	1.018616
1.020283	1.021950	1.023618
1.025285	1.026952	1.028619
1.030286	1.031953	1.033620
1.035288	1.036955	1.038622
1.040289	1.041956	1.043623
1.045290	1.046957	1.048625
1.050292	1.051959	1.053626
1.055293	1.056960	1.058627
1.060294	1.061962	1.063629
1.065296	1.066963	1.068630
1.070297	1.071964	1.073631
1.075299	1.076966	1.078633
1.080300	1.081967	1.083634
1.085301	1.086969	1.088636
1.090303	1.091970	1.093637
1.095304	1.096971	1.098638
1.100306	1.101973	1.103640
1.105307	1.106974	1.108641
1.110308	1.111975	1.113643
1.115310	1.116977	1.118644
1.120311	1.121978	1.123645
1.125312	1.126980	1.128647
1.130314	1.131981	1.133648
1.135315	1.136982	1.138650
1.140317	1.141984	1.143651
1.145318	1.146985	1.148652
1.150319	1.151987	1.153654
1.155321	1.156988	1.158655
1.160322	1.161989	1.163656
1.165324	1.166991	1.168658
1.170325	1.171992	1.173659
1.175326	1.176994	1.178661
1.180328	1.181995	1.183662
1.185329	1.186996	1.188663
1.190331	1.191998	1.193665
1.195332	1.196999	1.198666
1.200333	1.202000	1.203668
1.205335	1.207002	1.208669
1.210336	1.212003	1.213670
1.215338	1.217005	1.218672
1.220339	1.222006	1.223673
1.225340	1.227007	1.228675
1.230342	1.232009	1.233676
1.235343	1.237010	1.238677
1.240344	1.242012	1.243679
1.245346	1.247013	1.248680
1.250347	1.252014	1.253681
1.255349	1.257016	1.258683
1.260350	1.262017	1.263684
1.265351	1.267019	1.268686
1.270353	1.272020	1.273687
1.275354	1.277021	1.278688
1.280356	1.282023	1.283690
1.285357	1.287024	1.288691
1.290358	1.292025	1.293693
1.295360	1.297027	1.298694
1.300361	1.302028	1.303695
1.305363	1.307030	1.308697
1.310364	1.312031	1.313698
1.315365	1.317032	1.318700
1.320367	1.322034	1.323701
1.325368	1.327035	1.328702
1.330369	1.332037	1.333704
1.335371	1.337038	1.338705
1.340372	1.342039	1.343706
1.345374	1.347041	1.348708
1.350375	1.352042	1.353709
1.355376	1.357044	1.358711
1.360378	1.362045	1.363712
1.365379	1.367046	1.368713
1.370381	1.372048	1.373715
1.375382	1.377049	1.378716
1.380383	1.382050	1.383718
1.385385	1.387052	1.388719
1.390386	1.392053	1.393720
1.395388	1.397055	1.398722
1.400389	1.402056	1.403723
1.405390	1.407057	1.408725
1.410392	1.412059	1.413726
1.415393	1.417060	1.418727
1.420394	1.422062	1.423729
1.425396	1.427063	1.428730
1.430397	1.432064	1.433731
1.435399	1.437066	1.438733
1.440400	1.442067	1.443734
1.445401	1.447069	1.448736
1.450403	1.452070	1.453737
1.455404	1.457071	1.458738
1.460406	1.462073	1.463740
1.465407	1.467074	1.468741
1.470408	1.472075	1.473743
1.475410	1.477077	1.478744
1.480411	1.482078	1.483745
1.485413	1.487080	1.488747
1.490414	1.492081	1.493748
1.495415	1.497082	1.498750
1.500417	1.502084	1.503751
1.505418	1.507085	1.508752
1.510419	1.512087	1.513754
1.515421	1.517088	1.518755
1.520422	1.522089	1.523756
1.525424	1.527091	1.528758
1.530425	1.532092	1.533759
1.535426	1.537094	1.538761
1.540428	1.542095	1.543762
1.545429	1.547096	1.548763
1.550431	1.552098	1.553765
1.555432	1.557099	1.558766
1.560433	1.562100	1.563768
1.565435	1.567102	1.568769
1.570436	1.572103	1.573770
1.575438	1.577105	1.578772
1.580439	1.582106	1.583773
1.585440	1.587107	1.588775
1.590442	1.592109	1.593776
1.595443	1.597110	1.598777
1.600444	1.602112	1.603779
1.605446	1.607113	1.608780
1.610447	1.612114	1.613781
1.615449	1.617116	1.618783
1.620450	1.622117	1.623784
1.625451	1.627119	1.628786
1.630453	1.632120	1.633787
1.635454	1.637121	1.638788
1.640456	1.642123	1.643790
1.645457	1.647124	1.648791
1.650458	1.652125	1.653793
1.655460	1.657127	1.658794
1.660461	1.662128	1.663795
1.665463	1.667130	1.668797
1.670464	1.672131	1.673798
1.675465	1.677132	1.678800
1.680467	1.682134	1.683801
1.685468	1.687135	1.688802
1.690469	1.692137	1.693804
1.695471	1.697138	1.698805
1.700472	1.702139	1.703806
1.705474	1.707141	1.708808
1.710475	1.712142	1.713809
1.715476	1.717144	1.718811
1.720478	1.722145	1.723812
1.725479	1.727146	1.728813
1.730481	1.732148	1.733815
1.735482	1.737149	1.738816
1.740483	1.742150	1.743818
1.745485	1.747152	1.748819
1.750486	1.752153	1.753820
1.755488	1.757155	1.758822
1.760489	1.762156	1.763823
1.765490	1.767157	1.768825
1.770492	1.772159	1.773826
1.775493	1.777160	1.778827
1.780494	1.782162	1.783829
1.785496	1.787163	1.788830
1.790497	1.792164	1.793831
1.795499	1.797166	1.798833
1.800500	1.802167	1.803834
1.805501	1.807169	1.808836
1.810503	1.812170	1.813837
1.815504	1.817171	1.818838
1.820506	1.822173	1.823840
1.825507	1.827174	1.828841
1.830508	1.832175	1.833843
1.835510	1.837177	1.838844
1.840511	1.842178	1.843845
1.845513	1.847180	1.848847
1.850514	1.852181	1.853848
1.855515	1.857182	1.858850
1.860517	1.862184	1.863851
1.865518	1.867185	1.868852
1.870519	1.872187	1.873854
1.875521	1.877188	1.878855
1.880522	1.882189	1.883856
1.885524	1.887191	1.888858
1.890525	1.892192	1.893859
1.895526	1.897194	1.898861
1.900528	1.902195	1.903862
1.905529	1.907196	1.908863
1.910531	1.912198	1.913865
1.915532	1.917199	1.918866
1.920533	1.922200	1.923868
1.925535	1.927202	1.928869
1.930536	1.932203	1.933870
1.935538	1.937205	1.938872
1.940539	1.942206	1.943873
1.945540	1.947207	1.948875
1.950542	1.952209	1.953876
1.955543	1.957210	1.958877
1.960544	1.962212	1.963879
1.965546	1.967213	1.968880
1.970547	1.972214	1.973881
1.975549	1.977216	1.978883
1.980550	1.982217	1.983884
1.985551	1.987219	1.988886
1.990553	1.992220	1.993887
1.995554	1.997221	1.998888
2.000556	2.002223	2.003890
2.005557	2.007224	2.008891
2.010558	2.012225	2.013893
2.015560	2.017227	2.018894
2.020561	2.022228	2.023895
2.025562	2.027230	2.028897
2.030564	2.032231	2.033898
2.035565	2.037232	2.038900
2.040567	2.042234	2.043901
2.045568	2.047235	2.048902
2.050569	2.052237	2.053904
2.055571	2.057238	2.058905
2.060572	2.062239	2.063906
2.065574	2.067241	2.068908
2.070575	2.072242	2.073909
2.075576	2.077244	2.078911
2.080578	2.082245	2.083912
2.085579	2.087246	2.088913
2.090581	2.092248	2.093915
2.095582	2.097249	2.098916
2.100583	2.102250	2.103918
2.105585	2.107252	2.108919
2.110586	2.112253	2.113920
2.115588	2.117255	2.118922
2.120589	2.122256	2.123923
2.125590	2.127257	2.128925
2.130592	2.132259	2.133926
2.135593	2.137260	2.138927
2.140594	2.142262	2.143929
2.145596	2.147263	2.148930
2.150597	2.152264	2.153931
2.155599	2.157266	2.158933
2.160600	2.162267	2.163934
2.165601	2.167269	2.168936
2.170603	2.172270	2.173937
2.175604	2.177271	2.178938
2.180606	2.182273	2.183940
2.185607	2.187274	2.188941
2.190608	2.192275	2.193943
2.195610	2.197277	2.198944
2.200611	2.202278	2.203945
2.205613	2.207280	2.208947
2.210614	2.212281	2.213948
2.215615	2.217282	2.218950
2.220617	2.222284	2.223951
2.225618	2.227285	2.228952
2.230619	2.232287	2.233954
2.235621	2.237288	2.238955
2.240622	2.242289	2.243956
2.245624	2.247291	2.248958
2.250625	2.252292	2.253959
2.255626	2.257294	2.258961
2.260628	2.262295	2.263962
2.265629	2.267296	2.268963
2.270631	2.272298	2.273965
2.275632	2.277299	2.278966
2.280633	2.282300	2.283968
2.285635	2.287302	2.288969
2.290636	2.292303	2.293970
2.295638	2.297305	2.298972
2.300639	2.302306	2.303973
2.305640	2.307307	2.308975
2.310642	2.312309	2.313976
2.315643	2.317310	2.318977
2.320644	2.322312	2.323979
2.325646	2.327313	2.328980
2.330647	2.332314	2.333981
2.335649	2.337316	2.338983
2.340650	2.342317	2.343984
2.345651	2.347319	2.348986
2.350653	2.352320	2.353987
2.355654	2.357321	2.358988
2.360656	2.362323	2.363990
2.365657	2.367324	2.368991
2.370658	2.372325	2.373993
2.375660	2.377327	2.378994
2.380661	2.382328	2.383995
2.385663	2.387330	2.388997
2.390664	2.392331	2.393998
2.395665	2.397332	2.399000
2.400667	2.402334	2.404001
2.405668	2.407335	2.409002
2.410669	2.412337	2.414004
2.415671	2.417338	2.419005
2.420672	2.422339	2.424006
2.425674	2.427341	2.429008
2.430675	2.432342	2.434009
2.435676	2.437344	2.439011
2.440678	2.442345	2.444012
2.445679	2.447346	2.449013
2.450681	2.452348	2.454015
2.455682	2.457349	2.459016
2.460683	2.462350	2.464018
2.465685	2.467352	2.469019
2.470686	2.472353	2.474020
2.475688	2.477355	2.479022
2.480689	2.482356	2.484023
2.485690	2.487357	2.489025
2.490692	2.492359	2.494026
2.495693	2.497360	2.499027
2.500694	2.502362	2.504029
2.505696	2.507363	2.509030
2.510697	2.512364	2.514031
2.515699	2.517366	2.519033
2.520700	2.522367	2.524034
2.525701	2.527369	2.529036
2.530703	2.532370	2.534037
2.535704	2.537371	2.539038
2.540706	2.542373	2.544040
2.545707	2.547374	2.549041
2.550708	2.552375	2.554043
2.555710	2.557377	2.559044
2.560711	2.562378	2.564045
2.565713	2.567380	2.569047
2.570714	2.572381	2.574048
2.575715	2.577382	2.579050
2.580717	2.582384	2.584051
2.585718	2.587385	2.589052
2.590719	2.592387	2.594054
2.595721	2.597388	2.599055
2.600722	2.602389	2.604056
2.605724	2.607391	2.609058
2.610725	2.612392	2.614059
2.615726	2.617394	2.619061
2.620728	2.622395	2.624062
2.625729	2.627396	2.629063
2.630731	2.632398	2.634065
2.635732	2.637399	2.639066
2.640733	2.642400	2.644068
2.645735	2.647402	2.649069
2.650736	2.652403	2.654070
2.655738	2.657405	2.659072
2.660739	2.662406	2.664073
2.665740	2.667407	2.669075
2.670742	2.672409	2.674076
2.675743	2.677410	2.679077
2.680744	2.682412	2.684079
2.685746	2.687413	2.689080
2.690747	2.692414	2.694081
2.695749	2.697416	2.699083
2.700750	2.702417	2.704084
2.705751	2.707419	2.709086
2.710753	2.712420	2.714087
2.715754	2.717421	2.719088
2.720756	2.722423	2.724090
2.725757	2.727424	2.729091
2.730758	2.732425	2.734093
2.735760	2.737427	2.739094
2.740761	2.742428	2.744095
2.745763	2.747430	2.749097
2.750764	2.752431	2.754098
2.755765	2.757432	2.759100
2.760767	2.762434	2.764101
2.765768	2.767435	2.769102
2.770769	2.772437	2.774104
2.775771	2.777438	2.779105
2.780772	2.782439	2.784106
2.785774	2.787441	2.789108
2.790775	2.792442	2.794109
2.795776	2.797444	2.799111
2.800778	2.802445	2.804112
2.805779	2.807446	2.809113
2.810781	2.812448	2.814115
2.815782	2.817449	2.819116
2.820783	2.822450	2.824118
2.825785	2.827452	2.829119
2.830786	2.832453	2.834120
2.835788	2.837455	2.839122
2.840789	2.842456	2.844123
2.845790	2.847457	2.849125
2.850792	2.852459	2.854126
2.855793	2.857460	2.859127
2.860794	2.862462	2.864129
2.865796	2.867463	2.869130
2.870797	2.872464	2.874131
2.875799	2.877466	2.879133
2.880800	2.882467	2.884134
2.885801	2.887469	2.889136
2.890803	2.892470	2.894137
2.895804	2.897471	2.899138
2.900806	2.902473	2.904140
2.905807	2.907474	2.909141
2.910808	2.912475	2.914143
2.915810	2.917477	2.919144
2.920811	2.922478	2.924145
2.925813	2.927480	2.929147
2.930814	2.932481	2.934148
2.935815	2.937482	2.939150
2.940817	2.942484	2.944151
2.945818	2.947485	2.949152
2.950819	2.952487	2.954154
2.955821	2.957488	2.959155
2.960822	2.962489	2.964156
2.965824	2.967491	2.969158
2.970825	2.972492	2.974159
2.975826	2.977494	2.979161
2.980828	2.982495	2.984162
2.985829	2.987496	2.989163
2.990831	2.992498	2.994165
2.995832	2.997499	2.999166
3.000833	3.002500	3.004168
3.005835	3.007502	3.009169
3.010836	3.012503	3.014170
3.015838	3.017505	3.019172
3.020839	3.022506	3.024173
3.025840	3.027507	3.029175
3.030842	3.032509	3.034176
3.035843	3.037510	3.039177
3.040844	3.042512	3.044179
3.045846	3.047513	3.049180
3.050847	3.052514	3.054181
3.055849	3.057516	3.059183
3.060850	3.062517	3.064184
3.065851	3.067519	3.069186
3.070853	3.072520	3.074187
3.075854	3.077521	3.079188
3.080856	3.082523	3.084190
3.085857	3.087524	3.089191
3.090858	3.092525	3.094193
3.095860	3.097527	3.099194
3.100861	3.102528	3.104195
3.105863	3.107530	3.109197
3.110864	3.112531	3.114198
3.115865	3.117532	3.119200
3.120867	3.122534	3.124201
3.125868	3.127535	3.129202
3.130869	3.132537	3.134204
3.135871	3.137538	3.139205
3.140872	3.142539	3.144206
3.145874	3.147541	3.149208
3.150875	3.152542	3.154209
3.155876	3.157544	3.159211
3.160878	3.162545	3.164212
3.165879	3.167546	3.169213
3.170881	3.172548	3.174215
3.175882	3.177549	3.179216
3.180883	3.182550	3.184218
3.185885	3.187552	3.189219
3.190886	3.192553	3.194220
3.195888	3.197555	3.199222
3.200889	3.202556	3.204223
3.205890	3.207557	3.209225
3.210892	3.212559	3.214226
3.215893	3.217560	3.219227
3.220894	3.222562	3.224229
3.225896	3.227563	3.229230
3.230897	3.232564	3.234231
3.235899	3.237566	3.239233
3.240900	3.242567	3.244234
3.245901	3.247569	3.249236
3.250903	3.252570	3.254237
3.255904	3.257571	3.259238
3.260906	3.262573	3.264240
3.265907	3.267574	3.269241
3.270908	3.272575	3.274243
3.275910	3.277577	3.279244
3.280911	3.282578	3.284245
3.285912	3.287580	3.289247
3.290914	3.292581	3.294248
3.295915	3.297582	3.299250
3.300917	3.302584	3.304251
3.305918	3.307585	3.309252
3.310919	3.312587	3.314254
3.315921	3.317588	3.319255
3.320922	3.322589	3.324256
3.325924	3.327591	3.329258
3.330925	3.332592	3.334259
3.335926	3.337594	3.339261
3.340928	3.342595	3.344262
3.345929	3.347596	3.349263
3.350931	3.352598	3.354265
3.355932	3.357599	3.359266
3.360933	3.362600	3.364268
3.365935	3.367602	3.369269
3.370936	3.372603	3.374270
3.375938	3.377605	3.379272
3.380939	3.382606	3.384273
3.385940	3.387607	3.389275
3.390942	3.392609	3.394276
3.395943	3.397610	3.399277
3.400944	3.402612	3.404279
3.405946	3.407613	3.409280
3.410947	3.412614	3.414281
3.415949	3.417616	3.419283
3.420950	3.422617	3.424284
3.425951	3.427619	3.429286
3.430953	3.432620	3.434287
3.435954	3.437621	3.439288
3.440956	3.442623	3.444290
3.445957	3.447624	3.449291
3.450958	3.452625	3.454293
3.455960	3.457627	3.459294
3.460961	3.462628	3.464295
3.465962	3.467630	3.469297
3.470964	3.472631	3.474298
3.475965	3.477632	3.479300
3.480967	3.482634	3.484301
3.485968	3.487635	3.489302
3.490969	3.492637	3.494304
3.495971	3.497638	3.499305
3.500972	3.502639	3.504306
3.505974	3.507641	3.509308
3.510975	3.512642	3.514309
3.515976	3.517644	3.519311
3.520978	3.522645	3.524312
3.525979	3.527646	3.529313
3.530981	3.532648	3.534315
3.535982	3.537649	3.539316
3.540983	3.542650	3.544318
3.545985	3.547652	3.549319
3.550986	3.552653	3.554320
3.555988	3.557655	3.559322
3.560989	3.562656	3.564323
3.565990	3.567657	3.569325
3.570992	3.572659	3.574326
3.575993	3.577660	3.579327
3.580994	3.582662	3.584329
3.585996	3.587663	3.589330
3.590997	3.592664	3.594331
3.595999	3.597666	3.599333
3.601000	3.602667	3.604334
3.606001	3.607669	3.609336
3.611003	3.612670	3.614337
3.616004	3.617671	3.619338
3.621006	3.622673	3.624340
3.626007	3.627674	3.629341
3.631008	3.632675	3.634343
3.636010	3.637677	3.639344
3.641011	3.642678	3.644345
3.646013	3.647680	3.649347
3.651014	3.652681	3.654348
3.656015	3.657682	3.659350
3.661017	3.662684	3.664351
3.666018	3.667685	3.669352
3.671019	3.672687	3.674354
3.676021	3.677688	3.679355
3.681022	3.682689	3.684356
3.686024	3.687691	3.689358
3.691025	3.692692	3.694359
3.696026	3.697694	3.699361
3.701028	3.702695	3.704362
3.706029	3.707696	3.709363
3.711031	3.712698	3.714365
3.716032	3.717699	3.719366
3.721033	3.722700	3.724368
3.726035	3.727702	3.729369
3.731036	3.732703	3.734370
3.736038	3.737705	3.739372
3.741039	3.742706	3.744373
3.746040	3.747707	3.749375
3.751042	3.752709	3.754376
3.756043	3.757710	3.759377
3.761044	3.762712	3.764379
3.766046	3.767713	3.769380
3.771047	3.772714	3.774381
3.776049	3.777716	3.779383
3.781050	3.782717	3.784384
3.786051	3.787719	3.789386
3.791053	3.792720	3.794387
3.796054	3.797721	3.799388
3.801056	3.802723	3.804390
3.806057	3.807724	3.809391
3.811058	3.812725	3.814393
3.816060	3.817727	3.819394
3.821061	3.822728	3.824395
3.826063	3.827730	3.829397
3.831064	3.832731	3.834398
3.836065	3.837732	3.839400
3.841067	3.842734	3.844401
3.846068	3.847735	3.849402
3.851069	3.852737	3.854404
3.856071	3.857738	3.859405
3.861072	3.862739	3.864406
3.866074	3.867741	3.869408
3.871075	3.872742	3.874409
3.876076	3.877744	3.879411
3.881078	3.882745	3.884412
3.886079	3.887746	3.889413
3.891081	3.892748	3.894415
3.896082	3.897749	3.899416
3.901083	3.902750	3.904418
3.906085	3.907752	3.909419
3.911086	3.912753	3.914420
3.916088	3.917755	3.919422
3.921089	3.922756	3.924423
3.926090	3.927757	3.929425
3.931092	3.932759	3.934426
3.936093	3.937760	3.939427
3.941094	3.942762	3.944429
3.946096	3.947763	3.949430
3.951097	3.952764	3.954431
3.956099	3.957766	3.959433
3.961100	3.962767	3.964434
3.966101	3.967769	3.969436
3.971103	3.972770	3.974437
3.976104	3.977771	3.979438
3.981106	3.982773	3.984440
3.986107	3.987774	3.989441
3.991108	3.992775	3.994443
3.996110	3.997777	3.999444
4.001111	4.002778	4.004445
4.006113	4.007780	4.009447
4.011114	4.012781	4.014448
4.016115	4.017782	4.019450
4.021117	4.022784	4.024451
4.026118	4.027785	4.029452
4.031119	4.032787	4.034454
4.036121	4.037788	4.039455
4.041122	4.042789	4.044456
4.046124	4.047791	4.049458
4.051125	4.052792	4.054459
4.056126	4.057794	4.059461
4.061128	4.062795	4.064462
4.066129	4.067796	4.069463
4.071131	4.072798	4.074465
4.076132	4.077799	4.079466
4.081133	4.082800	4.084468
4.086135	4.087802	4.089469
4.091136	4.092803	4.094470
4.096138	4.097805	4.099472
4.101139	4.102806	4.104473
4.106140	4.107807	4.109475
4.111142	4.112809	4.114476
4.116143	4.117810	4.119477
4.121144	4.122812	4.124479
4.126146	4.127813	4.129480
4.131147	4.132814	4.134481
4.136149	4.137816	4.139483
4.141150	4.142817	4.144484
4.146151	4.147819	4.149486
4.151153	4.152820	4.154487
4.156154	4.157821	4.159488
4.161156	4.162823	4.164490
4.166157	4.167824	4.169491
4.171158	4.172825	4.174493
4.176160	4.177827	4.179494
4.181161	4.182828	4.184495
4.186163	4.187830	4.189497
4.191164	4.192831	4.194498
4.196165	4.197832	4.199500
4.201167	4.202834	4.204501
4.206168	4.207835	4.209502
4.211169	4.212837	4.214504
4.216171	4.217838	4.219505
4.221172	4.222839	4.224506
4.226174	4.227841	4.229508
4.231175	4.232842	4.234509
4.236176	4.237844	4.239511
4.241178	4.242845	4.244512
4.246179	4.247846	4.249513
4.251181	4.252848	4.254515
4.256182	4.257849	4.259516
4.261183	4.262850	4.264518
4.266185	4.267852	4.269519
4.271186	4.272853	4.274520
4.276188	4.277855	4.279522
4.281189	4.282856	4.284523
4.286190	4.287857	4.289525
4.291192	4.292859	4.294526
4.296193	4.297860	4.299527
4.301194	4.302862	4.304529
4.306196	4.307863	4.309530
4.311197	4.312864	4.314531
4.316199	4.317866	4.319533
4.321200	4.322867	4.324534
4.326201	4.327869	4.329536
4.331203	4.332870	4.334537
4.336204	4.337871	4.339538
4.341206	4.342873	4.344540
4.346207	4.347874	4.349541
4.351208	4.352875	4.354543
4.356210	4.357877	4.359544
4.361211	4.362878	4.364545
4.366212	4.367880	4.369547
4.371214	4.372881	4.374548
4.376215	4.377882	4.379550
4.381217	4.382884	4.384551
4.386218	4.387885	4.389552
4.391219	4.392887	4.394554
4.396221	4.397888	4.399555
4.401222	4.402889	4.404556
4.406224	4.407891	4.409558
4.411225	4.412892	4.414559
4.416226	4.417894	4.419561
4.421228	4.422895	4.424562
4.426229	4.427896	4.429563
4.431231	4.432898	4.434565
4.436232	4.437899	4.439566
4.441233	4.442900	4.444568
4.446235	4.447902	4.449569
4.451236	4.452903	4.454570
4.456238	4.457905	4.459572
4.461239	4.462906	4.464573
4.466240	4.467907	4.469575
4.471242	4.472909	4.474576
4.476243	4.477910	4.479577
4.481244	4.482912	4.484579
4.486246	4.487913	4.489580
4.491247	4.492914	4.494581
4.496249	4.497916	4.499583
4.501250	4.502917	4.504584
4.506251	4.507919	4.509586
4.511253	4.512920	4.514587
4.516254	4.517921	4.519588
4.521256	4.522923	4.524590
4.526257	4.527924	4.529591
4.531258	4.532925	4.534593
4.536260	4.537927	4.539594
4.541261	4.542928	4.544595
4.546263	4.547930	4.549597
4.551264	4.552931	4.554598
4.556265	4.557932	4.559600
4.561267	4.562934	4.564601
4.566268	4.567935	4.569602
4.571269	4.572937	4.574604
4.576271	4.577938	4.579605
4.581272	4.582939	4.584606
4.586274	4.587941	4.589608
4.591275	4.592942	4.594609
4.596276	4.597944	4.599611
4.601278	4.602945	4.604612
4.606279	4.607946	4.609613
4.611281	4.612948	4.614615
4.616282	4.617949	4.619616
4.621283	4.622950	4.624618
4.626285	4.627952	4.629619
4.631286	4.632953	4.634620
4.636288	4.637955	4.639622
4.641289	4.642956	4.644623
4.646290	4.647957	4.649625
4.651292	4.652959	4.654626
4.656293	4.657960	4.659627
4.661294	4.662962	4.664629
4.666296	4.667963	4.669630
4.671297	4.672964	4.674631
4.676299	4.677966	4.679633
4.681300	4.682967	4.684634
4.686301	4.687969	4.689636
4.691303	4.692970	4.694637
4.696304	4.697971	4.699638
4.701306	4.702973	4.704640
4.706307	4.707974	4.709641
4.711308	4.712975	4.714643
4.716310	4.717977	4.719644
4.721311	4.722978	4.724645
4.726313	4.727980	4.729647
4.731314	4.732981	4.734648
4.736315	4.737982	4.739650
4.741317	4.742984	4.744651
4.746318	4.747985	4.749652
4.751319	4.752987	4.754654
4.756321	4.757988	4.759655
4.761322	4.762989	4.764656
4.766324	4.767991	4.769658
4.771325	4.772992	4.774659
4.776326	4.777994	4.779661
4.781328	4.782995	4.784662
4.786329	4.787996	4.789663
4.791331	4.792998	4.794665
4.796332	4.797999	4.799666
4.801333	4.803000	4.804668
4.806335	4.808002	4.809669
4.811336	4.813003	4.814670
4.816338	4.818005	4.819672
4.821339	4.823006	4.824673
4.826340	4.828007	4.829675
4.831342	4.833009	4.834676
4.836343	4.838010	4.839677
4.841344	4.843012	4.844679
4.846346	4.848013	4.849680
4.851347	4.853014	4.854681
4.856349	4.858016	4.859683
4.861350	4.863017	4.864684
4.866351	4.868019	4.869686
4.871353	4.873020	4.874687
4.876354	4.878021	4.879688
4.881356	4.883023	4.884690
4.886357	4.888024	4.889691
4.891358	4.893025	4.894693
4.896360	4.898027	4.899694
4.901361	4.903028	4.904695
4.906363	4.908030	4.909697
4.911364	4.913031	4.914698
4.916365	4.918032	4.919700
4.921367	4.923034	4.924701
4.926368	4.928035	4.929702
4.931369	4.933037	4.934704
4.936371	4.938038	4.939705
4.941372	4.943039	4.944706
4.946374	4.948041	4.949708
4.951375	4.953042	4.954709
4.956376	4.958044	4.959711
4.961378	4.963045	4.964712
4.966379	4.968046	4.969713
4.971381	4.973048	4.974715
4.976382	4.978049	4.979716
4.981383	4.983050	4.984718
4.986385	4.988052	4.989719
4.991386	4.993053	4.994720
4.996388	4.998055	4.999722
5.001389	5.003056	5.004723
5.006390	5.008057	5.009725
5.011392	5.013059	5.014726
5.016393	5.018060	5.019727
5.021394	5.023062	5.024729
5.026396	5.028063	5.029730
5.031397	5.033064	5.034731
5.036399	5.038066	5.039733
5.041400	5.043067	5.044734
5.046401	5.048069	5.049736
5.051403	5.053070	5.054737
5.056404	5.058071	5.059738
5.061406	5.063073	5.064740
5.066407	5.068074	5.069741
5.071408	5.073075	5.074743
5.076410	5.078077	5.079744
5.081411	5.083078	5.084745
5.086412	5.088080	5.089747
5.091414	5.093081	5.094748
5.096415	5.098082	5.099750
5.101417	5.103084	5.104751
5.106418	5.108085	5.109752
5.111419	5.113087	5.114754
5.116421	5.118088	5.119755
5.121422	5.123089	5.124756
5.126424	5.128091	5.129758
5.131425	5.133092	5.134759
5.136426	5.138094	5.139761
5.141428	5.143095	5.144762
5.146429	5.148096	5.149763
5.151431	5.153098	5.154765
5.156432	5.158099	5.159766
5.161433	5.163100	5.164768
5.166435	5.168102	5.169769
5.171436	5.173103	5.174770
5.176437	5.178105	5.179772
5.181439	5.183106	5.184773
5.186440	5.188107	5.189775
5.191442	5.193109	5.194776
5.196443	5.198110	5.199777
5.201444	5.203112	5.204779
5.206446	5.208113	5.209780
5.211447	5.213114	5.214781
5.216449	5.218116	5.219783
5.221450	5.223117	5.224784
5.226451	5.228119	5.229786
5.231453	5.233120	5.234787
5.236454	5.238121	5.239788
5.241456	5.243123	5.244790
5.246457	5.248124	5.249791
5.251458	5.253125	5.254793
5.256460	5.258127	5.259794
5.261461	5.263128	5.264795
5.266463	5.268130	5.269797
5.271464	5.273131	5.274798
5.276465	5.278132	5.279800
5.281467	5.283134	5.284801
5.286468	5.288135	5.289802
5.291469	5.293137	5.294804
5.296471	5.298138	5.299805
5.301472	5.303139	5.304806
5.306474	5.308141	5.309808
5.311475	5.313142	5.314809
5.316476	5.318144	5.319811
5.321478	5.323145	5.324812
5.326479	5.328146	5.329813
5.331481	5.333148	5.334815
5.336482	5.338149	5.339816
5.341483	5.343150	5.344818
5.346485	5.348152	5.349819
5.351486	5.353153	5.354820
5.356488	5.358155	5.359822
5.361489	5.363156	5.364823
5.366490	5.368157	5.369825
5.371492	5.373159	5.374826
5.376493	5.378160	5.379827
5.381494	5.383162	5.384829
5.386496	5.388163	5.389830
5.391497	5.393164	5.394831
5.396499	5.398166	5.399833
5.401500	5.403167	5.404834
5.406501	5.408169	5.409836
5.411503	5.413170	5.414837
5.416504	5.418171	5.419838
5.421506	5.423173	5.424840
5.426507	5.428174	5.429841
5.431508	5.433175	5.434843
5.436510	5.438177	5.439844
5.441511	5.443178	5.444845
5.446512	5.448180	5.449847
5.451514	5.453181	5.454848
5.456515	5.458182	5.459850
5.461517	5.463184	5.464851
5.466518	5.468185	5.469852
5.471519	5.473187	5.474854
5.476521	5.478188	5.479855
5.481522	5.483189	5.484856
5.486524	5.488191	5.489858
5.491525	5.493192	5.494859
5.496526	5.498194	5.499861
5.501528	5.503195	5.504862
5.506529	5.508196	5.509863
5.511531	5.513198	5.514865
5.516532	5.518199	5.519866
5.521533	5.523200	5.524868
5.526535	5.528202	5.529869
5.531536	5.533203	5.534870
5.536537	5.538205	5.539872
5.541539	5.543206	5.544873
5.546540	5.548207	5.549875
5.551542	5.553209	5.554876
5.556543	5.558210	5.559877
5.561544	5.563212	5.564879
5.566546	5.568213	5.569880
5.571547	5.573214	5.574881
5.576549	5.578216	5.579883
5.581550	5.583217	5.584884
5.586551	5.588219	5.589886
5.591553	5.593220	5.594887
5.596554	5.598221	5.599888
5.601556	5.603223	5.604890
5.606557	5.608224	5.609891
5.611558	5.613225	5.614893
5.616560	5.618227	5.619894
5.621561	5.623228	5.624895
5.626563	5.628230	5.629897
5.631564	5.633231	5.634898
5.636565	5.638232	5.639900
5.641567	5.643234	5.644901
5.646568	5.648235	5.649902
5.651569	5.653237	5.654904
5.656571	5.658238	5.659905
5.661572	5.663239	5.664906
5.666574	5.668241	5.669908
5.671575	5.673242	5.674909
5.676576	5.678244	5.679911
5.681578	5.683245	5.684912
5.686579	5.688246	5.689913
5.691581	5.693248	5.694915
5.696582	5.698249	5.699916
5.701583	5.703250	5.704918
5.706585	5.708252	5.709919
5.711586	5.713253	5.714920
5.716588	5.718255	5.719922
5.721589	5.723256	5.724923
5.726590	5.728257	5.729925
5.731592	5.733259	5.734926
5.736593	5.738260	5.739927
5.741594	5.743262	5.744929
5.746596	5.748263	5.749930
5.751597	5.753264	5.754931
5.756599	5.758266	5.759933
5.761600	5.763267	5.764934
5.766601	5.768269	5.769936
5.771603	5.773270	5.774937
5.776604	5.778271	5.779938
5.781606	5.783273	5.784940
5.786607	5.788274	5.789941
5.791608	5.793275	5.794943
5.796610	5.798277	5.799944
5.801611	5.803278	5.804945
5.806613	5.808280	5.809947
5.811614	5.813281	5.814948
5.816615	5.818282	5.819950
5.821617	5.823284	5.824951
5.826618	5.828285	5.829952
5.831619	5.833287	5.834954
5.836621	5.838288	5.839955
5.841622	5.843289	5.844956
5.846624	5.848291	5.849958
5.851625	5.853292	5.854959
5.856626	5.858294	5.859961
5.861628	5.863295	5.864962
5.866629	5.868296	5.869963
5.871631	5.873298	5.874965
5.876632	5.878299	5.879966
5.881633	5.883300	5.884968
5.886635	5.888302	5.889969
5.891636	5.893303	5.894970
5.896637	5.898305	5.899972
5.901639	5.903306	5.904973
5.906640	5.908307	5.909975
5.911642	5.913309	5.914976
5.916643	5.918310	5.919977
5.921644	5.923312	5.924979
5.926646	5.928313	5.929980
5.931647	5.933314	5.934981
5.936649	5.938316	5.939983
5.941650	5.943317	5.944984
5.946651	5.948319	5.949986
5.951653	5.953320	5.954987
5.956654	5.958321	5.959988
5.961656	5.963323	5.964990
5.966657	5.968324	5.969991
5.971658	5.973325	5.974993
5.976660	5.978327	5.979994
5.981661	5.983328	5.984995
5.986663	5.988330	5.989997
5.991664	5.993331	5.994998
5.996665	5.998332	6.000000
6.001667	222.125248	222.131912
222.148136	222.345433	222.625138
222.640541	222.983502	223.261953
223.577872	224.134773	224.666709
225.141216	225.263574	225.745148
226.114343	225.894159	225.591147
225.449218	225.372636	225.971996
226.523488	227.201104	227.867066
228.195879	228.372364	228.732805
228.915117	229.176087	229.134046
229.226868	229.337588	229.380450
228.972964	228.654146	228.326573
227.964877	227.855413	227.942811
227.730126	227.672264	227.816285
227.842923	227.738866	227.719295
227.400477	227.201104	227.203180
226.654601	225.746821	225.614453
225.686882	226.029843	226.197170
226.394467	226.774061	227.247298
227.298079	226.970924	226.785714
226.574269	226.080624	225.809255
226.107262	226.168037	226.202997
226.603402	226.841485	227.023796
227.192364	227.305997	227.418375
227.568626	227.876224	227.698902
227.352609	226.848969	226.424422
226.609228	227.052929	227.261043
227.500365	227.728453	228.222935
228.207950	228.484324	228.603783
228.770677	228.677034	228.354466
228.349461	228.374859	227.953643
227.792979	228.134281	228.354869
228.732386	229.206475	229.773789
230.229965	230.239959	230.142148
229.929448	229.596885	229.736738
229.844126	229.580242	229.803340
230.048908	229.984815	230.430996
230.514660	230.382725	230.373985
230.488440	230.435583	230.295730
229.975657	229.612288	229.082429
228.730310	228.698682	228.707422
228.852683	229.561926	230.108428
230.088035	230.081790	230.180020
230.311133	230.337771	230.089694
229.715090	229.356308	228.816050
228.770677	228.918448	228.991699
229.260169	229.328833	229.320511
229.431650	229.557757	229.839958
229.924876	229.774611	229.661814
229.552349	229.733825	229.565676
229.581482	230.264924	230.833493
231.223500	231.377919	231.178127
230.996233	230.986657	230.910911
230.584175	230.170862	229.693457
229.528206	229.385859	229.154021
229.034158	229.319690	229.514895
229.162761	228.839356	228.659554
228.545084	228.073924	227.852081
227.499125	227.335548	227.236063
227.225665	227.304323	227.805050
228.345308	228.595447	228.707003
228.909708	229.208552	229.701778
230.202908	230.031846	229.674304
229.827483	229.941101	229.694279
229.566094	229.788774	230.110505
230.404358	231.039514	231.615986
231.831181	232.052606	232.582465
232.857584	232.648649	232.081335
231.725466	231.750849	231.839084
231.936478	231.846584	231.733369
231.540659	231.759589	232.073417
232.501297	232.627838	232.427209
232.104642	231.733369	231.282602
231.119025	231.017881	230.709865
230.262847	230.247863	230.465552
230.563782	230.487185	230.680314
230.785625	230.662834	230.333185
229.969412	229.402098	229.026658
229.239358	229.533629	229.592314
229.837881	230.689890	231.078224
230.960856	231.168551	231.646374
231.648451	231.610996	231.317143
230.981249	230.565441	230.192510
229.944851	229.772952	229.909473
230.433506	230.652854	230.657426
231.153566	231.421200	232.039713
232.341051	231.956049	231.501950
231.279270	231.281765	230.893013
230.152964	229.937366	230.051403
230.214561	230.554624	231.152311
231.916085	232.407653	232.811808
232.760191	232.311081	232.131279
231.950222	231.842416	231.487383
231.315485	231.113616	231.229730
231.408710	231.610578	232.084667
232.648649	232.952064	233.069865
232.831783	232.394745	232.146264
231.733788	231.669680	231.802870
231.923166	231.916085	232.022233
232.538766	232.981630	233.506903
233.807001	233.744149	233.778690
233.766200	233.325846	232.790578
232.873824	233.518974	233.835298
234.164947	234.945364	235.373244
235.527244	235.870220	236.225253
236.364687	236.152002	235.767419
235.478137	235.471892	235.544739
235.624653	236.047109	236.380927
236.345967	236.314324	236.310171
235.950552	235.952629	236.273957
236.542427	235.918506	235.093538
234.652766	234.574092	234.226544
233.565169	233.278800	232.875482
232.600782	232.313995	232.103805
231.856982	231.818273	231.822023
231.816196	231.816196	231.816196
231.815778	231.812865	231.617660
231.566879	231.938151	232.455102
233.142279	233.871512	234.856710
235.918506	236.658540	237.071032
237.280803	237.290380	237.215456
237.230441	237.468942	238.039991
238.769642	239.172960	239.123434
238.927392	238.919056	239.357767
240.195209	240.725891	240.824957
240.729641	240.556905	240.101551
240.024551	239.900101	239.645794
239.244134	238.777963	238.303875
237.917633	237.892653	238.217716
238.362155	238.162364	237.730331
237.238344	236.932837	236.701000
236.641897	236.843347	236.979868
237.259574	237.332824	237.339069
237.684540	238.457890	238.862867
239.282425	239.385645	239.314889
239.226236	238.839561	239.015209
239.501354	239.672850	239.798958
239.836831	239.838085	239.936734
240.029137	240.247230	241.440960
241.494236	240.974371	240.497803
239.824759	239.210833	239.142990
238.995653	238.672233	238.526972
238.506579	238.817509	239.190858
239.813943	240.118209	239.794386
239.256624	238.756734	238.490773
238.283482	238.306788	238.226874
238.118664	238.061639	238.255185
238.504084	238.698050	238.565263
238.747994	238.983581	238.877852
238.723014	238.802524	238.811264
238.879928	239.335701	239.764417
240.247230	240.723396	241.396843
241.610364	241.733155	242.080703
242.180173	242.103591	241.963738
241.558747	240.613094	239.975443
239.946295	239.912591	239.865142
239.749432	239.821427	239.956290
240.061183	240.186873	240.231827
239.952540	239.393145	238.892000
238.582758	238.271007	238.130317
238.499513	238.462880	238.494090
239.002719	239.247047	239.456819
239.355257	239.455997	239.756499
239.997913	239.707809	239.318221
239.146740	238.775887	238.824994
239.142572	239.494691	239.750254
240.101133	240.382915	240.478231
240.724636	241.181245	241.370623
241.157520	240.745865	239.935061
239.103444	239.035602	238.929051
238.904489	238.943617	239.273267
239.402706	239.268277	239.160888
238.878688	238.521564	238.047490
237.608794	237.186741	236.784245
236.462095	235.949297	236.045451
236.328069	237.247084	237.927612
238.219389	238.588988	238.786285
238.910734	239.103863	238.901994
238.415431	238.556120	238.662672
238.750907	239.453084	240.024551
240.098638	240.038699	240.071582
240.089898	239.800616	239.635799
239.512589	239.255787	238.805019
238.718443	238.396696	237.847699
237.766127	238.112001	238.360900
238.266002	238.297226	238.321773
238.391288	237.899316	237.290380
236.707663	236.487478	236.489555
236.494560	236.412973	236.202783
236.212778	236.567392	236.879143
237.249579	237.970908	238.516574
238.480360	237.943016	237.520544
237.673305	237.926372	237.967995
238.125327	238.372135	238.735086
238.834152	238.559437	238.719279
238.747994	238.695958	238.983985
239.053919	238.402941	237.534692
237.203803	237.359462	237.283717
236.931597	236.433366	236.056685
235.817363	235.992593	236.014644
235.960532	236.048364	235.677510
234.942032	234.057141	233.351229
233.326668	233.052386	232.497965
232.318163	232.628659	233.049054
233.397438	233.409495	233.679638
234.244024	234.572852	234.589495
234.552459	234.503336	234.798445
234.990737	235.021543	235.508106
236.046691	236.664382	237.481417
238.115333	238.552789	238.717606
238.910316	238.872443	238.782535
238.500753	238.177348	238.186088
238.216058	238.613968	238.804183
238.929887	239.373573	239.087638
238.808351	238.980668	238.998970
238.807096	238.204404	237.244171
236.410059	236.269789	236.189457
236.309335	236.358860	236.565315
237.125548	237.077262	236.914103
236.805475	236.839612	236.946567
236.236084	235.588438	235.606755
235.643372	235.533489	235.442759
235.589275	235.838174	236.184467
236.815873	237.021909	237.052715
237.535111	237.449789	237.100986
236.718061	236.379672	236.019649
235.767822	235.788633	236.018394
236.291436	236.621504	236.765510
237.059782	237.312849	237.354054
237.597126	237.598800	237.543851
237.548019	237.550514	237.548437
237.544269	237.545942	237.539697
237.543851	237.557177	238.164037
239.149235	239.317803	239.409788
239.628717	239.331532	239.143409
239.109689	239.096378	238.959438
239.644957	240.139424	240.595196
240.978958	241.160433	241.078846
240.946075	240.880728	240.982693
240.796228	240.557323	240.619757
240.654717	240.938575	241.563333
242.101514	242.302546	242.416597
242.766640	242.829895	242.931457
242.787451	242.041575	241.135872
240.144429	239.395221	238.934459
238.921551	238.921147	239.236634
239.835172	240.402904	240.998514
241.254495	240.898208	240.655135
240.542339	240.039117	239.674090
239.632886	239.634962	239.784810
240.277618	240.603099	240.653880
240.655553	240.831187	240.818712
240.354200	239.582941	238.790035
238.592320	238.592738	237.951755
237.168425	237.006506	237.270390
237.933021	238.449554	238.628116
238.784208	238.824576	238.644355
237.512641	236.707245	236.181553
235.934731	236.504540	237.005266
237.333661	238.219389	238.681810
239.320716	240.503629	241.227439
241.595798	241.468435	241.447205
241.393093	241.079683	241.388103
241.990376	242.489848	243.073386
244.068998	244.843588	245.349723
245.765950	245.814639	246.322850
246.365310	246.033165	245.641500
245.285631	244.840675	244.466490
244.335392	244.390326	243.935809
243.654027	243.337704	242.814507
242.510659	242.151040	241.774778
241.106739	239.903014	238.731754
238.045817	237.962572	237.931362
237.349064	237.398171	237.836882
238.238946	237.981725	237.774030
237.932602	237.789015	237.300360
237.199216	237.647489	238.113674
238.372972	238.685978	238.685141
238.827071	239.301981	239.543395
240.088658	240.791656	241.086346
241.548767	242.167280	242.345005
242.896916	243.797629	244.667118
245.323922	246.339090	247.587351
249.011245	250.314440	251.290496
252.255286	252.908340	253.510210
253.970151	253.990529	254.024681
253.931845	253.908538	254.027998
254.285234	254.645256	254.554093
253.695854	252.842186	251.985591
250.888821	249.835795	248.622912
247.616065	247.047915	246.305371
245.341820	244.456510	243.360592
242.381623	241.774360	240.732972
239.457655	238.154460	236.816709
235.359932	233.798665	232.248229
230.497180	229.551109	228.756529
227.903683	227.099124	226.782801
226.727030	226.949709	226.943465
227.112868	227.564876	228.326991
228.754034	229.161939	229.896983
230.900917	232.281112	233.835298
235.451917	237.169262	239.026444
240.934422	242.813671	244.951395
247.288493	248.952143	250.331920
251.365823	251.975999	253.155596
254.050886	254.207397	254.333101
254.990309	255.409015	255.525995
255.254208	254.784705	254.294377
253.719160	252.388909	250.593309
249.097822	248.078068	247.113680
245.812144	244.419459	242.915232
241.890069	240.759192	239.270772
237.710759	236.142007	234.467540
233.111488	231.623905	229.897402
228.129276	227.244803	226.660009
226.369069	226.312462	226.776137
227.424620	228.331563	229.280144
229.997708	230.665329	231.675507
232.742711	234.045906	235.602586
237.180078	238.831239	240.421221
242.512317	244.591776	246.664571
248.711984	249.956913	250.941708
251.876529	252.733543	253.317515
253.779936	254.003019	254.019662
254.120387	254.303132	253.670456
252.996187	252.816370	252.522502
251.928132	250.937943	249.827458
249.469931	248.835597	246.630867
245.038808	244.384499	244.591358
245.103319	245.941180	246.929292
248.107619	249.746305	251.686314
253.847763	256.140324	258.219365
260.023719	261.836351	263.824258
266.172157	268.513422	270.122961
271.973510	274.592807	276.539898
277.573383	278.389999	279.021420
279.266584	279.199564	278.304274
276.738450	275.394036	274.701839
273.917672	272.396399	270.797259
269.315906	267.861623	265.905778
263.209480	260.211425	257.554239
254.837145	251.500282	248.458080
245.769281	243.212417	241.070525
239.005214	237.928449	237.361135
236.154497	235.407381	235.041517
235.010293	235.008216	235.006976
235.014879	235.011130	235.002390
235.005721	235.962624	246.240442
253.550996	256.820450	259.519228
261.569972	263.814666	266.463933
269.568570	273.531834	277.492647
281.023042	283.952851	286.354474
288.026849	289.043272	289.951889
290.722311	290.935832	290.775168
290.040961	289.745449	290.124206
291.359559	291.751642	290.871322
289.071150	286.690353	283.932443
280.977684	278.296774	276.234795
274.750961	273.213852	270.984546
269.042864	268.882200	270.168766
270.753127	270.535870	269.548162
267.936114	266.320331	265.276448
264.999671	265.941992	268.014369
270.121317	271.069883	271.350007
273.738303	276.631062	278.785847
280.309212	280.678826	279.937118
278.903634	278.340070	278.582724
280.662601	282.701692	284.257117
285.545327	286.280372	286.858099
287.056621	287.057876	288.221218
290.165410	289.655959	288.565434
287.949849	287.445806	287.779205
289.359192	291.594713	293.734529
295.142199	295.625864	296.473286
297.975018	301.070063	304.890172
308.154606	310.272789	312.025093
314.160307	318.302999	324.250823
330.246545	335.185864	338.782472
341.154962	343.169880	345.258094
347.397073	348.567915	349.551440
349.157683	347.162725	345.127399
343.469575	342.885603	343.951985
345.316778	344.702418	341.680638
338.131091	333.899745	329.526470
326.049770	323.132869	319.395586
315.254567	311.639254	307.665562
304.339516	303.312277	303.005500
302.296272	301.584504	299.371035
295.292464	291.631346	290.227022
289.870735	289.428274	289.769173
289.828276	289.640122	289.606000
289.779572	295.310362	302.787407
307.983544	312.062532	315.414395
319.137096	322.650040	326.181271
330.516270	335.547589	339.586628
341.770547	343.810056	346.341089
348.958743	351.777818	353.398591
353.499734	352.450862	350.788048
348.214107	345.414156	343.766342
342.381978	340.381612	337.955846
334.882464	330.938741	327.210184
324.366130	321.723526	318.766257
315.860590	312.555759	309.285499
307.605205	307.179417	307.912370
309.390377	310.827598	312.127073
313.554284	315.645814	318.582705
322.087313	326.701151	331.626755
336.579819	341.897895	347.503624
353.228365	360.051938	367.118165
372.351352	374.675975	377.346875
380.086051	380.906432	379.959928
378.739575	377.741050	376.197696
373.031059	368.386415	363.440014
359.815110	356.169828	350.612384
343.201523	335.422303	328.736477
322.216334	314.335971	306.214178
300.023670	295.011504	289.154395
282.332078	276.065824	272.152490
270.090511	267.639765	264.192616
261.330246	260.618478	260.882377
260.448671	260.942316	264.337026
269.139435	273.202617	277.537168
282.120200	288.025176	295.630017
303.761789	310.944996	318.459092
327.606032	336.540258	343.658117
350.991559	360.116448	369.722493
377.407651	383.790047	389.312502
394.399995	399.189915	403.288893
406.028069	409.022389	412.566528
413.779411	412.187771	410.085424
408.999471	408.379314	406.714827
402.653737	397.157905	391.521818
385.310095	377.346068	369.212623
362.530980	356.683432	349.944778
341.711445	332.779699	325.489941
320.374958	315.754875	310.401392
305.736758	303.070011	300.307141
297.045187	295.129709	296.346745
300.499417	305.672248	310.051768
314.015480	319.549169	326.925070
334.459574	340.370377	346.896346
355.191262	363.878710	370.792610
376.877373	382.933452	391.241694
400.395716	407.805322	412.910325
417.459652	422.123031	424.860952
424.742747	423.981468	424.013111
423.651415	422.132174	418.826118
414.096137	409.497717	405.132360
399.201150	392.103280	385.020798
377.025547	366.696142	355.193354
344.748224	335.152578	326.470150
318.802053	310.223248	301.147900
294.511196	290.014308	284.651263
279.659923	277.407310	275.917232
274.422552	274.114969	274.954503
276.940707	281.957474	288.116339
293.256720	298.983941	306.686997
314.315981	321.633199	330.669016
340.109825	348.753947	357.468018
366.813510	376.024124	385.306330
396.777893	408.082129	417.911257
427.192656	435.589552	442.366094
448.571990	455.129602	460.506811
464.198706	467.760354	469.746976
468.906635	467.729548	467.172229
465.214292	461.506979	457.117479
451.118859	443.155251	434.789161
426.409714	416.668404	406.902532
397.425539	386.269059	374.104493
363.228555	352.880803	343.107880
335.023975	327.807482	320.143957
312.688963	306.465169	300.695877
296.390041	293.960958	291.876092
289.543162	288.444331	289.018711
290.596188	293.383650	297.459740
301.926240	307.439551	314.205276
320.678388	327.624349	335.884724
344.992133	353.456856	361.525373
370.301056	379.082118	388.301487
398.600953	409.550575	420.056481
430.648560	440.724077	449.775700
458.412771	466.473787	472.572325
476.106485	477.235674	477.288561
477.291878	477.299796	477.306041
477.310613	477.310613	477.314348
475.753096	466.230297	459.539510
456.220127	452.253069	446.278174
438.180972	429.024022	421.221496
414.949416	410.003404	404.680338
397.910011	391.325358	386.448040
382.220040	377.872163	373.585898
369.587227	365.414146	360.387010
355.456835	351.326214	348.532507
346.883438	345.443319	344.319089
343.530769	342.498928	340.569317
338.668421	338.380409	340.593042
342.746184	342.779052	342.027783
343.746352	347.601421	352.005921
356.976883	363.222310	368.955805
373.500561	376.733800	379.281924
383.771313	390.804672	398.437809
403.385464	407.449872	412.323455
417.795980	424.636614	432.945693
440.808995	446.460919	449.943027
452.317191	453.475543	454.114016
456.360383	459.499113	460.918854
460.329504	459.429194	458.466046
456.549762	455.467992	454.406211
453.684045	453.644095	449.474362
433.566268	423.182750	417.162467
411.817738	406.144600	399.899173
393.358204	385.995599	379.073393
373.920104	369.772870	366.233691
362.712858	358.338776	352.748047
348.190383	345.728014	345.414993
346.617059	348.549598	350.085453
350.877956	350.995324	350.986569
350.984089	352.489974	364.793572
373.102233	376.125267	379.328537
384.692837	391.851871	400.171378
409.203431	417.597010	425.355434
433.142572	442.405625	453.165450
465.588477	478.327036	488.387164
492.423693	492.846165	492.824532
492.832450	492.834093	492.825368
492.824113	492.823695	492.831613
492.832450	492.830777	492.830358
492.825787	492.826205	492.829103
492.829940	492.837440	492.839083
492.495286	489.108494	482.410596
473.826383	463.188946	450.448326
437.478796	426.122539	417.186610
408.426763	399.215731	388.975786
378.574758	368.728539	359.902090
352.790088	347.836187	345.259349
343.565310	341.838374	341.469209
343.511198	347.708391	352.838762
357.831805	362.918073	367.179359
371.998411	378.335839	385.094482
393.841421	404.456807	415.137121
424.503828	433.222470	441.360488
449.928894	459.576531	468.251908
474.327528	479.432112	484.828025
488.894136	491.225810	492.598102
492.842430	492.825787	492.829103
492.831195	492.829940	492.829522
492.826205	492.472816	489.557170
482.997884	475.131266	465.824887
454.861132	445.068637	437.005529
428.736847	419.536213	409.469809
398.741209	388.931653	379.411782
369.105235	358.303787	348.889213
340.866920	332.796760	324.789019
318.663440	315.398170	314.197777
313.515590	311.977644	310.717311
311.454866	313.625039	315.076842
315.707008	318.358755	323.393003
329.352510	334.848729	341.265667
349.575583	359.804294	370.313516
379.892101	389.229675	399.373048
409.271706	417.003895	423.817488
430.716806	438.103135	445.472374
451.410636	456.239250	461.142385
466.800942	471.614586	474.526079
475.224073	475.082562	474.394548
472.719663	469.626680	465.538966
461.602296	458.110596	453.651177
447.544751	442.117613	437.867951
433.336940	427.724996	422.283277
418.771169	410.698499	405.062411
400.043164	394.498240	389.855658
386.510488	384.417703	384.131753
385.343800	385.578954	384.766909
383.063309	382.125978	383.456230
387.346258	390.809662	393.201275
396.320881	400.268757	404.963360
411.812749	419.665234	426.641552
433.212072	439.693102	443.853692
447.187627	452.827061	459.928247
465.950173	472.052027	479.048754
484.284033	487.897672	490.884522
492.587286	492.829940	492.743378
492.224753	489.220872	483.943134
478.788620	473.211216	467.372424
463.058251	458.442740	451.941332
444.331501	436.951446	429.002389
420.323278	411.535135	402.586716
393.851431	385.887404	378.071521
369.791575	362.898083	358.539390
355.539243	352.529117	349.584308
345.435819	340.670460	337.026015
335.269527	334.774239	335.969642
339.169565	342.673337	346.209588
351.202182	357.401415	365.329676
374.065798	381.765119	387.612218
393.631246	400.358247	406.087171
411.301205	418.533504	426.364775
433.250797	439.470826	444.158766
447.384087	450.666837	454.441589
456.635935	455.937912	453.600411
451.175063	448.869175	446.377255
444.362726	442.611258	440.555943
437.863379	433.169613	426.764777
420.876025	416.471137	411.640850
405.667180	400.003633	395.084273
391.301215	388.271936	385.972711
384.802287	384.859328	384.580459
382.109335	378.372890	375.319467
373.305774	371.756175	370.343097
369.312930	369.250092	370.480007
372.883721	376.840770	382.053968
388.480467	394.730078	400.137226
405.188116	410.663539	416.944793
424.186265	430.895368	436.663404
442.423941	448.050886	453.044317
457.134570	461.089946	465.486916
469.324923	471.990834	473.425574
474.128976	475.194940	476.005341
475.666534	474.596835	473.632014
472.020385	468.523277	463.574784
459.243580	455.570808	451.910944
448.053366	444.372287	440.970496
437.916237	435.301929	432.472038
429.717056	428.452122	427.893966
426.036366	423.675558	422.545921
422.806891	423.921948	425.652619
427.161432	428.053823	428.839634
428.526224	427.199708	425.425352
424.155877	422.407308	420.191328
417.834674	416.133973	416.302973
418.441116	420.785698	421.776724
423.250159	425.884038	428.178691
429.771138	430.860408	432.215221
433.766911	435.414725	436.680884
439.025048	443.466599	449.705781
454.386221	456.909784	458.380739
460.242075	462.031848	462.106369
459.926185	456.816559	454.614742
452.887836	449.463545	445.484027
443.374599	442.853494	441.298905
437.285234	431.478503	425.508598
420.496432	414.696752	407.698382
402.297449	398.718739	394.815385
390.417996	386.898807	385.837445
387.270512	388.606172	387.521892
385.365851	384.423948	384.774409
384.814777	384.233315	385.799139
390.244006	392.979835	393.145937
393.122601	393.123856	393.124275
393.128846	393.127203	394.968997
418.124778	434.264710	438.059839
440.685801	444.719850	451.047686
458.067718	463.624743	467.637966
471.061421	475.796810	479.803788
480.400249	478.903508	478.086443
478.150117	477.234867	475.198257
473.819750	473.471350	473.259084
471.375667	467.263781	463.043700
459.592786	455.135010	447.924344
439.493325	431.818147	425.091535
418.801138	412.524905	407.327514
404.005203	401.986520	398.579320
393.812288	390.200710	388.554151
386.824317	384.053080	381.572813
381.396342	382.861023	384.474296
385.974384	388.707733	393.592103
399.159527	403.390873	406.774766
411.968841	418.389095	424.912973
430.060435	434.171484	439.531183
447.029891	454.225976	459.784644
465.002444	470.893675	475.965780
479.090376	480.365678	481.705521
483.613917	485.048628	485.322925
485.322925	485.323344	485.467753
485.720835	483.987684	480.756537
478.082708	475.158307	470.509510
463.896531	457.025927	451.841862
447.008228	440.642923	433.405216
427.273392	422.392338	417.168294
410.365518	402.764860	395.349816
388.714397	381.489567	374.584811
372.809201	372.843772	372.839171
372.832089	371.750767	360.604685
354.974843	355.401049	355.741530
356.095726	357.843458	360.504797
362.721613	364.483479	367.488197
372.954895	379.333945	384.882216
389.791147	395.071365	400.640044
405.680506	409.731617	413.051000
416.728761	420.980067	424.362317
426.419306	428.541194	432.026679
435.364378	437.604082	438.751588
438.850670	438.777822	437.763073
435.309429	432.124475	429.180951
426.393908	422.492645	417.071722
411.441880	406.598714	401.734722
396.466157	390.390089	384.393979
378.566421	372.386341	365.382534
357.927958	351.645450	346.661192
341.825496	336.477420	331.433193
328.026830	325.700952	323.295176
320.881930	319.082595	318.069488
318.014121	317.372720	317.222903
319.491740	323.710984	328.128810
332.358453	337.000617	343.228983
350.558272	357.827652	364.648714
371.851492	379.718529	387.385371
393.780675	399.737254	403.641027
412.933213	422.942576	429.160125
434.469476	439.780501	444.032643
446.329806	447.019075	447.207198
447.327913	446.713971	444.510063
440.769464	437.390142	434.671763
431.540115	427.187218	421.991500
416.456138	410.263149	403.221036
395.152131	386.873827	379.087526
371.519318	362.733685	353.514734
345.266400	338.129836	331.829460
325.636860	319.324412	312.945781
307.568572	302.950581	298.732562
295.878498	294.996116	295.583405
296.510337	298.259295	301.424677
305.718053	310.634484	315.617518
320.521877	325.773800	330.902109
335.827265	340.782420	346.291578
353.553010	361.676057	368.957060
375.394376	382.288704	389.343308
395.596235	401.165302	405.575210
408.114160	410.788407	413.265776
413.160898	412.907009	413.167561
413.159643	411.903494	409.068164
405.863640	402.297449	397.676948
391.477267	384.475133	377.160007
369.612206	361.370954	352.443780
343.716801	336.040398	329.181836
322.023221	314.495798	307.276796
300.931450	294.641054	288.163370
282.133526	277.233738	273.334985
269.634335	266.394433	264.533067
264.687486	265.921196	267.528642
269.034557	271.151873	273.883968
276.631868	279.354819	283.137459
287.770450	294.075428	300.224314
305.630625	311.456927	318.320898
325.229389	331.712480	337.671569
342.986747	347.993086	352.271881
355.485131	358.105684	361.070452
364.173386	366.594580	367.317135
367.212675	366.981644	366.671580
365.060787	362.381132	359.144158
355.687836	351.660868	346.508416
340.653817	335.366099	330.905007
325.668085	319.712731	313.856071
308.186667	302.498559	296.785053
290.853842	285.729716	281.411390
277.439760	273.981794	270.380196
268.122176	267.258528	266.937619
266.200064	265.812134	265.852920
266.861007	268.582535	270.353155
272.897932	277.051023	281.756861
286.294953	291.426161	297.101779
302.991367	309.111927	314.837923
319.719813	324.594651	329.753736
333.605877	337.193730	341.384708
346.189598	350.694404	354.315125
356.605595	358.398297	359.926652
359.988682	358.706717	356.573146
354.064971	352.251892	349.518154
344.301191	340.697113	338.012050
335.185475	331.861909	327.354205
322.283773	317.092626	311.325426
304.865193	298.729634	293.045260
287.809593	283.071276	279.188329
276.005885	274.456286	273.943070
273.372425	272.411787	271.662998
271.570998	271.577661	271.064056
267.834164	267.342580	269.181895
271.645100	274.810900	278.585652
283.330603	288.703628	293.667508
297.771088	301.402626	304.886019
307.621430	309.809950	311.978480
314.965719	318.659287	322.670448
326.453088	330.274841	333.989654
335.955898	339.328138	340.753287
340.822788	340.820726	340.824879
340.819889	340.824461	340.821144
340.824461	340.661735	333.660826
326.316567	324.465600	322.470641
319.136289	314.725544	309.484050
303.784259	298.889879	294.361767
290.180380	286.957987	284.947611
283.495420	282.200128	281.270686
280.500682	279.402269	277.809374
275.539282	273.315414	271.491518
270.260737	270.277798	271.506906
274.078754	277.748210	281.785994
285.512848	289.064069	291.887745
293.981366	295.182566	295.777355
297.016472	299.011012	301.844668
[truncated: 1,602 more rows]
