# Supplementary material for: Data for indirect load case estimation of ice-induced moments from shaft line torque measurements
Source: Data Brief. 2018 May 28;19:1222–36. doi: 10.1016/j.dib.2018.05.115 (PMC6140293; doi:10.1016/j.dib.2018.05.115)
Supplement: Supplementary file 3 — Supplementary material [file mmc3.zip › Data/Case 5/Case5_IceTorque.txt]

Time [s]	Torque Q_ice TSVD [kNm]	Torque Q_ice TGSVD [kNm] Torque Q_ice Tikh [kNm]
0.000000	-1.257555		0.389153		-1.189910
0.001668	-2.279247		0.725876		-2.162095
0.003335	-3.026159		0.961100		-3.006690
0.005003	-3.460509		1.061823		-3.793183
0.006670	-3.560839		1.020019		-4.413862
0.008338	-3.338913		0.855518		-4.622899
0.010006	-2.849758		0.612100		-4.195605
0.011673	-2.187587		0.347746		-3.074162
0.013341	-1.466168		0.121423		-1.398632
0.015008	-0.789758		-0.020369		0.577121
0.016676	-0.225929		-0.054001		2.599003
0.018344	0.208406		0.016437		4.465138
0.020011	0.542119		0.160993		5.997004
0.021679	0.828849		0.331923		6.987767
0.023346	1.119544		0.475946		7.203720
0.025014	1.440271		0.547675		6.461101
0.026681	1.783401		0.520913		4.732210
0.028349	2.113144		0.395047		2.212317
0.030017	2.379839		0.194963		-0.691207
0.031684	2.534675		-0.035469		-3.441431
0.033352	2.538685		-0.244756		-5.496736
0.035019	2.364985		-0.387139		-6.450243
0.036687	1.997936		-0.434646		-6.156697
0.038355	1.434185		-0.384813		-4.803775
0.040022	0.687863		-0.262133		-2.875751
0.041690	-0.202575		-0.112814		-0.991797
0.043357	-1.171811		0.005884		0.325549
0.045025	-2.134927		0.039149		0.836622
0.046693	-3.005416		-0.052362		0.621583
0.048360	-3.718551		-0.283157		-0.046338
0.050028	-4.250389		-0.639488		-0.898634
0.051695	-4.623153		-1.082675		-1.808310
0.053363	-4.893263		-1.558331		-2.791028
0.055031	-5.126211		-2.009188		-3.897635
0.056698	-5.368830		-2.388377		-5.090983
0.058366	-5.630720		-2.669913		-6.191177
0.060033	-5.882166		-2.853844		-6.913351
0.061701	-6.068014		-2.964857		-6.967424
0.063369	-6.129890		-3.044725		-6.173571
0.065036	-6.026298		-3.140500		-4.555299
0.066704	-5.742833		-3.291403		-2.377038
0.068371	-5.290869		-3.517691		-0.097985
0.070039	-4.699125		-3.814284		1.760080
0.071706	-4.005031		-4.150789		2.784503
0.073374	-3.250792		-4.477958		2.797518
0.075042	-2.484162		-4.739054		1.865713
0.076709	-1.759599		-4.883338		0.199603
0.078377	-1.134533		-4.878399		-1.968721
0.080044	-0.658631		-4.718273		-4.430330
0.081712	-0.359345		-4.425375		-6.941856
0.083380	-0.231044		-4.045756		-9.140256
0.085047	-0.235057		-3.638862		-10.542837
0.086715	-0.313274		-3.264306		-10.684541
0.088382	-0.411075		-2.968890		-9.331747
0.090050	-0.499890		-2.777034		-6.642324
0.091718	-0.588997		-2.686872		-3.170182
0.093385	-0.720840		-2.672916		0.292321
0.095053	-0.951914		-2.694518		2.955391
0.096720	-1.328075		-2.707975		4.254246
0.098388	-1.865414		-2.679229		3.984866
0.100056	-2.544469		-2.593975		2.331385
0.101723	-3.318559		-2.462644		-0.210447
0.103391	-4.130229		-2.318986		-2.993699
0.105058	-4.926838		-2.212562		-5.418056
0.106726	-5.668458		-2.196944		-7.091758
0.108394	-6.326837		-2.316529		-7.891435
0.110061	-6.879728		-2.595168		-7.906834
0.111729	-7.307081		-3.029460		-7.326875
0.113396	-7.593309		-3.588348		-6.353195
0.115064	-7.734762		-4.219177		-5.186809
0.116731	-7.746922		-4.858750		-4.057749
0.118399	-7.664798		-5.446702		-3.228323
0.120067	-7.533391		-5.937955		-2.932775
0.121734	-7.391026		-6.311254		-3.285639
0.123402	-7.253344		-6.571766		-4.230609
0.125069	-7.106613		-6.747212		-5.572338
0.126737	-6.914900		-6.878597		-7.062921
0.128405	-6.638678		-7.007921		-8.473727
0.130072	-6.256303		-7.165981		-9.610405
0.131740	-5.778031		-7.363317		-10.291188
0.133407	-5.245919		-7.586569		-10.342476
0.135075	-4.720067		-7.801155		-9.642131
0.136743	-4.258422		-7.959617		-8.187292
0.138410	-3.900078		-8.013594		-6.135319
0.140078	-3.659367		-7.926464		-3.790031
0.141745	-3.531718		-7.683542		-1.549313
0.143413	-3.505909		-7.297274		0.156155
0.145081	-3.574556		-6.806128		0.926860
0.146748	-3.736739		-6.267376		0.477456
0.148416	-3.992279		-5.745477		-1.259585
0.150083	-4.332631		-5.298851		-4.052347
0.151751	-4.735605		-4.968206		-7.377563
0.153419	-5.168637		-4.769230		-10.550423
0.155086	-5.599815		-4.691335		-12.930204
0.156754	-6.010575		-4.702687		-14.102500
0.158421	-6.402322		-4.760170		-13.956400
0.160089	-6.792211		-4.821731		-12.646526
0.161756	-7.199509		-4.858017		-10.495142
0.163424	-7.629552		-4.860370		-7.898713
0.165092	-8.064214		-4.843230		-5.262125
0.166759	-8.464533		-4.840370		-2.946024
0.168427	-8.784629		-4.895917		-1.217129
0.170094	-8.989828		-5.052420		-0.218937
0.171762	-9.069571		-5.338946		0.014186
0.173430	-9.038600		-5.762154		-0.491891
0.175097	-8.926366		-6.302612		-1.689044
0.176765	-8.761026		-6.917309		-3.491842
0.178432	-8.557099		-7.547810		-5.720590
0.180100	-8.313396		-8.132138		-8.066588
0.181768	-8.021724		-8.617536		-10.137912
0.183435	-7.680635		-8.971056		-11.579088
0.185103	-7.305665		-9.185461		-12.192697
0.186770	-6.929758		-9.279049		-11.985337
0.188438	-6.593377		-9.289508		-11.120786
0.190106	-6.329869		-9.263387		-9.834426
0.191773	-6.154356		-9.243819		-8.377752
0.193441	-6.062308		-9.259540		-7.011077
0.195108	-6.038201		-9.317938		-6.004163
0.196776	-6.068787		-9.403785		-5.596962
0.198444	-6.152916		-9.483927		-5.918430
0.200111	-6.302028		-9.516687		-6.912788
0.201779	-6.531179		-9.463581		-8.329361
0.203446	-6.846248		-9.300394		-9.790009
0.205114	-7.235364		-9.024827		-10.901405
0.206781	-7.670178		-8.658775		-11.368296
0.208449	-8.116688		-8.244636		-11.081434
0.210117	-8.549465		-7.836502		-10.166412
0.211784	-8.960789		-7.488348		-8.973130
0.213452	-9.358833		-7.242054		-7.980623
0.215119	-9.755311		-7.118154		-7.619854
0.216787	-10.149189		-7.111534		-8.077931
0.218455	-10.515771		-7.193089		-9.190825
0.220122	-10.807894		-7.316930		-10.502054
0.221790	-10.969565		-7.431352		-11.466958
0.223457	-10.955690		-7.490890		-11.687295
0.225125	-10.748190		-7.466526		-11.043858
0.226793	-10.360817		-7.351583		-9.670956
0.228460	-9.830931		-7.161919		-7.825510
0.230128	-9.203308		-6.930478		-5.758315
0.231795	-8.514650		-6.697634		-3.661596
0.233463	-7.786238		-6.499810		-1.690824
0.235131	-7.026857		-6.359281		-0.009294
0.236798	-6.242111		-6.277722		1.190923
0.238466	-5.442965		-6.235135		1.703397
0.240133	-4.647730		-6.194438		1.346741
0.241801	-3.876616		-6.110593		0.022284
0.243469	-3.143332		-5.942018		-2.213752
0.245136	-2.450604		-5.661501		-5.088495
0.246804	-1.794291		-5.263910		-8.111524
0.248471	-1.175262		-4.768826		-10.673977
0.250139	-0.612616		-4.217404		-12.228920
0.251806	-0.149740		-3.664217		-12.468877
0.253474	0.152454		-3.166019		-11.402879
0.255142	0.234203		-2.770096		-9.297731
0.256809	0.059879		-2.504977		-6.540203
0.258477	-0.365343		-2.375685		-3.519517
0.260144	-0.993343		-2.364581		-0.589855
0.261812	-1.746879		-2.437485		1.906937
0.263480	-2.543225		-2.553467		3.626579
0.265147	-3.317144		-2.675786		4.264318
0.266815	-4.033716		-2.781229		3.641688
0.268482	-4.687203		-2.865492		1.784776
0.270150	-5.289160		-2.943280		-1.048854
0.271818	-5.853546		-3.043139		-4.400375
0.273485	-6.386442		-3.198342		-7.681823
0.275153	-6.883694		-3.436161		-10.280207
0.276820	-7.334287		-3.768222		-11.690035
0.278488	-7.724040		-4.184407		-11.652339
0.280156	-8.035070		-4.651865		-10.244007
0.281823	-8.240773		-5.119470		-7.855683
0.283491	-8.300771		-5.526716		-5.048967
0.285158	-8.162189		-5.814982		-2.362844
0.286826	-7.771044		-5.938538		-0.176395
0.288494	-7.091761		-5.872720		1.308176
0.290161	-6.127026		-5.617418		1.990761
0.291829	-4.927973		-5.195152		1.801759
0.293496	-3.587849		-4.644305		0.712032
0.295164	-2.219502		-4.009267		-1.179830
0.296831	-0.924773		-3.329959		-3.560969
0.298499	0.232012		-2.633338		-5.902168
0.300167	1.235878		-1.928946		-7.566728
0.301834	2.114503		-1.209540		-7.988194
0.303502	2.917338		-0.456557		-6.843557
0.305169	3.690528		0.351079		-4.162582
0.306837	4.458012		1.227125		-0.343579
0.308505	5.214636		2.169741		3.933153
0.310172	5.930560		3.156948		7.882191
0.311840	6.561390		4.147099		10.832482
0.313507	7.057756		5.084360		12.405899
0.315175	7.371225		5.908009		12.571991
0.316843	7.457920		6.563385		11.555116
0.318510	7.283766		7.011960		9.660774
0.320178	6.834102		7.238180		7.141627
0.321845	6.126156		7.251562		4.188144
0.323513	5.218373		7.083604		1.026313
0.325181	4.209197		6.780368		-1.981990
0.326848	3.221087		6.392568		-4.342533
0.328516	2.372280		5.965559		-5.560271
0.330183	1.745626		5.531629		-5.324048
0.331851	1.366825		5.106367		-3.633385
0.333519	1.201646		4.689840		-0.802731
0.335186	1.174013		4.272120		2.643055
0.336854	1.197991		3.841591		6.120462
0.338521	1.210938		3.393765		9.126362
0.340189	1.195241		2.938228		11.331033
0.341856	1.181762		2.501791		12.612566
0.343524	1.236340		2.126899		13.028431
0.345192	1.437126		1.865531		12.735217
0.346859	1.852415		1.769962		11.897070
0.348527	2.525651		1.882544		10.639491
0.350194	3.468957		2.226921		9.077028
0.351862	4.662271		2.802746		7.381750
0.353530	6.054359		3.585140		5.814630
0.355197	7.564483		4.528995		4.660978
0.356865	9.087063		5.577080		4.090790
0.358532	10.503222		6.670044		4.041485
0.360200	11.700959		7.756000		4.222077
0.361868	12.600578		8.797528		4.256737
0.363535	13.176939		9.774630		3.887365
0.365203	13.468422		10.683166		3.115961
0.366870	13.566093		11.529436		2.213308
0.368538	13.584324		12.322527		1.608126
0.370206	13.622426		13.066559		1.729448
0.371873	13.731586		13.755006		2.871586
0.373541	13.899804		14.368706		5.113750
0.375208	14.060270		14.878226		8.299399
0.376876	14.119093		15.250140		12.074696
0.378544	13.990980		15.455768		15.981213
0.380211	13.629672		15.480258		19.577245
0.381879	13.043931		15.329797		22.536008
0.383546	12.297006		15.035152		24.672799
0.385214	11.493940		14.650607		25.901534
0.386881	10.763799		14.248443		26.177485
0.388549	10.242361		13.910181		25.492070
0.390217	10.057029		13.716493		23.933122
0.391884	10.312786		13.737996		21.753781
0.393552	11.078017		14.028834		19.369960
0.395219	12.371866		14.624252		17.257727
0.396887	14.158181		15.542351		15.804952
0.398555	16.352025		16.789207		15.210487
0.400222	18.841477		18.365733		15.486503
0.401890	21.520964		20.274264		16.543407
0.403557	24.325750		22.522989		18.286531
0.405225	27.254348		25.126881		20.663712
0.406893	30.368707		28.104760		23.653467
0.408560	33.770226		31.473059		27.224289
0.410228	37.559443		35.237820		31.298450
0.411895	41.793946		39.386872		35.736654
0.413563	46.459571		43.884211		40.351524
0.415231	51.464100		48.668074		44.958390
0.416898	56.653499		53.653373		49.459942
0.418566	61.842608		58.738105		53.928023
0.420233	66.848693		63.812450		58.615806
0.421901	71.518121		68.768663		63.850566
0.423569	75.741784		73.509733		69.833742
0.425236	79.460200		77.955126		76.458817
0.426904	82.661743		82.042687		83.272427
0.428571	85.376492		85.726741		89.623545
0.430239	87.665592		88.973324		94.921610
0.431906	89.604443		91.754155		98.849092
0.433574	91.259531		94.041197		101.407346
0.435242	92.662822		95.803445		102.790987
0.436909	93.791980		97.006962		103.194670
0.438577	94.565890		97.618319		102.682820
0.440244	94.861256		97.610701		101.194604
0.441912	94.548256		96.971212		98.666341
0.443580	93.534709		95.707559		95.190165
0.445247	91.803299		93.852379		91.116420
0.446915	89.427866		91.463991		87.034911
0.448582	86.562417		88.623183		83.616812
0.450250	83.406863		85.426561		81.358945
0.451918	80.162002		81.977783		80.334182
0.453585	76.989081		78.378473		80.080163
0.455253	73.985739		74.720633		79.716280
0.456920	71.182411		71.081967		78.267541
0.458588	68.555566		67.524797		75.051291
0.460256	66.049746		64.098338		69.934952
0.461923	63.600699		60.843341		63.345814
0.463591	61.155241		57.797516		56.061536
0.465258	58.687092		55.000091		48.927042
0.466926	56.209149		52.494088		42.652349
0.468594	53.781192		50.325576		37.754285
0.470261	51.509429		48.539957		34.593408
0.471929	49.533560		47.176099		33.411053
0.473596	47.999833		46.259740		34.310032
0.475264	47.024458		45.797788		37.192785
0.476931	46.657862		45.774973		41.710649
0.478599	46.863003		46.153795		47.269981
0.480267	47.517829		46.877919		53.108112
0.481934	48.443755		47.878402		58.423925
0.483602	49.451880		49.081446		62.534779
0.485269	50.391474		50.416071		65.022284
0.486937	51.184282		51.820117		65.818341
0.488605	51.834005		53.243452		65.188213
0.490272	52.410090		54.647958		63.607129
0.491940	53.014155		56.004645		61.585391
0.493607	53.742098		57.288954		59.531879
0.495275	54.653737		58.475706		57.721872
0.496943	55.756356		59.535190		56.357614
0.498610	57.002236		60.431544		55.636443
0.500278	58.296308		61.123967		55.738029
0.501945	59.509834		61.570553		56.716339
0.503613	60.498144		61.733867		58.370066
0.505281	61.122363		61.586937		60.195626
0.506948	61.274606		61.118242		61.479662
0.508616	60.903013		60.334488		61.505019
0.510283	60.029380		59.260507		59.788739
0.511951	58.750988		57.936305		56.268108
0.513619	57.221566		56.411928		51.375650
0.515286	55.613619		54.741343		45.968870
0.516954	54.072595		52.976753		41.111979
0.518621	52.678338		51.164627		37.760180
0.520289	51.428019		49.344278		36.458460
0.521956	50.247300		47.549213		37.191651
0.523624	49.025853		45.810760		39.467759
0.525292	47.664380		44.162948		42.591681
0.526959	46.116756		42.647301		45.970069
0.528627	44.414241		41.316262		49.271089
0.530294	42.666654		40.234310		52.365712
0.531962	41.044084		39.476417		55.130375
0.533630	39.748112		39.124156		57.285361
0.535297	38.982046		39.260323		58.409129
0.536965	38.926264		39.963286		58.134621
0.538632	39.720442		41.302284		56.403775
0.540300	41.452011		43.334635		53.620179
0.541968	44.150621		46.105290		50.604558
0.543635	47.790528		49.648602		48.367220
0.545303	52.303885		53.991618		47.799550
0.546970	57.606037		59.157822		49.417410
0.548638	63.628950		65.170196		53.264284
0.550306	70.353352		72.052590		59.016292
0.551973	77.827453		79.828871		66.238706
0.553641	86.162666		88.519825		74.658616
0.555308	95.504441		98.138389		84.298476
0.556976	105.986084		108.684188		95.393527
0.558644	117.680703		120.138550		108.156162
0.560311	130.567764		132.461068		122.559884
0.561979	144.525256		145.588437		138.307348
0.563646	159.348628		159.435766		155.012287
0.565314	174.788087		173.900019		172.457816
0.566981	190.590532		188.864766		190.722870
0.568649	206.533214		204.205218		210.051863
0.570317	222.441927		219.792516		230.523240
0.571984	238.193518		235.496538		251.723219
0.573652	253.707383		251.186951		272.644623
0.575319	268.931530		266.732729		291.899565
0.576987	283.826621		282.000775		308.154445
0.578655	298.348756		296.854557		320.581660
0.580322	312.431102		311.153642		329.127410
0.581990	325.966522		324.754827		334.494937
0.583657	338.796621		337.515159		337.872814
0.585325	350.714168		349.296689		340.537525
0.586993	361.483476		359.972352		343.497570
0.588660	370.877112		369.432088		347.315493
0.590328	378.719728		377.588231		352.150619
0.591995	384.924858		384.379303		357.944765
0.593663	389.511217		389.771714		364.596341
0.595331	392.591784		393.759262		371.993499
0.596998	394.339002		396.360811		379.895398
0.598666	394.938423		397.616828		387.781519
0.600333	394.546800		397.585632		394.831870
0.602001	393.267749		396.340149		400.114495
0.603669	391.150118		393.965712		402.903414
0.605336	388.205333		390.559046		402.947494
0.607004	384.434106		386.228210		400.532660
0.608671	379.852238		381.092927		396.305022
0.610339	374.508904		375.284584		390.960843
0.612006	368.495925		368.945257		384.969076
0.613674	361.949917		362.225318		378.447430
0.615342	355.049383		355.279529		371.215679
0.617009	348.006603		348.261891		362.970855
0.618677	341.052247		341.319826		353.497726
0.620344	334.411236		334.588450		342.833765
0.622012	328.272162		328.185680		331.331771
0.623680	322.757577		322.208810		319.598868
0.625347	317.905529		316.732849		308.340189
0.627015	313.671213		311.810633		298.186540
0.628682	309.951154		307.474360		289.598632
0.630350	306.623555		303.737982		282.889023
0.632018	303.591345		300.599830		278.315353
0.633685	300.812771		298.044891		276.141620
0.635353	298.309093		296.046393		276.585753
0.637020	296.148096		294.566626		279.660627
0.638688	294.411429		293.557218		285.006661
0.640356	293.159037		292.959304		291.836320
0.642023	292.403204		292.704076		299.049345
0.643691	292.098909		292.714169		305.481417
0.645358	292.149841		292.906108		310.181441
0.647026	292.424201		293.193768		312.606596
0.648694	292.773423		293.492564		312.672038
0.650361	293.049599		293.723864		310.659174
0.652029	293.121067		293.819060		307.040098
0.653696	292.887442		293.722778		302.304489
0.655364	292.294096		293.394848		296.873478
0.657031	291.342896		292.810909		291.140839
0.658699	290.093525		291.961728		285.599702
0.660367	288.650584		290.851548		280.934508
0.662034	287.136417		289.495861		277.945567
0.663702	285.656237		287.919062		277.264170
0.665369	284.267224		286.152330		278.973817
0.667037	282.963482		284.231935		282.368472
0.668705	281.683476		282.197998		286.048731
0.670372	280.337633		280.093553		288.378435
0.672040	278.845608		277.963647		288.106716
0.673707	277.168877		275.854191		284.847513
0.675375	275.326929		273.810372		279.178629
0.677043	273.392669		271.874522		272.331121
0.678710	271.471250		270.083585		265.653266
0.680378	269.672104		268.466413		260.127913
0.682045	268.084414		267.041267		256.160441
0.683713	266.762086		265.813866		253.687577
0.685381	265.718553		264.776278		252.482210
0.687048	264.927784		263.906787		252.437459
0.688716	264.327575		263.170736		253.644955
0.690383	263.823961		262.522195		256.216419
0.692051	263.298812		261.906232		259.967746
0.693719	262.623591		261.261516		264.198011
0.695386	261.679691		260.523013		267.770280
0.697054	260.381129		259.624600		269.527689
0.698721	258.691532		258.501516		268.849356
0.700389	256.627251		257.092624		266.014919
0.702056	254.243010		255.342559		262.115188
0.703724	251.603907		253.203791		258.503580
0.705392	248.754187		250.638684		256.071502
0.707059	245.695469		247.621519		254.754724
0.708727	242.383555		244.140441		253.550261
0.710394	238.745079		240.199179		251.026692
0.712062	234.706943		235.818390		246.034769
0.713730	230.226633		231.036444		238.236353
0.715397	225.312403		225.909534		228.204999
0.717065	220.027961		220.511056		217.105628
0.718732	214.483549		214.930279		206.176769
0.720400	208.820278		209.270433		196.308641
0.722068	203.195149		203.646330		187.916551
0.723735	197.770675		198.181659		181.117408
0.725403	192.708332		193.006048		176.037162
0.727070	188.162183		188.251943		173.005168
0.728738	184.269831		184.051322		172.466199
0.730406	181.141492		180.532250		174.628314
0.732073	178.851827		177.815320		179.062700
0.733741	177.440244		176.010051		184.551652
0.735408	176.922443		175.211391		189.371968
0.737076	177.310311		175.496501		191.950032
0.738744	178.631974		176.922025		191.579538
0.740411	180.942174		179.522005		188.815556
0.742079	184.316560		183.306577		185.316349
0.743746	188.830569		188.261473		183.206120
0.745414	194.530801		194.348292		184.286150
0.747081	201.410466		201.505426		189.475466
0.748749	209.398587		209.649492		198.699884
0.750417	218.366242		218.677095		211.187355
0.752084	228.145549		228.466810		225.929669
0.753752	238.552263		238.881299		242.035645
0.755419	249.402960		249.769597		258.816805
0.757087	260.522383		260.969656		275.627124
0.758755	271.742619		272.311290		291.627754
0.760422	282.899820		283.619623		305.695130
0.762090	293.834100		294.719092		316.611312
0.763757	304.394510		305.437901		323.503289
0.765425	314.446209		315.612702		326.318942
0.767093	323.874443		325.093164		326.047352
0.768760	332.581284		333.746039		324.482924
0.770428	340.475657		341.458383		323.573878
0.772095	347.462100		348.139675		324.651930
0.773763	353.435802		353.722779		327.944291
0.775431	358.289151		358.163854		332.637587
0.777098	361.929239		361.441475		337.460345
0.778766	364.299658		363.555315		341.458259
0.780433	365.396897		364.524723		344.536172
0.782101	365.273657		364.387444		347.485979
0.783769	364.027429		363.198585		351.507132
0.785436	361.779643		361.029753		357.484333
0.787104	358.654793		357.968154		365.387062
0.788771	354.768097		354.115333		374.070814
0.790439	350.225002		349.585247		381.556816
0.792106	345.129289		344.501459		385.650306
0.793774	339.592291		338.993391		384.616838
0.795442	333.736075		333.191829		377.628728
0.797109	327.687842		327.224061		364.830123
0.798777	321.568609		321.209180		347.087126
0.800444	315.482814		315.254100		325.663347
0.802112	309.514890		309.450768		302.073335
0.803780	303.734438		303.874801		278.191384
0.805447	298.206171		298.585543		256.438784
0.807115	292.997602		293.627249		239.726571
0.808782	288.178525		289.030912		230.925038
0.810450	283.811096		284.816170		231.929121
0.812118	279.935100		280.992792		242.704643
0.813785	276.556226		277.561462		260.826642
0.815453	273.644080		274.513809		281.859563
0.817120	271.141580		271.831942		300.552464
0.818788	268.981346		269.487918		312.429647
0.820456	267.101014		267.443692		315.150539
0.822123	265.450359		265.651996		309.091003
0.823791	263.988009		264.058462		296.924222
0.825458	262.671673		262.604970		282.405555
0.827126	261.449510		261.233936		268.898095
0.828794	260.259475		259.892967		258.263662
0.830461	259.038584		258.539169		250.549201
0.832129	257.737957		257.142419		244.512502
0.833796	256.335699		255.687062		238.643401
0.835464	254.840477		254.171832		232.145948
0.837131	253.283545		252.608142		225.438973
0.838799	251.703263		251.017227		220.021791
0.840467	250.130199		249.426856		217.853456
0.842134	248.580510		247.868352		220.557405
0.843802	247.060602		246.374542		228.756646
0.845469	245.579858		244.978947		241.733124
0.847137	244.163959		243.716148		257.471294
0.848805	242.861321		242.622907		273.040334
0.850472	241.739334		241.739365		285.209619
0.852140	240.872890		241.109594		291.168648
0.853807	240.331640		240.780896		289.210023
0.855475	240.172423		240.801538		279.222854
0.857143	240.439344		241.217017		262.853434
0.858810	241.168734		242.065316		243.243878
0.860478	242.392848		243.371938		224.363100
0.862145	244.136950		245.145596		210.076591
0.863813	246.408832		247.375395		203.209225
0.865481	249.185368		250.030046		204.880125
0.867148	252.403881		253.059239		214.311548
0.868816	255.964760		256.396886		229.163463
0.870483	259.746502		259.965511		246.275960
0.872151	263.627786		263.680887		262.573691
0.873819	267.507096		267.456022		275.847700
0.875486	271.311172		271.203782		285.189565
0.877154	274.988802		274.837906		290.982170
0.878821	278.493614		278.272567		294.499680
0.880489	281.764698		281.421118		297.277791
0.882156	284.714483		284.194883		300.452632
0.883824	287.229175		286.502904		304.252785
0.885492	289.180704		288.253333		307.800486
0.887159	290.443942		289.356761		309.332605
0.888827	290.911745		289.731245		306.850902
0.890494	290.503243		289.308375		299.038116
0.892162	289.165770		288.039357		286.093277
0.893830	286.874538		285.900050		270.074750
0.895497	283.634466		282.894020		254.487117
0.897165	279.485389		279.053075		243.170028
0.898832	274.507419		274.435267		238.887403
0.900500	268.820747		269.120843		242.199346
0.902168	262.575459		263.207057		251.121365
0.903835	255.931912		256.802941		261.753010
0.905503	249.037910		250.025061		269.636915
0.907170	242.012205		242.994944		271.290672
0.908838	234.942246		235.838390		265.289152
0.910506	227.898132		228.686303		252.497694
0.912173	220.957214		221.676241		235.460558
0.913841	214.228495		214.953615		217.324924
0.915508	207.865838		208.671494		200.833806
0.917176	202.063912		202.988288		187.788788
0.918844	197.038411		198.063089		179.061439
0.920511	192.998505		194.049050		174.917676
0.922179	190.121561		191.085697		175.300734
0.923846	188.537539		189.291424		179.850680
0.925514	188.324839		188.757410		187.706791
0.927181	189.514279		189.543962		197.350556
0.928849	192.095908		191.679789		206.760882
0.930517	196.025087		195.164070		213.960074
0.932184	201.227943		199.970634		217.757162
0.933852	207.608981		206.053135		218.323230
0.935519	215.063281		213.349951		217.268900
0.937187	223.492301		221.787730		217.118021
0.938855	232.818023		231.282913		220.368684
0.940522	242.988129		241.741170		228.548390
0.942190	253.966989		253.055293		241.684865
0.943857	265.713103		265.102593		258.415271
0.945525	278.150533		277.743011		276.646519
0.947193	291.146034		290.819115		294.416644
0.948860	304.502603		304.158691		310.532590
0.950528	317.973973		317.580069		324.716641
0.952195	331.296052		330.899611		337.286382
0.953863	344.224466		343.940264		348.644786
0.955531	356.565370		356.539727		358.925977
0.957198	368.190370		368.556858		367.998573
0.958866	379.033481		379.875286		375.769671
0.960533	389.074959		390.403811		382.528948
0.962201	398.320317		400.073893		389.053079
0.963869	406.781855		408.835153		396.354560
0.965536	414.466056		416.650212		405.192395
0.967204	421.366160		423.490278		415.620139
0.968871	427.457611		429.332595		426.836625
0.970539	432.695503		434.160352		437.440212
0.972206	437.015906		437.964948		445.972860
0.973874	440.344579		440.749833		451.491984
0.975542	442.614969		442.534689		453.894256
0.977209	443.792945		443.358540		453.841010
0.978877	443.900534		443.280592		452.338670
0.980544	443.028488		442.378102		450.203802
0.982212	441.329735		440.741284		447.698642
0.983880	438.992534		438.466013		444.526185
0.985547	436.200551		435.645613		440.168782
0.987215	433.093080		432.363325		434.354591
0.988882	429.739218		428.686930		427.364375
0.990550	426.134516		424.666503		419.989801
0.992218	422.219858		420.335612		413.161374
0.993885	417.914195		415.715424		407.459421
0.995553	413.148834		410.820571		402.793562
0.997220	407.892523		405.665230		398.443050
0.998888	402.162120		400.267884		393.450705
1.000556	396.019835		394.653623		387.171921
1.002223	389.561872		388.853501		379.693852
1.003891	382.903497		382.901247		371.896991
1.005558	376.163205		376.828325		365.104744
1.007226	369.446271		370.658800		360.472503
1.008894	362.827658		364.405540		358.407232
1.010561	356.336417		358.068988		358.312210
1.012229	349.946659		351.639129		358.802220
1.013896	343.581318		345.100465		358.289770
1.015564	337.132328		338.439048		355.635053
1.017231	330.494843		331.650096		350.513496
1.018899	323.606340		324.744461		343.320645
1.020567	316.477339		317.752494		334.713274
1.022234	309.201804		310.724375		325.107753
1.023902	301.942031		303.726806		314.474615
1.025569	294.892364		296.836808		302.565381
1.027237	288.234043		290.134030		289.415970
1.028905	282.096435		283.693294		275.775441
1.030572	276.536570		277.579018		263.131224
1.032240	271.541166		271.842637		253.235934
1.033907	267.047060		266.523382		247.349182
1.035575	262.970655		261.651909		245.601625
1.037243	259.236548		257.255557		246.850039
1.038910	255.798847		253.363597		249.140628
1.040578	252.653213		250.010833		250.568601
1.042245	249.840633		247.238337		250.099012
1.043913	247.444194		245.090822		247.929779
1.045581	245.578678		243.611026		245.227618
1.047248	244.371812		242.832263		243.410293
1.048916	243.937387		242.770831		243.390637
1.050583	244.344256		243.420045		245.196306
1.052251	245.589500		244.747385		248.130903
1.053919	247.585965		246.695513		251.305870
1.055586	250.171666		249.187082		254.168364
1.057254	253.141579		252.132338		256.700502
1.058921	256.293626		255.437907		259.217477
1.060589	259.474312		259.014879		261.967597
1.062256	262.608670		262.784517		264.853984
1.063924	265.704636		266.680519		267.489033
1.065592	268.831459		270.647648		269.544287
1.067259	272.081003		274.637448		271.139983
1.068927	275.525943		278.602502		272.973073
1.070594	279.188057		282.491042		276.041636
1.072262	283.024223		286.243611		281.086855
1.073930	286.930548		289.792952		288.071563
1.075597	290.759700		293.067483		296.019465
1.077265	294.344824		295.997751		303.344152
1.078932	297.524857		298.524505		308.515508
1.080600	300.168534		300.606544		310.712186
1.082268	302.195521		302.226479		310.114567
1.083935	303.592244		303.393015		307.698944
1.085603	304.418104		304.139111		304.675942
1.087270	304.797256		304.516371		301.909298
1.088938	304.893630		304.586870		299.642683
1.090606	304.872535		304.414220		297.658100
1.092273	304.858536		304.055869		295.715813
1.093941	304.903128		303.558263		293.953314
1.095608	304.974339		302.955838		292.955671
1.097276	304.973511		302.273809		293.430244
1.098944	304.774699		301.533800		295.686262
1.100611	304.273631		300.760655		299.261745
1.102279	303.429702		299.988441		302.964866
1.103946	302.287620		299.263933		305.353847
1.105614	300.973357		298.646440		305.419067
1.107281	299.668292		298.203821		303.106837
1.108949	298.571871		298.005479		299.405132
1.110617	297.864546		298.113918		295.944649
1.112284	297.679682		298.576848		294.316591
1.113952	298.088041		299.421704		295.438437
1.115619	299.094299		300.653919		299.252766
1.117287	300.643485		302.259379		304.858689
1.118955	302.635795		304.210494		310.958536
1.120622	304.949137		306.474439		316.371158
1.122290	307.467960		309.021601		320.375364
1.123957	310.114099		311.832212		322.776723
1.125625	312.871877		314.899586		323.755364
1.127293	315.798187		318.229212		323.657369
1.128960	319.010851		321.833963		322.882940
1.130628	322.655188		325.726620		321.918962
1.132295	326.857125		329.911616		321.437805
1.133963	331.677459		334.378046		322.319850
1.135631	337.082836		339.095724		325.495691
1.137298	342.943637		344.015283		331.622509
1.138966	349.059394		349.072315		340.731401
1.140633	355.202621		354.194530		352.030442
1.142301	361.166224		359.310186		363.994550
1.143969	366.800023		364.355686		374.748529
1.145636	372.027535		369.280484		382.617146
1.147304	376.842027		374.048088		386.639700
1.148971	381.287159		378.632924		386.858697
1.150639	385.430167		383.013887		384.281468
1.152306	389.334472		387.166210		380.539717
1.153974	393.035754		391.053762		377.384993
1.155642	396.523437		394.623797		376.210475
1.157309	399.729290		397.805602		377.758755
1.158977	402.526008		400.513584		382.079099
1.160644	404.739118		402.654264		388.684040
1.162312	406.173600		404.135697		396.779419
1.163980	406.651859		404.877282		405.442318
1.165647	406.054046		404.817787		413.692510
1.167315	404.348112		403.919895		420.495651
1.168982	401.598212		402.170388		424.790903
1.170650	397.946445		399.576185		425.618572
1.172318	393.572357		396.157440		422.344746
1.173985	388.643022		391.939638		414.890895
1.175653	383.270189		386.946837		403.838962
1.177320	377.488109		381.197879		390.324787
1.178988	371.257656		374.706638		375.732790
1.180656	364.492905		367.486306		361.308205
1.182323	357.099364		359.556663		347.851814
1.183991	349.011221		350.952508		335.625230
1.185658	340.217999		341.731034		324.489544
1.187326	330.776630		331.976172		314.181735
1.188994	320.809930		321.798578		304.564565
1.190661	310.494862		311.330985		295.708252
1.192329	300.043652		300.719706		287.770209
1.193996	289.679603		290.114013		280.770087
1.195664	279.609224		279.655567		274.427894
1.197331	269.994114		269.470095		268.196208
1.198999	260.928816		259.662911		261.493524
1.200667	252.432359		250.318963		254.010757
1.202334	244.459331		241.506968		245.905543
1.204002	236.930590		233.286222		237.759216
1.205669	229.776182		225.714001		230.310978
1.207337	222.977101		218.851387		224.114831
1.209005	216.591321		212.765757		219.307567
1.210672	210.754406		207.529037		215.606262
1.212340	205.653996		203.211974		212.517490
1.214007	201.486940		199.875673		209.624526
1.215675	198.413595		197.562412		206.789434
1.217343	196.523667		196.288009		204.172033
1.219010	195.822384		196.037651		202.082345
1.220678	196.237804		196.766351		200.778330
1.222345	197.643311		198.404072		200.341545
1.224013	199.886464		200.864476		200.701851
1.225681	202.816532		204.055397		201.779658
1.227348	206.306449		207.888737		203.633747
1.229016	210.267955		212.287660		206.495800
1.230683	214.659692		217.189623		210.647897
1.232351	219.487165		222.544815		216.209345
1.234019	224.792487		228.310701		222.970233
1.235686	230.632736		234.444305		230.392361
1.237354	237.049248		240.894426		237.800879
1.239021	244.035015		247.595977		244.671540
1.240689	251.510749		254.468089		250.855241
1.242356	259.319661		261.416679		256.615073
1.244024	267.245644		268.341033		262.458338
1.245692	275.051196		275.142936		268.859757
1.247359	282.523582		281.736187		276.025912
1.249027	289.514151		288.054255		283.816499
1.250694	295.958122		294.054199		291.841610
1.252362	301.869609		299.715916		299.658893
1.254030	307.315726		305.036902		306.953774
1.255697	312.380400		310.023782		313.613554
1.257365	317.130335		314.682670		319.677707
1.259032	321.592398		319.010704		325.218032
1.260700	325.745792		322.990787		330.233447
1.262368	329.526937		326.590794		334.622714
1.264035	332.842391		329.767404		338.242251
1.265703	335.585671		332.473577		340.999204
1.267370	337.655882		334.667839		342.906431
1.269038	338.977391		336.323057		344.052914
1.270706	339.519017		337.432556		344.504045
1.272373	339.308858		338.012071		344.200244
1.274041	338.438972		338.097044		342.933178
1.275708	337.054845		337.735935		340.437037
1.277376	335.328853		336.981200		336.561457
1.279044	333.423264		335.880174		331.437937
1.280711	331.453791		334.468093		325.548042
1.282379	329.466274		332.765000		319.648638
1.284046	327.435225		330.777252		314.577347
1.285714	325.285103		328.503232		311.014593
1.287381	322.926669		325.941797		309.292687
1.289049	320.295320		323.101278		309.316012
1.290717	317.378406		320.006717		310.608846
1.292384	314.223777		316.703431		312.462040
1.294052	310.929499		313.255850		314.121659
1.295719	307.621154		309.741786		314.959434
1.297387	304.425805		306.243329		314.583492
1.299055	301.450066		302.836447		312.875834
1.300722	298.765662		299.581634		309.967681
1.302390	296.402117		296.517717		306.177362
1.304057	294.344790		293.660149		301.933820
1.305725	292.537510		291.004036		297.696654
1.307393	290.890980		288.531002		293.873999
1.309060	289.298602		286.218085		290.740872
1.310728	287.659293		284.046362		288.370397
1.312395	285.902877		282.007127		286.600621
1.314063	284.010127		280.104062		285.060392
1.315731	282.019079		278.350869		283.262786
1.317398	280.012948		276.765009		280.749512
1.319066	278.091852		275.359187		277.247833
1.320733	276.337397		274.132827		272.791150
1.322401	274.782720		273.065807		267.758839
1.324069	273.398814		272.116224		262.811542
1.325736	272.101589		271.222966		258.730009
1.327404	270.775993		270.312701		256.198748
1.329071	269.307474		269.309838		255.600241
1.330739	267.609514		268.147248		256.889568
1.332406	265.639364		266.775388		259.594302
1.334074	263.399987		265.167807		262.936992
1.335742	260.931688		263.321944		266.029735
1.337409	258.299173		261.255191		268.067038
1.339077	255.578677		258.997385		268.458007
1.340744	252.846685		256.581670		266.882898
1.342412	250.169343		254.036071		263.300596
1.344080	247.591541		251.377857		257.943829
1.345747	245.126871		248.612079		251.315885
1.347415	242.752341		245.734560		244.168414
1.349082	240.412519		242.738512		237.421573
1.350750	238.035299		239.622974		232.002822
1.352418	235.556529		236.400813		228.623712
1.354085	232.945737		233.104082		227.559357
1.355753	230.223023		229.785177		228.516228
1.357420	227.459651		226.513243		230.657090
1.359088	224.761004		223.366462		232.798665
1.360756	222.237880		220.421879		233.727963
1.362423	219.976828		217.745020		232.531278
1.364091	218.020305		215.381668		228.823429
1.365758	216.362745		213.353604		222.808244
1.367426	214.961755		211.659233		215.175130
1.369094	213.757854		210.278794		206.902346
1.370761	212.694192		209.182806		199.057813
1.372429	211.729886		208.341642		192.654908
1.374096	210.845243		207.733907		188.561481
1.375764	210.041294		207.351619		187.417839
1.377431	209.337524		207.201057		189.524147
1.379099	208.770072		207.299187		194.707811
1.380767	208.389628		207.666747		202.238072
1.382434	208.256184		208.319852		210.871962
1.384102	208.428501		209.262423		219.075451
1.385769	208.949381		210.481482		225.385510
1.387437	209.831656		211.946701		228.803611
1.389105	211.051607		213.614486		229.080466
1.390772	212.554693		215.435764		226.783823
1.392440	214.273426		217.365673		223.120144
1.394107	216.151451		219.372861		219.571765
1.395775	218.164390		221.446153		217.477277
1.397443	220.328855		223.596943		217.696215
1.399110	222.695996		225.856699		220.453408
1.400778	225.332674		228.270096		225.378387
1.402445	228.298415		230.885360		231.681463
1.404113	231.627368		233.744030		238.374736
1.405781	235.321155		236.872447		244.465364
1.407448	239.352814		240.276830		249.100151
1.409116	243.677112		243.942873		251.683633
1.410783	248.240806		247.839705		251.996078
1.412451	252.988415		251.926955		250.305148
1.414119	257.863201		256.162955		247.422478
1.415786	262.806455		260.511850		244.639221
1.417454	267.758933		264.947673		243.504023
1.419121	272.665920		269.454269		245.470912
1.420789	277.483760		274.020990		251.507275
1.422456	282.183196		278.635198		261.782380
1.424124	286.745479		283.273480		275.542392
1.425792	291.150785		287.893819		291.223619
1.427459	295.363127		292.430851		306.781383
1.429127	299.318873		296.795585		320.143583
1.430794	302.925238		300.879963		329.658159
1.432462	306.070847		304.565465		334.408824
1.434130	308.644687		307.734029		334.325772
1.435797	310.555688		310.279016		330.093963
1.437465	311.744853		312.113957		322.923340
1.439132	312.185669		313.177403		314.267469
1.440800	311.874260		313.433141		305.559043
1.442468	310.815516		312.866174		297.993303
1.444135	309.012581		311.475889		292.363913
1.445803	306.464357		309.268427		288.956282
1.447470	303.170695		306.250453		287.518823
1.449138	299.140716		302.426064		287.339150
1.450806	294.398493		297.797745		287.433065
1.452473	288.982680		292.371195		286.809904
1.454141	282.940956		286.162825		284.730559
1.455808	276.323630		279.207972		280.861199
1.457476	269.181340		271.567622		275.266812
1.459144	261.569112		263.331723		268.264653
1.460811	253.554701		254.617922		260.223557
1.462479	245.225957		245.565637		251.413748
1.464146	236.691763		236.326449		241.975912
1.465814	228.074319		227.052687		232.008895
1.467481	219.495324		217.886472		221.707670
1.469149	211.062186		208.951346		211.450389
1.470817	202.860675		200.348009		201.755823
1.472484	194.957097		192.154633		193.106271
1.474152	187.407970		184.431160		185.720208
1.475819	180.271141		177.226026		179.409008
1.477487	173.611663		170.583243		173.624459
1.479155	167.498813		164.547737		167.705726
1.480822	161.995781		159.167378		161.220199
1.482490	157.147693		154.491032		154.230974
1.484157	152.974593		150.563020		147.352610
1.485825	149.473122		147.415359		141.559034
1.487493	146.625765		145.059743		137.824839
1.489160	144.412308		143.481395		136.752646
1.490828	142.817134		142.636522		138.335078
1.492495	141.828559		142.454266		141.933687
1.494163	141.431095		142.843031		146.468891
1.495831	141.595598		143.699993		150.742048
1.497498	142.273343		144.921895		153.772901
1.499166	143.397682		146.414886		155.039412
1.500833	144.892511		148.101456		154.550331
1.502501	146.682915		149.923190		152.749904
1.504169	148.702382		151.839096		150.320887
1.505836	150.893313		153.820330		147.983126
1.507504	153.201879		155.842952		146.362129
1.509171	155.571800		157.880823		145.941581
1.510839	157.942346		159.900604		147.058493
1.512506	160.253166		161.860262		149.886699
1.514174	162.454069		163.711529		154.386208
1.515842	164.514343		165.405718		160.243437
1.517509	166.425702		166.901436		166.854263
1.519177	168.196086		168.172186		173.391010
1.520844	169.836520		169.211879		178.956218
1.522512	171.347308		170.036717		182.784723
1.524180	172.710630		170.682786		184.430795
1.525847	173.893561		171.199735		183.877680
1.527515	174.860255		171.641815		181.531692
1.529182	175.587382		172.058245		178.102748
1.530850	176.075379		172.484995		174.413100
1.532518	176.350406		172.939757		171.200824
1.534185	176.456719		173.421103		168.981679
1.535853	176.443807		173.911831		168.000617
1.537520	176.354597		174.385508		168.259539
1.539188	176.219450		174.814470		169.578135
1.540856	176.056748		175.177228		171.647499
1.542523	175.877019		175.463441		174.066001
1.544191	175.686123		175.675259		176.377573
1.545858	175.484654		175.824775		178.137156
1.547526	175.264304		175.928358		179.002104
1.549194	175.005011		175.999413		178.815954
1.550861	174.677130		176.041515		177.641630
1.552529	174.250274		176.043819		175.723946
1.554196	173.706125		175.980020		173.399879
1.555864	173.049181		175.811316		171.001734
1.557531	172.309206		175.492820		168.795485
1.559199	171.532546		174.982001		166.969937
1.560867	170.764874		174.247250		165.662518
1.562534	170.032469		173.274600		164.990791
1.564202	169.330307		172.071075		165.060044
1.565869	168.622369		170.663915		165.932859
1.567537	167.854013		169.095917		167.568808
1.569205	166.970932		167.418049		169.762313
1.570872	165.936743		165.681088		172.116685
1.572540	164.742698		163.928272		174.085511
1.574207	163.407419		162.190629		175.086073
1.575875	161.969209		160.485975		174.653147
1.577543	160.476144		158.821619		172.575654
1.579210	158.978416		157.199904		168.960847
1.580878	157.524376		155.624976		164.202478
1.582545	156.158500		154.108886		158.872723
1.584213	154.918241		152.675318		153.585177
1.585881	153.828286		151.359812		148.873738
1.587548	152.893865		150.206291		145.110017
1.589216	152.097420		149.260594		142.462426
1.590883	151.402846		148.562483		140.895184
1.592551	150.768475		148.138012		140.208850
1.594219	150.165237		147.994037		140.120447
1.595886	149.592747		148.116179		140.365341
1.597554	149.085685		148.470719		140.786347
1.599221	148.706384		149.009994		141.375770
1.600889	148.525411		149.680030		142.256442
1.602556	148.597350		150.428644		143.614964
1.604224	148.941132		151.212180		145.617012
1.605892	149.532184		151.999392		148.333789
1.607559	150.308369		152.771724		151.697155
1.609227	151.185978		153.520136		155.490230
1.610894	152.078654		154.239474		159.374522
1.612562	152.912436		154.921984		162.948505
1.614230	153.633439		155.551775		165.822439
1.615897	154.208857		156.101773		167.685285
1.617565	154.624502		156.534075		168.341676
1.619232	154.881904		156.803740		167.713932
1.620900	154.995688		156.865166		165.826346
1.622568	154.989515		156.679570		162.797832
1.624235	154.888343		156.221762		158.854678
1.625903	154.706723		155.484599		154.348931
1.627570	154.436247		154.480040		149.751948
1.629238	154.037877		153.236552		145.600021
1.630906	153.444614		151.793464		142.394386
1.632573	152.576377		150.193614		140.483023
1.634241	151.363542		148.475994		139.961874
1.635908	149.770976		146.670072		140.627187
1.637576	147.813232		144.793068		141.997364
1.639244	145.554605		142.850681		143.407011
1.640911	143.093811		140.840944		144.157218
1.642579	140.539169		138.760122		143.685494
1.644246	137.983597		136.609052		141.704971
1.645914	135.487851		134.398278		138.267610
1.647581	133.076158		132.150591		133.734076
1.649249	130.742944		129.900310		128.670864
1.650917	128.465584		127.689387		123.720101
1.652584	126.217518		125.561302		119.484903
1.654252	123.978249		123.554194		116.448562
1.655919	121.739888		121.694937		114.919163
1.657587	119.511774		119.995590		114.982828
1.659255	117.324293		118.453093		116.463490
1.660922	115.230917		117.052254		118.909701
1.662590	113.305554		115.771309		121.637380
1.664257	111.632456		114.588677		123.842392
1.665925	110.288635		113.489294		124.768113
1.667593	109.322928		112.469015		123.888151
1.669260	108.739096		111.536056		121.054604
1.670928	108.490471		110.709191		116.567739
1.672595	108.490067		110.013186		111.138893
1.674263	108.633990		109.472640		105.743161
1.675931	108.830363		109.105752		101.391516
1.677598	109.023441		108.919558		98.884054
1.679266	109.204546		108.907767		98.619539
1.680933	109.406896		109.051725		100.518653
1.682601	109.687761		109.324208		104.074673
1.684269	110.105662		109.695094		108.498735
1.685936	110.700812		110.137471		112.903170
1.687604	111.484040		110.632643		116.474034
1.689271	112.434921		111.172795		118.608403
1.690939	113.506474		111.760637		119.010612
1.692606	114.632845		112.406141		117.743688
1.694274	115.737857		113.121183		115.224774
1.695942	116.744433		113.913448		112.152771
1.697609	117.585823		114.781095		109.370888
1.699277	118.218384		115.709521		107.689345
1.700944	118.633097		116.671022		107.708678
1.702612	118.860926		117.627436		109.683851
1.704280	118.967475		118.535158		113.457234
1.705947	119.035667		119.351326		118.473443
1.707615	119.140298		120.039745		123.876114
1.709282	119.322657		120.575171		128.673294
1.710950	119.574642		120.945021		131.941308
1.712618	119.838823		121.148192		133.021998
1.714285	120.024879		121.191414		131.665658
1.715953	120.036415		121.084100		128.086117
1.717620	119.798378		120.833076		122.918762
1.719288	119.275729		120.438542		117.094682
1.720956	118.478308		119.892305		111.656874
1.722623	117.452583		119.178779		107.549675
1.724291	116.265505		118.278495		105.418268
1.725958	114.987021		117.173279		105.462678
1.727626	113.676096		115.851801		107.389804
1.729294	112.371834		114.314115		110.486368
1.730961	111.088816		112.574061		113.796951
1.732629	109.815252		110.658912		116.352936
1.734296	108.513950		108.606353		117.383713
1.735964	107.127703		106.459485		116.459259
1.737631	105.590907		104.261033		113.547642
1.739299	103.847117		102.048106		108.996875
1.740967	101.868800		99.848669		103.456601
1.742634	99.672614		97.680491		97.750230
1.744302	97.323377		95.552676		92.709077
1.745969	94.923137		93.469274		88.993431
1.747637	92.587426		91.433978		86.941279
1.749305	90.416232		89.454635		86.487155
1.750972	88.469885		87.546407		87.175773
1.752640	86.758289		85.732724		88.268282
1.754307	85.246679		84.043750		88.917000
1.755975	83.874638		82.512700		88.372516
1.757643	82.580471		81.170859		86.180697
1.759310	81.322207		80.042521		82.322531
1.760978	80.089282		79.141050		77.252721
1.762645	78.903633		78.467014		71.814418
1.764313	77.812897		78.008826		67.046857
1.765981	76.879936		77.745702		63.941366
1.767648	76.171904		77.652194		63.216716
1.769316	75.749833		77.703175		65.168931
1.770983	75.658273		77.878083		69.616723
1.772651	75.914881		78.163422		75.934771
1.774319	76.501778		78.552978		83.156798
1.775986	77.362384		79.045792		90.132914
1.777654	78.407456		79.642453		95.725650
1.779321	79.531490		80.340715		99.019092
1.780989	80.636223		81.131564		99.502244
1.782656	81.653972		81.996746		97.183637
1.784324	82.562225		82.908405		92.605891
1.785992	83.383424		83.830939		86.750840
1.787659	84.169422		84.724675		80.848026
1.789327	84.976172		85.550495		76.118627
1.790994	85.838041		86.274353		73.505499
1.792662	86.750859		86.870625		73.455249
1.794330	87.668786		87.323567		75.818054
1.795997	88.514344		87.626576		79.903538
1.797665	89.196248		87.779536		84.679094
1.799332	89.628094		87.784987		89.043301
1.801000	89.742528		87.644112		92.082473
1.802668	89.499000		87.353624		93.237550
1.804335	88.886174		86.904321		92.357464
1.806003	87.921154		86.281702		89.662077
1.807670	86.646650		85.468484		85.657360
1.809338	85.125446		84.448398		81.034985
1.811006	83.430684		83.210327		76.566254
1.812673	81.631720		81.751791		72.987438
1.814341	79.778069		80.080918		70.877013
1.816008	77.886680		78.216472		70.537633
1.817676	75.938342		76.185911		71.907049
1.819344	73.886570		74.021987		74.526987
1.821011	71.677505		71.758672		77.594727
1.822679	69.274392		69.427362		80.106292
1.824346	66.677639		67.054223		81.072688
1.826014	63.932765		64.659212		79.759189
1.827681	61.123335		62.256936		75.878564
1.829349	58.351922		59.859007		69.677181
1.831017	55.716578		57.477217		61.887954
1.832684	53.291214		55.126640		53.568891
1.834352	51.115551		52.827789		45.877783
1.836019	49.195677		50.607212		39.839580
1.837687	47.512116		48.496300		36.149157
1.839355	46.030620		46.528537		35.036595
1.841022	44.711919		44.735806		36.216298
1.842690	43.519209		43.144612		38.939664
1.844357	42.424253		41.773071		42.158635
1.846025	41.413295		40.629345		44.777401
1.847693	40.492429		39.711817		45.931825
1.849360	39.690009		39.010909		45.213219
1.851028	39.052932		38.512035		42.763462
1.852695	38.635184		38.198952		39.211472
1.854363	38.480524		38.056699		35.476664
1.856031	38.604816		38.073445		32.507993
1.857698	38.985069		38.240880		31.041245
1.859366	39.560513		38.553131		31.440826
1.861033	40.246430		39.004556		33.656447
1.862701	40.956146		39.587057		37.285085
1.864369	41.623052		40.287635		41.698061
1.866036	42.214663		41.086886		46.182157
1.867704	42.734297		41.958877		50.056341
1.869371	43.211285		42.872511		52.754117
1.871039	43.684960		43.794110		53.886535
1.872706	44.189160		44.690657		53.304335
1.874374	44.742257		45.532950		51.156253
1.876042	45.344083		46.297990		47.911510
1.877709	45.977844		46.970077		44.304966
1.879377	46.613817		47.540452		41.187890
1.881044	47.212675		48.005642		39.314671
1.882712	47.728583		48.365012		39.136433
1.884380	48.113808		48.618154		40.679503
1.886047	48.326365		48.762792		43.553570
1.887715	48.339992		48.793702		47.079644
1.889382	48.153087		48.702873		50.481893
1.891050	47.791936		48.480828		53.071872
1.892718	47.304927		48.118738		54.371091
1.894385	46.748121		47.610756		54.154877
1.896053	46.166773		46.955998		52.436521
1.897720	45.579929		46.159653		49.428398
1.899388	44.974446		45.232943		45.509648
1.901056	44.310951		44.191929		41.204763
1.902723	43.539151		43.055426		37.150142
1.904391	42.616049		41.842512		34.015377
1.906058	41.519887		40.570219		32.364592
1.907726	40.255187		39.251921		32.483868
1.909394	38.848665		37.896778		34.239922
1.911061	37.339640		36.510305		37.045357
1.912729	35.770081		35.095863		39.973656
1.914396	34.178043		33.656659		42.003788
1.916064	32.595285		32.197693		42.312454
1.917731	31.047154		30.727165		40.506746
1.919399	29.552019		29.256979		36.715468
1.921067	28.118992		27.802226		31.519269
1.922734	26.745160		26.379805		25.764347
1.924402	25.415289		25.006514		20.339875
1.926069	24.106549		23.697104		15.993344
1.927737	22.798300		22.462732		13.222488
1.929405	21.483669		21.310157		12.241212
1.931072	20.177698		20.241835		12.990500
1.932740	18.917511		19.256828		15.163760
1.934407	17.753318		18.352290		18.235357
1.936075	16.733343		17.525128		21.505806
1.937743	15.888865		16.773445		24.189198
1.939410	15.225596		16.097394		25.556881
1.941078	14.724703		15.499267		25.118533
1.942745	14.352297		14.982791		22.784115
1.944413	14.072502		14.551849		18.933311
1.946081	13.858167		14.208958		14.341174
1.947748	13.695225		13.953895		9.966506
1.949416	13.580386		13.782837		6.674866
1.951083	13.515210		13.688219		5.003152
1.952751	13.500781		13.659340		5.054188
1.954419	13.535866		13.683567		6.547314
1.956086	13.618477		13.747823		8.980423
1.957754	13.748292		13.840010		11.817617
1.959421	13.926775		13.950050		14.621879
1.961089	14.153623		14.070340		17.095198
1.962756	14.420993		14.195583		19.042763
1.964424	14.709157		14.322096		20.313851
1.966092	14.987134		14.446844		20.773853
1.967759	15.219449		14.566456		20.332406
1.969427	15.376693		14.676484		19.010483
1.971094	15.445058		14.771088		16.999049
1.972762	15.430062		14.843221		14.661123
1.974430	15.352328		14.885252		12.458069
1.976097	15.237248		14.889867		10.823296
1.977765	15.103458		14.851036		10.037767
1.979432	14.955564		14.764780		10.162545
1.981100	14.784269		14.629570		11.052847
1.982768	14.573168		14.446248		12.434741
1.984435	14.308145		14.217513		13.996834
1.986103	13.984306		13.947098		15.452076
1.987770	13.607154		13.638855		16.555389
1.989438	13.188151		13.295974		17.098466
1.991106	12.737922		12.920506		16.917344
1.992773	12.261395		12.513274		15.931931
1.994441	11.757604		12.074157		14.203597
1.996108	11.223841		11.602603		11.971987
1.997776	10.661063		11.098225		9.632796
1.999444	10.076763		10.561297		7.644380
2.001111	9.483138		9.993034		6.387538
2.002779	8.891462		9.395625		6.029408
2.004446	8.306072		8.772038		6.446808
2.006114	7.721848		8.125693		7.245677
2.007781	7.127105		7.460099		7.879707
2.009449	6.510623		6.778569		7.835448
2.011117	5.868945		6.084078		6.825065
2.012784	5.209680		5.379313		4.919593
2.014452	4.548668		4.666883		2.567825
2.016119	3.902313		3.949642		0.477669
2.017787	3.279227		3.231037		-0.617471
2.019455	2.675896		2.515374		-0.236576
2.021122	2.078995		1.807945		1.629018
2.022790	1.473377		1.114966		4.449158
2.024457	0.851628		0.443364		7.286662
2.026125	0.220188		-0.199542		9.095266
2.027793	-0.401146		-0.806361		9.080919
2.029460	-0.985978		-1.369874		6.988892
2.031128	-1.510740		-1.883158		3.198830
2.032795	-1.961970		-2.339577		-1.417562
2.034463	-2.338101		-2.732735		-5.821947
2.036131	-2.645581		-3.056450		-9.180692
2.037798	-2.892180		-3.304860		-11.120564
2.039466	-3.081528		-3.472684		-11.761008
2.041133	-3.211692		-3.555629		-11.525415
2.042801	-3.277840		-3.550859		-10.842915
2.044469	-3.276441		-3.457430		-9.901128
2.046136	-3.207652		-3.276567		-8.574394
2.047804	-3.073966		-3.011742		-6.553334
2.049471	-2.875911		-2.668510		-3.596109
2.051139	-2.607933		-2.254160		0.234220
2.052806	-2.257984		-1.777246		4.466375
2.054474	-1.812423		-1.247126		8.303873
2.056142	-1.264685		-0.673598		10.864337
2.057809	-0.623494		-0.066710		11.481421
2.059477	0.083987		0.563218		9.951272
2.061144	0.816573		1.205397		6.627339
2.062812	1.529816		1.848293		2.327892
2.064480	2.188589		2.479375		-1.903914
2.066147	2.775931		3.085053		-5.091739
2.067815	3.294330		3.650889		-6.564385
2.069482	3.759270		4.162158		-6.073275
2.071150	4.188449		4.604686		-3.781413
2.072818	4.591749		4.965854		-0.164958
2.074485	4.966064		5.235534		4.115819
2.076153	5.296191		5.406776		8.335904
2.077820	5.559889		5.476057		11.803122
2.079488	5.733640		5.443038		13.940872
2.081156	5.796297		5.309915		14.364967
2.082823	5.729995		5.080506		12.952388
2.084491	5.519954		4.759341		9.885485
2.086158	5.155591		4.350960		5.648450
2.087826	4.634164		3.859617		0.958633
2.089494	3.965794		3.289437		-3.367647
2.091161	3.176727		2.644976		-6.590992
2.092829	2.307547		1.932018		-8.219886
2.094496	1.405080		1.158373		-8.121900
2.096164	0.510090		0.334439		-6.535755
2.097831	-0.354439		-0.526682		-3.980673
2.099499	-1.189108		-1.409598		-1.100063
2.101167	-2.014884		-2.297562		1.499454
2.102834	-2.861700		-3.173762		3.359947
2.104502	-3.753431		-4.022719		4.213984
2.106169	-4.695389		-4.831477		3.971049
2.107837	-5.669167		-5.590320		2.681472
2.109505	-6.636193		-6.292818		0.505344
2.111172	-7.547613		-6.935197		-2.305909
2.112840	-8.355870		-7.515176		-5.425571
2.114507	-9.023631		-8.030594		-8.480582
2.116175	-9.527945		-8.478172		-11.101786
2.117843	-9.860267		-8.852761		-12.991452
2.119510	-10.024586		-9.147295		-13.990982
2.121178	-10.035653		-9.353462		-14.123463
2.122845	-9.917672		-9.462973		-13.588011
2.124513	-9.702057		-9.469079		-12.697927
2.126181	-9.422517		-9.367986		-11.778559
2.127848	-9.107031		-9.159804		-11.062347
2.129516	-8.768735		-8.848768		-10.623100
2.131183	-8.399639		-8.442690		-10.373227
2.132851	-7.971092		-7.951739		-10.116822
2.134519	-7.442567		-7.386839		-9.627395
2.136186	-6.776637		-6.758066		-8.715368
2.137854	-5.954808		-6.073439		-7.267168
2.139521	-4.987918		-5.338405		-5.260860
2.141189	-3.916753		-4.556183		-2.774031
2.142856	-2.802537		-3.728898		0.008288
2.144524	-1.711094		-2.859261		2.794483
2.146192	-0.696751		-1.952363		5.213962
2.147859	0.208435		-1.017116		6.882109
2.149527	0.997383		-0.066936		7.493212
2.151194	1.683443		0.880564		6.913205
2.152862	2.291908		1.804844		5.238965
2.154530	2.851278		2.684429		2.800881
2.156197	3.386526		3.499152		0.103862
2.157865	3.914553		4.232148		-2.278437
2.159532	4.440806		4.871142		-3.826604
2.161200	4.956293		5.408754		-4.181120
2.162868	5.435701		5.841794		-3.203567
2.164535	5.838603		6.169768		-0.984798
2.166203	6.115746		6.393025		2.186719
2.167870	6.220557		6.511039		5.872282
2.169538	6.123162		6.521306		9.530583
2.171206	5.821996		6.419175		12.570528
2.172873	5.347827		6.198696		14.427186
2.174541	4.757505		5.854341		14.669923
2.176208	4.118707		5.383188		13.123385
2.177876	3.490860		4.787064		9.954749
2.179544	2.909098		4.074091		5.678126
2.181211	2.376895		3.259206		1.055578
2.182879	1.869420		2.363452		-3.081950
2.184546	1.345417		1.412125		-6.036462
2.186214	0.762553		0.432157		-7.403271
2.187881	0.090783		-0.550700		-7.146001
2.189549	-0.679838		-1.514271		-5.575367
2.191217	-1.537529		-2.441398		-3.249928
2.192884	-2.451715		-3.320159		-0.834402
2.194552	-3.378211		-4.142880		1.044500
2.196219	-4.265211		-4.904280		1.912426
2.197887	-5.060012		-5.599294		1.515993
2.199555	-5.716957		-6.221222		-0.152502
2.201222	-6.206368		-6.760709		-2.862509
2.202890	-6.522508		-7.205917		-6.176938
2.204557	-6.687323		-7.543875		-9.512850
2.206225	-6.746905		-7.762730		-12.241059
2.207893	-6.759868		-7.854382		-13.821293
2.209560	-6.780244		-7.816856		-13.943430
2.211228	-6.840421		-7.655826		-12.625193
2.212895	-6.940447		-7.384862		-10.220036
2.214563	-7.048036		-7.024265		-7.320397
2.216231	-7.109593		-6.598688		-4.586056
2.217898	-7.068269		-6.134017		-2.559467
2.219566	-6.882521		-5.654190		-1.532595
2.221233	-6.538891		-5.178662		-1.504816
2.222901	-6.055466		-4.721047		-2.233515
2.224569	-5.476319		-4.289221		-3.346059
2.226236	-4.860248		-3.886760		-4.465997
2.227904	-4.268195		-3.515285		-5.309543
2.229571	-3.752737		-3.177039		-5.725992
2.231239	-3.350991		-2.876965		-5.681712
2.232906	-3.080633		-2.623696		-5.212256
2.234574	-2.938273		-2.429138		-4.378371
2.236242	-2.900197		-2.306714		-3.252328
2.237909	-2.926421		-2.268689		-1.936339
2.239577	-2.969033		-2.323209		-0.590176
2.241244	-2.984415		-2.471827		0.562463
2.242912	-2.946664		-2.708132		1.264538
2.244580	-2.857746		-3.017882		1.284391
2.246247	-2.749859		-3.380668		0.478738
2.247915	-2.677762		-3.772805		-1.161981
2.249582	-2.702602		-4.170827		-3.495327
2.251250	-2.872378		-4.554837		-6.234422
2.252918	-3.205861		-4.910958		-8.978624
2.254585	-3.685659		-5.232370		-11.269103
2.256253	-4.262576		-5.518702		-12.670391
2.257920	-4.869157		-5.774022		-12.868020
2.259588	-5.437207		-6.003927		-11.757386
2.261256	-5.913325		-6.212558		-9.492233
2.262923	-6.268261		-6.400289		-6.469967
2.264591	-6.498890		-6.562760		-3.252793
2.266258	-6.624293		-6.691486		-0.446120
2.267926	-6.678658		-6.775946		1.432182
2.269594	-6.703252		-6.806589		2.058325
2.271261	-6.738472		-6.778010		1.360327
2.272929	-6.816068		-6.691443		-0.483519
2.274596	-6.951777		-6.555904		-3.099500
2.276264	-7.139747		-6.387646		-6.006793
2.277931	-7.351112		-6.207980		-8.713042
2.279599	-7.538910		-6.039934		-10.795921
2.281267	-7.649773		-5.904474		-11.963183
2.282934	-7.639904		-5.817154		-12.094885
2.284602	-7.490372		-5.785916		-11.269832
2.286269	-7.216060		-5.810563		-9.766120
2.287937	-6.864375		-5.883970		-8.016963
2.289605	-6.503540		-5.994738		-6.511450
2.291272	-6.204279		-6.130616		-5.657039
2.292940	-6.021215		-6.281836		-5.650491
2.294607	-5.980153		-6.443528		-6.412778
2.296275	-6.074836		-6.616597		-7.620313
2.297943	-6.272967		-6.806848		-8.821838
2.299610	-6.528110		-7.022581		-9.591810
2.301278	-6.792831		-7.271283		-9.658219
2.302945	-7.029234		-7.556297		-8.961055
2.304613	-7.215183		-7.874348		-7.633632
2.306281	-7.346503		-8.214628		-5.931777
2.307948	-7.436279		-8.559724		-4.151087
2.309616	-7.512067		-8.888238		-2.567395
2.311283	-7.610864		-9.178494		-1.415381
2.312951	-7.771379		-9.412481		-0.895569
2.314619	-8.023924		-9.579102		-1.183268
2.316286	-8.379924		-9.675989		-2.412796
2.317954	-8.824528		-9.709447		-4.628213
2.319621	-9.315907		-9.692585		-7.719529
2.321289	-9.793039		-9.642062		-11.383179
2.322956	-10.190642		-9.574245		-15.142113
2.324624	-10.456747		-9.501696		-18.433485
2.326292	-10.566917		-9.430833		-20.736392
2.327959	-10.530064		-9.361324		-21.690051
2.329627	-10.383948		-9.287355		-21.158955
2.331294	-10.182366		-9.200420		-19.231614
2.332962	-9.978964		-9.092943		-16.172098
2.334630	-9.813346		-8.961752		-12.358331
2.336297	-9.703495		-8.810518		-8.232852
2.337965	-9.645551		-8.650459		-4.270398
2.339632	-9.619233		-8.499098		-0.948246
2.341300	-9.595833		-8.377309		1.298397
2.342968	-9.546098		-8.305365		2.142879
2.344635	-9.446721		-8.298940		1.445806
2.346303	-9.285438		-8.366045		-0.678856
2.347970	-9.065071		-8.505640		-3.842926
2.349638	-8.806084		-8.708267		-7.435327
2.351306	-8.546308		-8.958531		-10.750258
2.352973	-8.336235		-9.238851		-13.163773
2.354641	-8.229466		-9.533563		-14.301285
2.356308	-8.270003		-9.832404		-14.132356
2.357976	-8.480184		-10.132562		-12.955844
2.359644	-8.853765		-10.438800		-11.286019
2.361311	-9.357318		-10.761641		-9.690974
2.362979	-9.940130		-11.114076		-8.646610
2.364646	-10.549390		-11.507609		-8.449356
2.366314	-11.145287		-11.948626		-9.194824
2.367981	-11.710729		-12.436021		-10.801195
2.369649	-12.252702		-12.960677		-13.049703
2.371317	-12.795703		-13.506977		-15.625424
2.372984	-13.370591		-14.055985		-18.156488
2.374652	-14.003310		-14.589513		-20.258490
2.376319	-14.707043		-15.094063		-21.589815
2.377987	-15.479148		-15.563635		-21.915395
2.379655	-16.302095		-16.000684		-21.166972
2.381322	-17.146579		-16.414975		-19.481433
2.382990	-17.975360		-16.820592		-17.197468
2.384657	-18.747482		-17.231847		-14.799154
2.386325	-19.423382		-17.659078		-12.813605
2.387993	-19.971204		-18.105366		-11.690022
2.389660	-20.373519		-18.564958		-11.697195
2.391328	-20.632279		-19.023776		-12.869468
2.392995	-20.769399		-19.461890		-15.010385
2.394663	-20.821417		-19.857370		-17.741733
2.396331	-20.828940		-20.190587		-20.577444
2.397998	-20.824096		-20.447953		-23.008073
2.399666	-20.820553		-20.624200		-24.589784
2.401333	-20.810002		-20.722660		-25.031320
2.403001	-20.766558		-20.753510		-24.263845
2.404669	-20.657287		-20.730420		-22.471060
2.406336	-20.454686		-20.666464		-20.061336
2.408004	-20.146389		-20.570343		-17.581825
2.409671	-19.738961		-20.443902		-15.596122
2.411339	-19.255393		-20.281603		-14.558741
2.413006	-18.728405		-20.072128		-14.717235
2.414674	-18.192809		-19.801746		-16.061059
2.416342	-17.679582		-19.458612		-18.323088
2.418009	-17.212592		-19.036928		-21.030697
2.419677	-16.807343		-18.539925		-23.597583
2.421344	-16.470444		-17.980910		-25.440745
2.423012	-16.199138		-17.382101		-26.100005
2.424680	-15.981360		-16.771509		-25.334810
2.426347	-15.797613		-16.178595		-23.177424
2.428015	-15.625592		-15.629713		-19.931118
2.429682	-15.447116		-15.144377		-16.113533
2.431350	-15.255220		-14.733213		-12.355136
2.433018	-15.058377		-14.398007		-9.270465
2.434685	-14.879454		-14.133786		-7.328183
2.436353	-14.749070		-13.932365		-6.752510
2.438020	-14.695547		-13.786425		-7.485349
2.439688	-14.735344		-13.693080		-9.221220
2.441356	-14.867822		-13.655997		-11.501356
2.443023	-15.076330		-13.685486		-13.832159
2.444691	-15.334799		-13.796501		-15.789603
2.446358	-15.616791		-14.004998		-17.086338
2.448026	-15.903182		-14.323558		-17.598969
2.449694	-16.185813		-14.757358		-17.365091
2.451361	-16.466611		-15.301529		-16.560394
2.453029	-16.753801		-15.940604		-15.461599
2.454696	-17.057673		-16.650225		-14.398625
2.456364	-17.387825		-17.400743		-13.701936
2.458031	-17.752234		-18.161861		-13.653347
2.459699	-18.157158		-18.907257		-14.445322
2.461367	-18.606468		-19.618095		-16.148157
2.463034	-19.099762		-20.284677		-18.684358
2.464702	-19.630015		-20.905885		-21.816079
2.466369	-20.182455		-21.486660		-25.158374
2.468037	-20.736253		-22.034177		-28.230121
2.469705	-21.269270		-22.553719		-30.541697
2.471372	-21.764306		-23.045308		-31.700028
2.473040	-22.214118		-23.501943		-31.500486
2.474707	-22.622638		-23.909918		-29.978234
2.476375	-23.001465		-24.251171		-27.405347
2.478043	-23.362983		-24.507107		-24.236578
2.479710	-23.713145		-24.662955		-21.019697
2.481378	-24.047222		-24.711581		-18.292307
2.483045	-24.350320		-24.655768		-16.486831
2.484713	-24.602216		-24.508355		-15.860855
2.486381	-24.784007		-24.290148		-16.461803
2.488048	-24.883464		-24.026075		-18.125711
2.489716	-24.896937		-23.740483		-20.505238
2.491383	-24.827640		-23.452718		-23.123615
2.493051	-24.681933		-23.174028		-25.454173
2.494719	-24.465997		-22.906499		-27.022847
2.496386	-24.184588		-22.644237		-27.519557
2.498054	-23.842036		-22.376440		-26.887426
2.499721	-23.444206		-22.091572		-25.350329
2.501389	-22.999645		-21.781575		-23.352726
2.503056	-22.518900		-21.445091		-21.420461
2.504724	-22.012324		-21.088884		-19.990496
2.506392	-21.487956		-20.727147		-19.278312
2.508059	-20.951148		-20.378845		-19.237730
2.509727	-20.406657		-20.063769		-19.623651
2.511394	-19.862288		-19.798266		-20.119556
2.513062	-19.331973		-19.591704		-20.466102
2.514730	-18.836147		-19.444564		-20.536464
2.516397	-18.398552		-19.348654		-20.338809
2.518065	-18.040554		-19.289438		-19.964093
2.519732	-17.775524		-19.249922		-19.517794
2.521400	-17.606042		-19.215161		-19.072122
2.523068	-17.525379		-19.176270		-18.657630
2.524735	-17.522597		-19.132937		-18.289677
2.526403	-17.588832		-19.093814		-18.005626
2.528070	-17.721761		-19.074674		-17.883158
2.529738	-17.926249		-19.094799		-18.022496
2.531406	-18.211105		-19.172489		-18.499117
2.533073	-18.583740		-19.320777		-19.314511
2.534741	-19.045332		-19.544385		-20.375943
2.536408	-19.588557		-19.838623		-21.517838
2.538076	-20.198395		-20.190462		-22.550746
2.539744	-20.854970		-20.581468		-23.309364
2.541411	-21.536631		-20.991852		-23.678224
2.543079	-22.221875		-21.404629		-23.594504
2.544746	-22.889893		-21.808857		-23.044510
2.546414	-23.520672		-22.201177		-22.070212
2.548081	-24.095866		-22.585273		-20.786713
2.549749	-24.600989		-22.969399		-19.395937
2.551417	-25.028191		-23.362588		-18.178381
2.553084	-25.377910		-23.770491		-17.453650
2.554752	-25.657782		-24.191916		-17.514882
2.556419	-25.878361		-24.616973		-18.554040
2.558087	-26.046983		-25.027350		-20.599657
2.559755	-26.162401		-25.398723		-23.486070
2.561422	-26.212863		-25.704759		-26.865911
2.563090	-26.178999		-25.921771		-30.265939
2.564757	-26.040693		-26.032935		-33.172586
2.566425	-25.785278		-26.031065		-35.124365
2.568093	-25.413751		-25.919333		-35.789002
2.569760	-24.942547		-25.709805		-35.013167
2.571428	-24.400388		-25.420223		-32.845340
2.573095	-23.821730		-25.069849		-29.538132
2.574763	-23.239492		-24.675416		-25.530352
2.576431	-22.679537		-24.248162		-21.398331
2.578098	-22.158167		-23.792634		-17.765098
2.579766	-21.682334		-23.307519		-15.172051
2.581433	-21.251381		-22.788223		-13.943783
2.583101	-20.859130		-22.230517		-14.095653
2.584769	-20.495893		-21.634300		-15.329160
2.586436	-20.150765		-21.006478		-17.129483
2.588104	-19.814744		-20.362178		-18.937072
2.589771	-19.484563		-19.723899		-20.331081
2.591439	-19.166087		-19.118715		-21.151587
2.593106	-18.875459		-18.574118		-21.506936
2.594774	-18.636473		-18.113448		-21.659316
2.596442	-18.474068		-17.751976		-21.838822
2.598109	-18.405626		-17.494562		-22.076923
2.599777	-18.433190		-17.335410		-22.149850
2.601444	-18.539765		-17.259952		-21.673936
2.603112	-18.691536		-17.248357		-20.317568
2.604780	-18.845534		-17.279785		-18.027651
2.606447	-18.960180		-17.336339		-15.150363
2.608115	-19.005043		-17.405791		-12.370420
2.609782	-18.966677		-17.482472		-10.480775
2.611450	-18.849107		-17.566207		-10.080880
2.613118	-18.669599		-17.659652		-11.340095
2.614785	-18.451832		-17.764795		-13.932485
2.616453	-18.218918		-17.879574		-17.167141
2.618120	-17.987988		-17.995529		-20.247804
2.619788	-17.766961		-18.097136		-22.543034
2.621456	-17.553279		-18.163097		-23.756388
2.623123	-17.334276		-18.169340		-23.944062
2.624791	-17.089166		-18.093092		-23.400545
2.626458	-16.792992		-17.917112		-22.484638
2.628126	-16.422616		-17.633074		-21.467891
2.629794	-15.963972		-17.243327		-20.458006
2.631461	-15.418656		-16.760571		-19.404140
2.633129	-14.807380		-16.205558		-18.156824
2.634796	-14.168242		-15.603341		-16.546537
2.636464	-13.549393		-14.978982		-14.456806
2.638131	-12.997814		-14.353732		-11.883342
2.639799	-12.547635		-13.742553		-8.975444
2.641467	-12.211891		-13.153495		-6.049109
2.643134	-11.980497		-12.588963		-3.554668
2.644802	-11.825007		-12.048430		-1.987734
2.646469	-11.708298		-11.531793		-1.754123
2.648137	-11.595808		-11.042437		-3.028415
2.649805	-11.464768		-10.589151		-5.663420
2.651472	-11.309100		-10.186362		-9.197630
2.653140	-11.139372		-9.852555		-12.969381
2.654807	-10.978784		-9.607222		-16.298387
2.656475	-10.856838		-9.467027		-18.663459
2.658143	-10.802292		-9.442085		-19.808780
2.659810	-10.836455		-9.533225		-19.748887
2.661478	-10.967577		-9.730919		-18.691779
2.663145	-11.187085		-10.016157		-16.932333
2.664813	-11.468660		-10.363105		-14.769058
2.666481	-11.771160		-10.742960		-12.470476
2.668148	-12.045696		-11.128133		-10.281941
2.669816	-12.245910		-11.495805		-8.441758
2.671483	-12.338972		-11.830083		-7.177131
2.673151	-12.313991		-12.122320		-6.669307
2.674819	-12.184804		-12.369660		-6.999553
2.676486	-11.985726		-12.572283		-8.101879
2.678154	-11.761230		-12.730176		-9.748508
2.679821	-11.552685		-12.840319		-11.581027
2.681489	-11.386380		-12.895089		-13.181674
2.683156	-11.266494		-12.882306		-14.164170
2.684824	-11.174895		-12.786958		-14.258191
2.686492	-11.077235		-12.594176		-13.367433
2.688159	-10.932972		-12.292740		-11.592942
2.689827	-10.706131		-11.878251		-9.222738
2.691494	-10.374058		-11.355195		-6.691333
2.693162	-9.932534		-10.737372		-4.511443
2.694830	-9.396826		-10.046545		-3.180902
2.696497	-8.799005		-9.309567		-3.075024
2.698165	-8.182219		-8.554602		-4.346500
2.699832	-7.592692		-7.807263		-6.862312
2.701500	-7.070535		-7.087502		-10.202099
2.703168	-6.640947		-6.407928		-13.725596
2.704835	-6.307897		-5.773861		-16.695951
2.706503	-6.052402		-5.185007		-18.429842
2.708170	-5.836678		-4.638253		-18.439857
2.709838	-5.613833		-4.130786		-16.538335
2.711506	-5.340800		-3.662699		-12.880611
2.713173	-4.990822		-3.238373		-7.937531
2.714841	-4.561555		-2.866283		-2.402763
2.716508	-4.076118		-2.557277		2.942957
2.718176	-3.576704		-2.321778		7.376663
2.719844	-3.112817		-2.166659		10.351859
2.721511	-2.727877		-2.092592		11.567298
2.723179	-2.448161		-2.092559		10.981609
2.724846	-2.276948		-2.151942		8.786595
2.726514	-2.194856		-2.250192		5.358231
2.728181	-2.165509		-2.363740		1.200039
2.729849	-2.144513		-2.469514		-3.115481
2.731517	-2.089451		-2.548304		-7.008914
2.733184	-1.968903		-2.587236		-9.962020
2.734852	-1.769044		-2.580855		-11.589206
2.736519	-1.496797		-2.530617		-11.702413
2.738187	-1.178871		-2.442964		-10.354048
2.739855	-0.856430		-2.326507		-7.841655
2.741522	-0.575956		-2.189038		-4.663942
2.743190	-0.377924		-2.035129		-1.430331
2.744857	-0.285959		-1.864921		1.259252
2.746525	-0.299557		-1.674377		2.936995
2.748193	-0.392902		-1.456907		3.362542
2.749860	-0.520674		-1.205895		2.568724
2.751528	-0.629544		-0.917437		0.849322
2.753195	-0.672091		-0.592534		-1.305764
2.754863	-0.618994		-0.238138		-3.313576
2.756531	-0.465859		0.133248		-4.620410
2.758198	-0.232906		0.505356		-4.821842
2.759866	0.042016		0.860915		-3.757000
2.761533	0.314587		1.184756		-1.553614
2.763201	0.546011		1.466541		1.393225
2.764869	0.712706		1.702528		4.509932
2.766536	0.811703		1.895990		7.180764
2.768204	0.861071		2.056210		8.894051
2.769871	0.895829		2.196334		9.356374
2.771539	0.960466		2.330563		8.544693
2.773206	1.099511		2.471362		6.689272
2.774874	1.347804		2.627301		4.202505
2.776542	1.722273		2.802038		1.580964
2.778209	2.217077		2.994608		-0.692005
2.779877	2.803644		3.200907		-2.224186
2.781544	3.436189		3.415910		-2.764765
2.783212	4.061909		3.636016		-2.227694
2.784880	4.633478		3.860845		-0.693813
2.786547	5.120435		4.093998		1.602396
2.788215	5.516066		4.342528		4.300313
2.789882	5.837579		4.615259		6.959714
2.791550	6.119439		4.920350		9.130312
2.793218	6.401915		5.262731		10.437768
2.794885	6.718338		5.642028		10.666343
2.796553	7.084808		6.051511		9.812923
2.798220	7.495061		6.478297		8.094581
2.799888	7.921455		6.904767		5.907845
2.801556	8.321246		7.310895		3.752069
2.803223	8.646102		7.676960		2.134396
2.804891	8.852408		7.986085		1.471819
2.806558	8.910140		8.226073		2.004187
2.808226	8.808758		8.390200		3.734006
2.809894	8.559222		8.476860		6.410397
2.811561	8.191811		8.488235		9.568895
2.813229	7.750080		8.428395		12.623635
2.814896	7.281895		8.301351		14.990101
2.816564	6.829272		8.109605		16.205826
2.818231	6.419339		7.853601		16.018987
2.819899	6.058852		7.532225		14.427380
2.821567	5.734066		7.144238		11.665424
2.823234	5.416387		6.690245		8.148993
2.824902	5.072467		6.174675		4.394773
2.826569	4.675911		5.607210		0.932347
2.828237	4.217106		5.003251		-1.775937
2.829905	3.708255		4.383264		-3.398613
2.831572	3.182193		3.771100		-3.779459
2.833240	2.685557		3.191650		-2.961172
2.834907	2.268472		2.668318		-1.183834
2.836575	1.973750		2.220823		1.148970
2.838243	1.828342		1.863730		3.539821
2.839910	1.838842		1.605936		5.495086
2.841578	1.991588		1.451108		6.629245
2.843245	2.256821		1.398887		6.747907
2.844913	2.595665		1.446476		5.886674
2.846581	2.968405		1.590198		4.297552
2.848248	3.342483		1.826613		2.390613
2.849916	3.698715		2.152909		0.648337
2.851583	4.034429		2.566480		-0.469111
2.853251	4.362662		3.063829		-0.613535
2.854919	4.707284		3.639109		0.378183
2.856586	5.094935		4.282736		2.439720
2.858254	5.545706		4.980520		5.272697
2.859921	6.065113		5.713610		8.394330
2.861589	6.639793		6.459378		11.231904
2.863256	7.238409		7.193098		13.244790
2.864924	7.817642		7.890107		14.043565
2.866592	8.331599		8.527983		13.475695
2.868259	8.741912		9.088326		11.657707
2.869927	9.025687		9.557830		8.949428
2.871594	9.179302		9.928504		5.880898
2.873262	9.217407		10.197129		3.051895
2.874930	9.167852		10.364162		1.025588
2.876597	9.064250		10.432421		0.233491
2.878265	8.938166		10.405877		0.902628
2.879932	8.812663		10.288840		3.011137
2.881600	8.698376		10.085696		6.277661
2.883268	8.592617		9.801219		10.191430
2.884935	8.481468		9.441321		14.088445
2.886603	8.344372		9.014001		17.269771
2.888270	8.160348		8.530168		19.141856
2.889938	7.914557		8.004056		19.344255
2.891606	7.603719		7.453019		17.827276
2.893273	7.238905		6.896636		14.855791
2.894941	6.844692		6.355276		10.940309
2.896608	6.454612		5.848345		6.719344
2.898276	6.103893		5.392607		2.827522
2.899944	5.821457		5.000886		-0.219660
2.901611	5.623418		4.681389		-2.104684
2.903279	5.509938		4.437732		-2.741765
2.904946	5.466220		4.269546		-2.264340
2.906614	5.467152		4.173463		-0.971383
2.908281	5.484069		4.144187		0.754294
2.909949	5.491644		4.175412		2.534694
2.911617	5.473139		4.260393		4.069046
2.913284	5.422910		4.392134		5.173663
2.914952	5.345984		4.563204		5.786199
2.916619	5.255206		4.765332		5.944289
2.918287	5.166904		4.988940		5.755119
2.919955	5.096145		5.222818		5.369967
2.921622	5.052511		5.454087		4.968768
2.923290	5.037187		5.668552		4.748886
2.924957	5.041917		5.851449		4.905159
2.926625	5.050117		5.988497		5.589804
2.928293	5.040078		6.067075		6.852890
2.929960	4.989663		6.077319		8.581989
2.931628	4.881452		6.012903		10.472845
2.933295	4.706983		5.871380		12.060796
2.934963	4.468867		5.654024		12.822118
2.936631	4.180125		5.365275		12.323050
2.938298	3.860892		5.011952		10.368090
2.939966	3.533499		4.602441		7.092758
2.941633	3.217384		4.146043		2.963474
2.943301	2.925253		3.652570		-1.319909
2.944969	2.661438		3.132191		-4.989933
2.946636	2.422606		2.595465		-7.396115
2.948304	2.200318		2.053433		-8.156613
2.949971	1.984466		1.517671		-7.238721
2.951639	1.766588		1.000222		-4.951888
2.953306	1.542285		0.513364		-1.860475
2.954974	1.312361		0.069225		1.356809
2.956642	1.082661		-0.320721		4.062518
2.958309	0.862832		-0.646222		5.792295
2.959977	0.664319		-0.898785		6.333655
2.961644	0.497993		-1.072134		5.738953
2.963312	0.371810		-1.162491		4.277780
2.964980	0.289004		-1.168639		2.348481
2.966647	0.247225		-1.091755		0.375822
2.968315	0.238943		-0.935054		-1.278743
2.969982	0.253059		-0.703317		-2.375318
2.971650	0.277350		-0.402423		-2.815300
2.973318	0.301048		-0.038959		-2.627596
2.974985	0.316806		0.380052		-1.934240
2.976653	0.321552		0.847317		-0.909860
2.978320	0.316099		1.355404		0.254953
2.979988	0.303817		1.896896		1.382854
2.981656	0.288935		2.464622		2.331881
2.983323	0.275071		3.051944		3.010542
2.984991	0.264386		3.653053		3.383897
2.986658	0.257469		4.263196		3.468527
2.988326	0.253760		4.878789		3.317206
2.989994	0.252193		5.497357		2.998244
2.991661	0.251745		6.117372		2.576451
2.993329	0.251720		6.737995		2.101179
2.994996	0.251778		7.358834		1.603025
2.996664	0.251814		7.979734		1.097179
2.998331	0.251827		8.600646		0.589442
2.999999	0.251829		9.221561		0.081404
3.001667	0.251829		9.842476		-0.426657
