# Supplementary material for: Data for indirect load case estimation of ice-induced moments from shaft line torque measurements
Source: Data Brief. 2018 May 28;19:1222–36. doi: 10.1016/j.dib.2018.05.115 (PMC6140293; doi:10.1016/j.dib.2018.05.115)
Supplement: Supplementary file 3 — Supplementary material [file mmc3.zip › Data/Case 5/Case5_ShaftTorque.txt]

Time [s]	Meas. Torque	Excl. Hydro
0.000000	0.001668	0.003335
0.005003	0.006670	0.008338
0.010006	0.011673	0.013341
0.015008	0.016676	0.018344
0.020011	0.021679	0.023346
0.025014	0.026681	0.028349
0.030017	0.031684	0.033352
0.035019	0.036687	0.038355
0.040022	0.041690	0.043357
0.045025	0.046693	0.048360
0.050028	0.051695	0.053363
0.055031	0.056698	0.058366
0.060033	0.061701	0.063369
0.065036	0.066704	0.068371
0.070039	0.071706	0.073374
0.075042	0.076709	0.078377
0.080044	0.081712	0.083380
0.085047	0.086715	0.088382
0.090050	0.091718	0.093385
0.095053	0.096720	0.098388
0.100056	0.101723	0.103391
0.105058	0.106726	0.108394
0.110061	0.111729	0.113396
0.115064	0.116731	0.118399
0.120067	0.121734	0.123402
0.125069	0.126737	0.128405
0.130072	0.131740	0.133407
0.135075	0.136743	0.138410
0.140078	0.141745	0.143413
0.145081	0.146748	0.148416
0.150083	0.151751	0.153419
0.155086	0.156754	0.158421
0.160089	0.161756	0.163424
0.165092	0.166759	0.168427
0.170094	0.171762	0.173430
0.175097	0.176765	0.178432
0.180100	0.181768	0.183435
0.185103	0.186770	0.188438
0.190106	0.191773	0.193441
0.195108	0.196776	0.198444
0.200111	0.201779	0.203446
0.205114	0.206781	0.208449
0.210117	0.211784	0.213452
0.215119	0.216787	0.218455
0.220122	0.221790	0.223457
0.225125	0.226793	0.228460
0.230128	0.231795	0.233463
0.235131	0.236798	0.238466
0.240133	0.241801	0.243469
0.245136	0.246804	0.248471
0.250139	0.251806	0.253474
0.255142	0.256809	0.258477
0.260144	0.261812	0.263480
0.265147	0.266815	0.268482
0.270150	0.271818	0.273485
0.275153	0.276820	0.278488
0.280156	0.281823	0.283491
0.285158	0.286826	0.288494
0.290161	0.291829	0.293496
0.295164	0.296831	0.298499
0.300167	0.301834	0.303502
0.305169	0.306837	0.308505
0.310172	0.311840	0.313507
0.315175	0.316843	0.318510
0.320178	0.321845	0.323513
0.325181	0.326848	0.328516
0.330183	0.331851	0.333519
0.335186	0.336854	0.338521
0.340189	0.341856	0.343524
0.345192	0.346859	0.348527
0.350194	0.351862	0.353530
0.355197	0.356865	0.358532
0.360200	0.361868	0.363535
0.365203	0.366870	0.368538
0.370206	0.371873	0.373541
0.375208	0.376876	0.378544
0.380211	0.381879	0.383546
0.385214	0.386881	0.388549
0.390217	0.391884	0.393552
0.395219	0.396887	0.398555
0.400222	0.401890	0.403557
0.405225	0.406893	0.408560
0.410228	0.411895	0.413563
0.415231	0.416898	0.418566
0.420233	0.421901	0.423569
0.425236	0.426904	0.428571
0.430239	0.431906	0.433574
0.435242	0.436909	0.438577
0.440244	0.441912	0.443580
0.445247	0.446915	0.448582
0.450250	0.451918	0.453585
0.455253	0.456920	0.458588
0.460256	0.461923	0.463591
0.465258	0.466926	0.468594
0.470261	0.471929	0.473596
0.475264	0.476931	0.478599
0.480267	0.481934	0.483602
0.485269	0.486937	0.488605
0.490272	0.491940	0.493607
0.495275	0.496943	0.498610
0.500278	0.501945	0.503613
0.505281	0.506948	0.508616
0.510283	0.511951	0.513619
0.515286	0.516954	0.518621
0.520289	0.521956	0.523624
0.525292	0.526959	0.528627
0.530294	0.531962	0.533630
0.535297	0.536965	0.538632
0.540300	0.541968	0.543635
0.545303	0.546970	0.548638
0.550306	0.551973	0.553641
0.555308	0.556976	0.558644
0.560311	0.561979	0.563646
0.565314	0.566981	0.568649
0.570317	0.571984	0.573652
0.575319	0.576987	0.578655
0.580322	0.581990	0.583657
0.585325	0.586993	0.588660
0.590328	0.591995	0.593663
0.595331	0.596998	0.598666
0.600333	0.602001	0.603669
0.605336	0.607004	0.608671
0.610339	0.612006	0.613674
0.615342	0.617009	0.618677
0.620344	0.622012	0.623680
0.625347	0.627015	0.628682
0.630350	0.632018	0.633685
0.635353	0.637020	0.638688
0.640356	0.642023	0.643691
0.645358	0.647026	0.648694
0.650361	0.652029	0.653696
0.655364	0.657031	0.658699
0.660367	0.662034	0.663702
0.665369	0.667037	0.668705
0.670372	0.672040	0.673707
0.675375	0.677043	0.678710
0.680378	0.682045	0.683713
0.685381	0.687048	0.688716
0.690383	0.692051	0.693719
0.695386	0.697054	0.698721
0.700389	0.702056	0.703724
0.705392	0.707059	0.708727
0.710394	0.712062	0.713730
0.715397	0.717065	0.718732
0.720400	0.722068	0.723735
0.725403	0.727070	0.728738
0.730406	0.732073	0.733741
0.735408	0.737076	0.738744
0.740411	0.742079	0.743746
0.745414	0.747081	0.748749
0.750417	0.752084	0.753752
0.755419	0.757087	0.758755
0.760422	0.762090	0.763757
0.765425	0.767093	0.768760
0.770428	0.772095	0.773763
0.775431	0.777098	0.778766
0.780433	0.782101	0.783769
0.785436	0.787104	0.788771
0.790439	0.792106	0.793774
0.795442	0.797109	0.798777
0.800444	0.802112	0.803780
0.805447	0.807115	0.808782
0.810450	0.812118	0.813785
0.815453	0.817120	0.818788
0.820456	0.822123	0.823791
0.825458	0.827126	0.828794
0.830461	0.832129	0.833796
0.835464	0.837131	0.838799
0.840467	0.842134	0.843802
0.845469	0.847137	0.848805
0.850472	0.852140	0.853807
0.855475	0.857143	0.858810
0.860478	0.862145	0.863813
0.865481	0.867148	0.868816
0.870483	0.872151	0.873819
0.875486	0.877154	0.878821
0.880489	0.882156	0.883824
0.885492	0.887159	0.888827
0.890494	0.892162	0.893830
0.895497	0.897165	0.898832
0.900500	0.902168	0.903835
0.905503	0.907170	0.908838
0.910506	0.912173	0.913841
0.915508	0.917176	0.918844
0.920511	0.922179	0.923846
0.925514	0.927181	0.928849
0.930517	0.932184	0.933852
0.935519	0.937187	0.938855
0.940522	0.942190	0.943857
0.945525	0.947193	0.948860
0.950528	0.952195	0.953863
0.955531	0.957198	0.958866
0.960533	0.962201	0.963869
0.965536	0.967204	0.968871
0.970539	0.972206	0.973874
0.975542	0.977209	0.978877
0.980544	0.982212	0.983880
0.985547	0.987215	0.988882
0.990550	0.992218	0.993885
0.995553	0.997220	0.998888
1.000556	1.002223	1.003891
1.005558	1.007226	1.008894
1.010561	1.012229	1.013896
1.015564	1.017231	1.018899
1.020567	1.022234	1.023902
1.025569	1.027237	1.028905
1.030572	1.032240	1.033907
1.035575	1.037243	1.038910
1.040578	1.042245	1.043913
1.045581	1.047248	1.048916
1.050583	1.052251	1.053919
1.055586	1.057254	1.058921
1.060589	1.062256	1.063924
1.065592	1.067259	1.068927
1.070594	1.072262	1.073930
1.075597	1.077265	1.078932
1.080600	1.082268	1.083935
1.085603	1.087270	1.088938
1.090606	1.092273	1.093941
1.095608	1.097276	1.098944
1.100611	1.102279	1.103946
1.105614	1.107281	1.108949
1.110617	1.112284	1.113952
1.115619	1.117287	1.118955
1.120622	1.122290	1.123957
1.125625	1.127293	1.128960
1.130628	1.132295	1.133963
1.135631	1.137298	1.138966
1.140633	1.142301	1.143969
1.145636	1.147304	1.148971
1.150639	1.152306	1.153974
1.155642	1.157309	1.158977
1.160644	1.162312	1.163980
1.165647	1.167315	1.168982
1.170650	1.172318	1.173985
1.175653	1.177320	1.178988
1.180656	1.182323	1.183991
1.185658	1.187326	1.188994
1.190661	1.192329	1.193996
1.195664	1.197331	1.198999
1.200667	1.202334	1.204002
1.205669	1.207337	1.209005
1.210672	1.212340	1.214007
1.215675	1.217343	1.219010
1.220678	1.222345	1.224013
1.225681	1.227348	1.229016
1.230683	1.232351	1.234019
1.235686	1.237354	1.239021
1.240689	1.242356	1.244024
1.245692	1.247359	1.249027
1.250694	1.252362	1.254030
1.255697	1.257365	1.259032
1.260700	1.262368	1.264035
1.265703	1.267370	1.269038
1.270706	1.272373	1.274041
1.275708	1.277376	1.279044
1.280711	1.282379	1.284046
1.285714	1.287381	1.289049
1.290717	1.292384	1.294052
1.295719	1.297387	1.299055
1.300722	1.302390	1.304057
1.305725	1.307393	1.309060
1.310728	1.312395	1.314063
1.315731	1.317398	1.319066
1.320733	1.322401	1.324069
1.325736	1.327404	1.329071
1.330739	1.332406	1.334074
1.335742	1.337409	1.339077
1.340744	1.342412	1.344080
1.345747	1.347415	1.349082
1.350750	1.352418	1.354085
1.355753	1.357420	1.359088
1.360756	1.362423	1.364091
1.365758	1.367426	1.369094
1.370761	1.372429	1.374096
1.375764	1.377431	1.379099
1.380767	1.382434	1.384102
1.385769	1.387437	1.389105
1.390772	1.392440	1.394107
1.395775	1.397443	1.399110
1.400778	1.402445	1.404113
1.405781	1.407448	1.409116
1.410783	1.412451	1.414119
1.415786	1.417454	1.419121
1.420789	1.422456	1.424124
1.425792	1.427459	1.429127
1.430794	1.432462	1.434130
1.435797	1.437465	1.439132
1.440800	1.442468	1.444135
1.445803	1.447470	1.449138
1.450806	1.452473	1.454141
1.455808	1.457476	1.459144
1.460811	1.462479	1.464146
1.465814	1.467481	1.469149
1.470817	1.472484	1.474152
1.475819	1.477487	1.479155
1.480822	1.482490	1.484157
1.485825	1.487493	1.489160
1.490828	1.492495	1.494163
1.495831	1.497498	1.499166
1.500833	1.502501	1.504169
1.505836	1.507504	1.509171
1.510839	1.512506	1.514174
1.515842	1.517509	1.519177
1.520844	1.522512	1.524180
1.525847	1.527515	1.529182
1.530850	1.532518	1.534185
1.535853	1.537520	1.539188
1.540856	1.542523	1.544191
1.545858	1.547526	1.549194
1.550861	1.552529	1.554196
1.555864	1.557531	1.559199
1.560867	1.562534	1.564202
1.565869	1.567537	1.569205
1.570872	1.572540	1.574207
1.575875	1.577543	1.579210
1.580878	1.582545	1.584213
1.585881	1.587548	1.589216
1.590883	1.592551	1.594219
1.595886	1.597554	1.599221
1.600889	1.602556	1.604224
1.605892	1.607559	1.609227
1.610894	1.612562	1.614230
1.615897	1.617565	1.619232
1.620900	1.622568	1.624235
1.625903	1.627570	1.629238
1.630906	1.632573	1.634241
1.635908	1.637576	1.639244
1.640911	1.642579	1.644246
1.645914	1.647581	1.649249
1.650917	1.652584	1.654252
1.655919	1.657587	1.659255
1.660922	1.662590	1.664257
1.665925	1.667593	1.669260
1.670928	1.672595	1.674263
1.675931	1.677598	1.679266
1.680933	1.682601	1.684269
1.685936	1.687604	1.689271
1.690939	1.692606	1.694274
1.695942	1.697609	1.699277
1.700944	1.702612	1.704280
1.705947	1.707615	1.709282
1.710950	1.712618	1.714285
1.715953	1.717620	1.719288
1.720956	1.722623	1.724291
1.725958	1.727626	1.729294
1.730961	1.732629	1.734296
1.735964	1.737631	1.739299
1.740967	1.742634	1.744302
1.745969	1.747637	1.749305
1.750972	1.752640	1.754307
1.755975	1.757643	1.759310
1.760978	1.762645	1.764313
1.765981	1.767648	1.769316
1.770983	1.772651	1.774319
1.775986	1.777654	1.779321
1.780989	1.782656	1.784324
1.785992	1.787659	1.789327
1.790994	1.792662	1.794330
1.795997	1.797665	1.799332
1.801000	1.802668	1.804335
1.806003	1.807670	1.809338
1.811006	1.812673	1.814341
1.816008	1.817676	1.819344
1.821011	1.822679	1.824346
1.826014	1.827681	1.829349
1.831017	1.832684	1.834352
1.836019	1.837687	1.839355
1.841022	1.842690	1.844357
1.846025	1.847693	1.849360
1.851028	1.852695	1.854363
1.856031	1.857698	1.859366
1.861033	1.862701	1.864369
1.866036	1.867704	1.869371
1.871039	1.872706	1.874374
1.876042	1.877709	1.879377
1.881044	1.882712	1.884380
1.886047	1.887715	1.889382
1.891050	1.892718	1.894385
1.896053	1.897720	1.899388
1.901056	1.902723	1.904391
1.906058	1.907726	1.909394
1.911061	1.912729	1.914396
1.916064	1.917731	1.919399
1.921067	1.922734	1.924402
1.926069	1.927737	1.929405
1.931072	1.932740	1.934407
1.936075	1.937743	1.939410
1.941078	1.942745	1.944413
1.946081	1.947748	1.949416
1.951083	1.952751	1.954419
1.956086	1.957754	1.959421
1.961089	1.962756	1.964424
1.966092	1.967759	1.969427
1.971094	1.972762	1.974430
1.976097	1.977765	1.979432
1.981100	1.982768	1.984435
1.986103	1.987770	1.989438
1.991106	1.992773	1.994441
1.996108	1.997776	1.999444
2.001111	2.002779	2.004446
2.006114	2.007781	2.009449
2.011117	2.012784	2.014452
2.016119	2.017787	2.019455
2.021122	2.022790	2.024457
2.026125	2.027793	2.029460
2.031128	2.032795	2.034463
2.036131	2.037798	2.039466
2.041133	2.042801	2.044469
2.046136	2.047804	2.049471
2.051139	2.052806	2.054474
2.056142	2.057809	2.059477
2.061144	2.062812	2.064480
2.066147	2.067815	2.069482
2.071150	2.072818	2.074485
2.076153	2.077820	2.079488
2.081156	2.082823	2.084491
2.086158	2.087826	2.089494
2.091161	2.092829	2.094496
2.096164	2.097831	2.099499
2.101167	2.102834	2.104502
2.106169	2.107837	2.109505
2.111172	2.112840	2.114507
2.116175	2.117843	2.119510
2.121178	2.122845	2.124513
2.126181	2.127848	2.129516
2.131183	2.132851	2.134519
2.136186	2.137854	2.139521
2.141189	2.142856	2.144524
2.146192	2.147859	2.149527
2.151194	2.152862	2.154530
2.156197	2.157865	2.159532
2.161200	2.162868	2.164535
2.166203	2.167870	2.169538
2.171206	2.172873	2.174541
2.176208	2.177876	2.179544
2.181211	2.182879	2.184546
2.186214	2.187881	2.189549
2.191217	2.192884	2.194552
2.196219	2.197887	2.199555
2.201222	2.202890	2.204557
2.206225	2.207893	2.209560
2.211228	2.212895	2.214563
2.216231	2.217898	2.219566
2.221233	2.222901	2.224569
2.226236	2.227904	2.229571
2.231239	2.232906	2.234574
2.236242	2.237909	2.239577
2.241244	2.242912	2.244580
2.246247	2.247915	2.249582
2.251250	2.252918	2.254585
2.256253	2.257920	2.259588
2.261256	2.262923	2.264591
2.266258	2.267926	2.269594
2.271261	2.272929	2.274596
2.276264	2.277931	2.279599
2.281267	2.282934	2.284602
2.286269	2.287937	2.289605
2.291272	2.292940	2.294607
2.296275	2.297943	2.299610
2.301278	2.302945	2.304613
2.306281	2.307948	2.309616
2.311283	2.312951	2.314619
2.316286	2.317954	2.319621
2.321289	2.322956	2.324624
2.326292	2.327959	2.329627
2.331294	2.332962	2.334630
2.336297	2.337965	2.339632
2.341300	2.342968	2.344635
2.346303	2.347970	2.349638
2.351306	2.352973	2.354641
2.356308	2.357976	2.359644
2.361311	2.362979	2.364646
2.366314	2.367981	2.369649
2.371317	2.372984	2.374652
2.376319	2.377987	2.379655
2.381322	2.382990	2.384657
2.386325	2.387993	2.389660
2.391328	2.392995	2.394663
2.396331	2.397998	2.399666
2.401333	2.403001	2.404669
2.406336	2.408004	2.409671
2.411339	2.413006	2.414674
2.416342	2.418009	2.419677
2.421344	2.423012	2.424680
2.426347	2.428015	2.429682
2.431350	2.433018	2.434685
2.436353	2.438020	2.439688
2.441356	2.443023	2.444691
2.446358	2.448026	2.449694
2.451361	2.453029	2.454696
2.456364	2.458031	2.459699
2.461367	2.463034	2.464702
2.466369	2.468037	2.469705
2.471372	2.473040	2.474707
2.476375	2.478043	2.479710
2.481378	2.483045	2.484713
2.486381	2.488048	2.489716
2.491383	2.493051	2.494719
2.496386	2.498054	2.499721
2.501389	2.503056	2.504724
2.506392	2.508059	2.509727
2.511394	2.513062	2.514730
2.516397	2.518065	2.519732
2.521400	2.523068	2.524735
2.526403	2.528070	2.529738
2.531406	2.533073	2.534741
2.536408	2.538076	2.539744
2.541411	2.543079	2.544746
2.546414	2.548081	2.549749
2.551417	2.553084	2.554752
2.556419	2.558087	2.559755
2.561422	2.563090	2.564757
2.566425	2.568093	2.569760
2.571428	2.573095	2.574763
2.576431	2.578098	2.579766
2.581433	2.583101	2.584769
2.586436	2.588104	2.589771
2.591439	2.593106	2.594774
2.596442	2.598109	2.599777
2.601444	2.603112	2.604780
2.606447	2.608115	2.609782
2.611450	2.613118	2.614785
2.616453	2.618120	2.619788
2.621456	2.623123	2.624791
2.626458	2.628126	2.629794
2.631461	2.633129	2.634796
2.636464	2.638131	2.639799
2.641467	2.643134	2.644802
2.646469	2.648137	2.649805
2.651472	2.653140	2.654807
2.656475	2.658143	2.659810
2.661478	2.663145	2.664813
2.666481	2.668148	2.669816
2.671483	2.673151	2.674819
2.676486	2.678154	2.679821
2.681489	2.683156	2.684824
2.686492	2.688159	2.689827
2.691494	2.693162	2.694830
2.696497	2.698165	2.699832
2.701500	2.703168	2.704835
2.706503	2.708170	2.709838
2.711506	2.713173	2.714841
2.716508	2.718176	2.719844
2.721511	2.723179	2.724846
2.726514	2.728181	2.729849
2.731517	2.733184	2.734852
2.736519	2.738187	2.739855
2.741522	2.743190	2.744857
2.746525	2.748193	2.749860
2.751528	2.753195	2.754863
2.756531	2.758198	2.759866
2.761533	2.763201	2.764869
2.766536	2.768204	2.769871
2.771539	2.773206	2.774874
2.776542	2.778209	2.779877
2.781544	2.783212	2.784880
2.786547	2.788215	2.789882
2.791550	2.793218	2.794885
2.796553	2.798220	2.799888
2.801556	2.803223	2.804891
2.806558	2.808226	2.809894
2.811561	2.813229	2.814896
2.816564	2.818231	2.819899
2.821567	2.823234	2.824902
2.826569	2.828237	2.829905
2.831572	2.833240	2.834907
2.836575	2.838243	2.839910
2.841578	2.843245	2.844913
2.846581	2.848248	2.849916
2.851583	2.853251	2.854919
2.856586	2.858254	2.859921
2.861589	2.863256	2.864924
2.866592	2.868259	2.869927
2.871594	2.873262	2.874930
2.876597	2.878265	2.879932
2.881600	2.883268	2.884935
2.886603	2.888270	2.889938
2.891606	2.893273	2.894941
2.896608	2.898276	2.899944
2.901611	2.903279	2.904946
2.906614	2.908281	2.909949
2.911617	2.913284	2.914952
2.916619	2.918287	2.919955
2.921622	2.923290	2.924957
2.926625	2.928293	2.929960
2.931628	2.933295	2.934963
2.936631	2.938298	2.939966
2.941633	2.943301	2.944969
2.946636	2.948304	2.949971
2.951639	2.953306	2.954974
2.956642	2.958309	2.959977
2.961644	2.963312	2.964980
2.966647	2.968315	2.969982
2.971650	2.973318	2.974985
2.976653	2.978320	2.979988
2.981656	2.983323	2.984991
2.986658	2.988326	2.989994
2.991661	2.993329	2.994996
2.996664	2.998331	2.999999
3.001667	202.427030	202.345024
202.294662	202.508602	202.446168
202.297993	201.853889	201.478031
201.634541	202.136508	202.188529
202.216825	201.811430	201.121743
201.222886	201.555449	201.715695
202.180207	202.405800	202.411208
202.692990	202.276346	202.650531
203.471749	203.929180	203.435534
202.737944	202.093630	201.895094
202.129008	202.329621	202.442014
202.495708	202.922751	203.138768
203.234084	202.994762	202.721301
202.574786	202.381239	201.836813
201.147559	200.545689	200.315943
200.742568	201.058069	201.249524
201.360244	201.256606	201.032253
200.972732	201.307387	201.487607
201.540046	200.976901	199.934258
199.676201	199.985039	200.500735
200.559838	200.689710	200.640588
200.685542	200.703440	200.771282
201.452229	202.305897	202.535658
202.521928	202.259702	201.802690
201.515903	201.203748	201.435990
201.976666	202.303402	202.588515
202.540648	202.621398	202.495290
202.629316	202.779985	202.584780
201.706955	201.148381	201.006033
200.811665	200.367546	200.444546
200.828308	200.840380	200.628098
200.515720	200.806660	200.896569
200.883257	200.719680	200.780441
200.472021	199.649981	198.844585
198.438353	198.870804	199.139275
199.022310	199.113055	199.494725
199.828946	200.401684	200.710940
201.037258	201.038080	200.413755
200.132376	200.462444	200.606047
200.653914	200.918217	201.286575
201.537551	201.624546	201.369402
201.263269	201.453469	201.632450
201.654934	201.656593	201.659506
201.547964	200.996875	201.140896
200.899482	200.809155	200.910298
200.861609	200.523638	200.380454
200.439556	200.569832	200.323428
199.749451	199.139275	198.788814
198.924498	198.801707	199.076841
199.751543	200.037896	200.130718
200.633521	200.975646	201.026426
201.021018	201.290729	201.716950
201.431418	200.692624	200.660981
200.682629	200.922788	201.384387
201.978757	202.321300	202.670521
203.176222	203.351453	203.785577
204.161854	203.960807	203.684434
203.342309	203.073839	202.639714
202.097380	202.076987	202.317968
202.782899	202.718388	202.601423
202.486969	202.528995	202.435769
202.491122	202.209758	201.590409
201.040993	200.556521	200.290964
200.454123	200.359224	200.087840
200.402102	200.784190	201.539628
202.077391	202.576040	203.159161
203.299850	203.300268	203.314835
203.181227	203.289019	203.358534
203.279457	203.510877	203.894220
204.206390	204.394513	204.580979
204.931858	205.413013	205.869622
206.340783	206.395313	206.346609
206.346191	206.165970	206.279185
206.546401	206.702060	206.759922
206.535988	205.941618	205.723106
205.607396	205.466707	205.079629
204.911465	204.309191	203.585800
203.271121	203.138768	202.883624
202.760832	203.016395	203.650311
204.234268	204.531453	204.997205
205.474625	206.053996	206.058582
206.093123	206.203843	206.149312
206.307481	207.001321	207.848759
208.543436	208.881825	209.199821
209.759232	210.595420	211.644307
212.443040	213.429912	214.498356
215.377421	216.204466	217.580075
219.064341	220.851605	222.935635
225.114563	227.293507	229.268491
231.191857	233.142279	234.679403
236.271880	237.486003	238.354252
238.965265	239.511768	239.954214
240.633487	240.293843	240.083653
239.335282	237.584233	235.722464
234.725598	232.991610	230.728600
228.625835	225.733913	222.180198
218.001306	213.302131	209.095346
206.761162	204.787852	201.300305
197.113510	194.542902	193.526075
192.821404	191.720495	190.572960
189.975258	189.698063	188.917227
188.142219	188.273735	190.643715
193.382054	194.872969	196.166184
198.368001	201.748578	205.404692
208.738641	212.260743	215.892296
219.183383	221.220382	222.252193
224.143110	227.334293	230.244113
231.980610	233.239688	235.036527
237.149272	238.683483	239.296991
239.902596	240.598109	240.681773
239.066408	236.376758	234.098360
233.377449	232.410566	230.272006
227.779234	225.390937	223.656531
222.019937	219.855156	217.966331
217.339915	217.487268	217.056475
216.605707	217.109751	219.502201
223.408050	227.745111	232.682354
238.505339	244.988446	251.504435
258.010833	265.345979	274.072509
283.806768	292.137481	298.782909
304.693712	312.290635	320.795338
328.609547	336.066602	343.326809
349.448624	354.089114	357.800162
361.313107	364.756102	367.145654
367.564779	366.058894	363.743026
360.429470	356.270971	350.869201
344.694111	338.580604	331.258814
321.416779	310.298157	298.660551
287.536551	276.912410	265.228162
252.808034	240.638895	229.459527
219.713227	210.597093	203.262381
198.216092	193.314212	188.002784
183.540437	180.298055	178.951982
179.761129	181.610826	183.807653
187.187393	192.065130	197.715783
204.702112	213.132727	223.177049
233.779109	244.247978	254.153703
264.358270	274.754308	284.925978
294.616104	304.310384	313.580519
322.098129	328.972079	334.521575
339.583700	344.726561	349.505664
352.700597	353.536367	352.507454
350.431760	347.513604	343.782148
338.917320	333.234620	326.498446
317.831824	307.512787	297.046830
287.063284	277.242911	266.491841
254.051723	240.738380	227.658116
215.004491	202.922333	191.427060
180.941532	172.311962	164.644283
157.699996	152.055169	147.969502
146.003259	145.053019	144.853646
145.709405	147.854629	151.458304
156.733099	163.910897	173.468237
185.441752	198.678512	212.675297
227.941571	244.300418	260.854499
277.447260	293.391568	309.269692
325.081633	339.768507	353.027334
364.831848	376.565637	388.598672
399.797193	409.307502	415.830543
419.692275	422.095571	423.454955
423.260975	420.245022	415.147938
409.300002	402.108489	392.091627
379.595334	365.795832	351.280438
335.611682	317.921314	297.562556
275.927630	254.879185	234.917486
215.585953	197.796115	182.186880
168.392786	155.556445	145.113795
142.544860	142.478258	130.157195
112.621673	106.968517	104.784583
105.594140	108.728313	114.413515
123.005213	134.674895	148.407377
162.624764	176.663171	190.813119
206.572202	223.976619	241.765202
259.120511	276.547398	295.025667
313.094792	330.695639	347.815779
363.982752	379.267761	391.438154
394.909058	394.924864	395.023079
404.670328	416.867792	418.007410
416.183514	412.665579	407.640087
400.333267	391.046071	380.156806
367.954382	353.957165	337.400200
319.340637	300.907337	282.546436
264.771568	247.392967	230.490517
214.665683	199.372771	184.084445
168.884772	154.727324	141.973378
130.281645	119.372824	109.686044
102.389631	98.212823	96.860924
97.952271	101.708273	108.245074
116.686513	125.921696	136.385158
148.284167	161.767750	177.016963
192.855123	209.451634	227.782565
248.398977	269.799989	291.074863
312.979485	335.262057	356.417054
375.887185	393.177969	408.159966
421.906581	434.899029	446.442603
455.847585	463.228925	469.359046
473.287798	475.282338	475.021786
472.969817	468.554919	460.291198
447.487322	432.518232	417.151233
401.092066	384.695736	367.429094
349.220551	330.243646	309.173539
286.959660	266.106809	246.750312
228.235006	209.033749	188.566767
169.265203	153.200195	140.209002
130.303293	123.111354	118.923722
116.536262	114.408107	113.394597
115.016207	119.972602	128.080232
137.496061	147.358071	157.973038
170.212110	184.826152	201.781042
220.409159	240.092393	260.238884
277.887629	286.950906	305.786299
324.356150	339.903355	355.065169
368.464252	379.715630	389.578044
397.616173	403.710109	408.578673
412.383812	414.500292	413.832268
409.131838	401.207343	391.897258
382.361970	372.404239	361.415505
348.977866	335.587120	321.129574
305.377991	288.917149	272.702727
257.126778	241.668630	225.481264
209.139882	193.571851	179.930936
168.876854	159.944272	152.608738
146.767451	142.536538	138.957006
136.810542	137.049028	140.201099
145.811385	152.481375	159.951772
168.691644	179.268724	192.273646
207.633579	224.179309	241.444710
259.083878	275.925538	291.902715
307.649726	323.735964	339.466332
354.507821	368.688172	381.402169
393.007743	403.617302	413.202520
421.501620	428.403448	433.614136
436.204301	435.335663	431.609616
425.707956	418.704985	410.860836
401.783396	390.821315	378.536034
365.725913	352.809629	339.612833
325.944443	311.709591	296.480786
280.158139	262.544772	245.173238
229.589819	215.382411	201.758572
188.997963	177.616323	167.552430
158.983216	152.202088	146.843615
143.162954	140.501616	138.731414
138.110406	139.312039	143.102597
148.909762	156.468797	165.845080
176.420501	187.657313	198.802125
210.532986	222.759986	235.831093
249.414145	262.641762	275.047728
287.161529	299.319432	311.625510
323.504126	334.636045	344.697428
353.082253	359.500445	364.028976
367.101522	369.709585	371.114774
371.114774	369.641339	366.983735
363.225238	358.422022	352.767200
346.067240	338.335021	329.633440
319.940834	309.124416	298.014579
286.952997	276.519490	266.729924
257.462269	248.223747	239.175037
230.877192	223.194529	215.780321
209.140719	203.283192	198.625237
194.980776	191.934435	190.362351
190.482229	192.150452	195.804892
200.884915	206.588023	212.736894
219.357358	226.299554	233.969742
242.231790	251.147730	260.193527
269.161068	278.607704	288.295738
297.751517	306.858089	315.474334
323.607779	330.732690	335.460579
338.468225	340.823624	342.278325
343.117023	343.028788	342.515571
340.785767	338.430338	335.036883
330.234055	324.570508	317.775232
309.921073	300.568111	289.968532
278.775449	267.595663	256.877042
246.415672	236.833367	227.934071
219.619584	211.546495	203.284029
195.714580	188.737829	181.897598
175.644671	170.383172	165.990341
163.097179	162.356293	163.196649
165.626569	169.698490	174.933336
181.441422	188.665818	196.366379
204.627606	213.442402	222.626378
231.804125	241.575823	252.056346
263.139142	274.660635	285.987340
297.672006	309.153968	319.340219
327.640573	334.601922	340.864410
345.956087	349.565185	351.897696
353.143447	353.811082	353.842695
353.116824	351.896859	349.968503
347.271787	343.106206	337.388547
330.466311	322.333284	314.661870
309.156477	295.161352	283.379277
273.762835	264.444832	255.258779
246.188824	237.650820	229.703437
221.859691	213.874017	206.061077
198.964044	193.046578	187.720987
182.606438	178.765935	177.052759
176.854207	177.448578	178.354281
180.346341	182.325059	184.382870
187.238174	191.074508	196.687289
202.403305	208.193393	213.666322
219.620002	226.994245	234.884603
242.766640	250.316935	257.797312
264.892701	271.596396	276.935717
281.327726	285.705155	289.725041
292.821759	294.856248	296.740920
298.548592	299.739812	300.010762
299.268218	297.401892	294.934922
291.812418	287.832899	283.174511
278.027467	272.357256	266.095575
259.465145	252.778482	246.088936
239.532997	233.141457	226.792780
220.859508	215.313329	209.900743
204.678790	199.910115	195.967648
193.329615	191.107391	188.898911
187.488328	187.203214	187.808819
189.383816	191.764613	194.470069
198.172796	202.509857	206.988428
212.049717	217.831484	224.583464
231.112780	237.682463	243.862140
249.755463	255.390310	260.894867
265.753869	270.091766	274.537022
278.518213	281.703167	284.508078
286.701588	288.274912	289.113191
288.660750	287.405856	285.864146
283.629431	280.759591	277.628332
274.306021	270.668208	266.432321
261.705238	256.632326	251.302149
245.683541	239.942979	233.643006
226.921817	220.578981	214.807613
209.615211	204.426978	199.883477
196.469196	194.213252	191.979389
189.739267	187.982376	186.947234
186.262955	185.690651	185.494191
186.390736	188.109336	190.804379
194.276941	198.300577	203.205773
208.450614	213.850292	219.078489
224.387004	229.525293	234.176182
238.545707	242.722104	246.776546
250.826402	255.113922	259.176267
262.773293	266.470597	269.877408
272.519175	273.853161	274.266071
273.598436	271.764141	269.702163
267.539040	265.074998	262.304210
259.060154	255.639628	252.565798
249.243083	245.494148	241.392271
236.723888	231.830763	226.265849
220.155255	214.636132	209.526139
205.082124	201.271591	197.720773
195.130608	193.251360	191.721735
190.620409	190.039784	189.077891
188.155112	187.947835	188.280816
189.129075	190.443520	192.415590
195.244660	199.056448	203.216605
207.479982	211.690920	215.997174
220.000836	223.372673	226.473962
229.273062	231.908600	234.770970
237.965903	241.327746	244.804476
247.921990	250.728187	253.441128
255.687914	257.235003	257.632494
257.346126	256.004640	253.937253
251.845723	249.353385	246.809429
244.555158	242.012442	239.534237
237.236686	234.544122	231.016208
226.968847	222.874456	218.551125
213.845302	208.699528	203.866327
200.178586	197.433583	195.145190
193.424514	192.140457	190.586286
189.224811	188.543864	187.711007
187.155347	186.607171	186.436527
186.643385	187.179071	188.141382
189.601491	191.939425	194.915010
198.113693	201.637858	204.728331
207.858754	210.706139	213.034497
215.173058	217.739080	220.167326
222.589342	224.918118	227.663942
230.615385	233.287958	235.734117
237.602131	238.981908	239.855565
240.107378	239.600003	238.499095
236.775087	235.295406	233.984308
232.568317	231.254709	229.537364
227.499947	225.471687	223.390571
220.733818	217.474778	213.675062
210.012299	206.454819	203.245738
200.034983	197.150128	194.741857
192.614545	190.879721	189.636047
188.720767	187.748880	186.677523
185.604074	185.122919	184.847382
184.282563	184.317523	185.127924
186.284603	187.852518	189.521996
191.762118	194.533743	197.283332
199.661216	202.218080	205.196160
207.744702	209.824161	211.604358
213.567673	215.881465	217.956770
219.587119	221.236188	222.899002
224.592204	226.240870	227.501202
228.060194	227.815030	227.357181
226.770311	225.733076	224.458596
223.231162	221.872181	220.001254
217.855208	215.593034	213.546040
211.340056	208.800253	206.449411
204.152277	201.245774	198.204842
195.426553	192.809751	190.714067
190.234989	190.226249	187.568242
184.148537	183.012251	182.329228
181.997083	182.233492	182.804138
183.633677	184.376640	184.893576
185.238629	186.254634	188.031917
190.130514	192.271151	194.957470
197.816090	200.495327	203.277784
205.586585	207.837942	209.164025
209.290566	209.657670	213.121911
215.344957	216.343900	217.814422
219.098882	219.958795	220.569823
221.131310	221.316939	221.316520
221.243270	220.725064	219.352786
217.687044	215.777408	213.919389
211.976452	209.996896	208.180903
206.520585	205.037169	203.408478
201.612057	199.684104	197.955943
196.076694	194.264451	192.298207
190.210427	188.525966	186.937657
185.622391	184.655090	184.407013
184.564345	184.757892	185.660263
186.014474	186.823202	188.020682
188.903483	189.784221	190.750267
191.756710	193.149798	195.019067
196.637763	198.372169	200.554011
202.526081	204.333334	205.883352
207.318914	208.855605	210.267025
211.226004	212.163335	212.684036
213.300458	214.268192	215.232997
215.945990	216.514126	217.143455
217.277481	217.075195	216.433794
215.086481	213.756230	212.634092
211.152335	209.418348	208.016504
206.543487	205.076715	203.959567
203.117538	202.193519	201.031013
199.809390	198.265618	196.667733
195.510635	194.161231	192.581663
191.213121	190.540077	190.128019
189.371745	189.254362	189.815849
190.272025	190.751103	191.006666
191.583974	192.209136	192.741490
193.293819	193.799536	194.461330
195.297936	196.508324	197.838575
199.335316	201.034345	202.743771
204.411171	205.853801	207.157414
208.360720	209.206485	209.609385
209.579833	209.838727	210.743191
211.669287	212.308193	212.907553
213.489433	213.643434	213.233452
212.545857	211.980620	211.278443
209.914488	208.744886	207.346374
205.717280	204.345406	202.897772
201.434750	200.372536	199.217515
198.217332	196.918708	195.548090
194.252380	192.944613	192.097176
191.447872	190.801047	190.309076
189.595246	189.122009	188.867268
188.766962	188.964258	189.653108
190.298259	190.912604	191.594373
192.629949	193.812847	194.898786
196.162853	197.361991	198.379654
199.377357	200.782936	202.638459
204.184742	205.725183	207.179465
208.547604	209.920718	211.033712
211.940656	212.319009	212.175825
212.200386	211.623496	211.012483
210.413944	209.574007	209.220214
208.732814	208.098913	207.356369
206.735779	206.031944	205.046746
203.809302	202.421621	200.958166
199.486822	197.846478	196.261083
194.804709	193.512330	192.716092
191.757113	191.082008	190.789813
190.451005	190.109284	189.837497
189.387133	188.666655	187.939095
187.704763	187.795074	187.963238
188.866028	189.973181	190.540913
191.549418	192.791434	194.393487
195.824045	196.839213	197.881019
198.835008	199.470582	200.092009
201.019360	201.925481	202.794552
204.073185	205.243609	206.050261
206.848994	207.559895	207.921188
208.043561	208.147199	207.512865
206.916418	206.304568	205.455472
204.223033	203.520035	203.374355
202.777072	202.141916	201.512990
200.796680	200.115315	199.596287
198.791727	197.375317	195.955995
194.525422	193.429504	192.839302
192.310279	191.936930	191.741725
191.703419	191.620592	191.608117
191.561490	191.333402	191.157753
191.250993	191.013329	190.509689
190.338627	190.521761	191.057447
191.996869	192.830980	193.541882
194.345202	195.179313	196.013842
196.696866	197.568028	198.598599
199.347388	200.075769	200.464939
200.383785	200.857859	201.818915
202.689240	203.092573	203.053446
203.171232	203.744791	204.133961
204.170997	203.917108	203.533346
203.169992	202.490285	201.825160
201.454306	201.075549	200.834971
200.648506	200.117392	199.285776
198.322225	197.642115	197.123908
196.408002	195.486911	194.454248
193.635122	193.317125	192.505081
192.058048	191.672628	191.402917
191.475750	191.606026	191.687194
191.607699	191.828705	191.869088
191.734225	191.802486	191.922782
192.069283	192.305707	192.556683
192.854705	193.509417	194.153328
194.229492	194.225742	194.656116
197.075219	198.452083	199.490557
200.402505	201.011442	201.259519
201.628700	201.618720	201.861792
202.295080	202.885282	203.586204
203.750618	203.960807	204.506070
204.654662	204.643009	204.267569
203.916690	203.428871	202.860317
202.724618	202.730460	202.728368
202.659271	200.630190	198.741783
197.851468	197.257934	196.713105
196.487916	195.779928	194.947056
194.219079	193.527315	193.030353
192.867598	193.114420	193.381233
193.535233	193.901919	194.332712
194.575784	195.039878	195.565988
196.165766	196.517885	196.219042
196.174088	196.815907	197.311210
198.219408	199.538843	200.859518
201.748996	202.419948	203.103390
203.631576	204.192645	204.709596
205.080450	205.118741	204.943929
204.977649	204.953924	205.287323
205.953689	206.121016	206.409461
206.264619	205.958276	205.910826
205.520401	204.621361	203.948318
202.860736	201.354418	200.377541
199.586292	198.797972	198.353434
198.229822	198.365088	198.440848
198.531160	198.829600	198.738870
198.672686	198.600257	198.116607
197.508089	197.240036	197.335771
197.371149	197.668753	198.233990
198.621487	199.105555	199.878069
200.459531	200.937773	201.422260
202.034946	202.605592	203.036788
203.244079	203.515866	203.584964
204.092757	204.889817	205.662331
206.225073	206.516431	207.361359
208.281225	208.511808	208.322429
208.389435	208.677043	208.338654
207.467089	206.753259	206.364925
206.276675	206.470640	206.518090
206.251292	205.736836	205.349757
205.098348	205.035093	204.487754
203.874230	202.784139	201.853053
201.392709	200.921130	200.245591
200.003355	200.313030	200.611455
200.914048	201.282825	201.341509
201.399372	201.844313	201.753568
201.401030	200.957748	200.722593
200.701364	200.755058	201.125493
201.648271	202.239309	202.699235
203.345626	203.660291	203.746046
204.215951	204.470692	204.513555
204.151022	203.991195	203.994945
204.058201	204.310028	205.119160
205.862122	206.244629	206.687493
207.057525	207.171144	207.078740
207.253149	207.084985	206.507691
205.998643	205.416345	204.882750
205.107925	205.482110	205.719775
205.895423	205.922479	205.822995
205.743499	206.014883	206.188022
205.685233	205.017598	204.243844
203.498387	202.844914	202.249708
202.036186	201.801853	201.987915
202.189784	201.891344	201.534638
201.262851	200.887829	200.543195
200.226871	199.994197	199.673706
199.814380	200.264744	200.647251
201.269096	201.870114	202.339616
202.613077	203.038461	203.539173
203.900868	204.016578	204.220956
204.332079	203.945001	203.899628
203.715240	203.685270	204.155609
204.550187	204.922700	205.283574
205.480034	205.383462	205.424248
205.278584	205.025098	204.511896
203.705663	203.110875	202.840343
203.008073	202.928996	202.821190
202.750016	202.540244	202.506107
202.313815	201.818511	201.657011
201.444729	200.619777	0.000000
-0.082005	-0.132368	0.081572
0.019138	-0.129036	-0.573140
-0.948999	-0.792488	-0.290522
-0.238501	-0.210205	-0.615600
-1.305286	-1.204143	-0.871580
-0.711335	-0.246823	-0.021230
-0.015821	0.265961	-0.150684
0.223501	1.044719	1.502150
1.008505	0.310915	-0.333399
-0.531936	-0.298022	-0.097408
0.014985	0.068679	0.495722
0.711738	0.807055	0.567732
0.294272	0.147756	-0.045791
-0.590217	-1.279470	-1.881340
-2.111086	-1.684462	-1.368960
-1.177505	-1.066785	-1.170424
-1.394777	-1.454297	-1.119643
-0.939423	-0.886983	-1.450129
-2.492772	-2.750829	-2.441991
-1.926294	-1.867192	-1.737319
-1.786442	-1.741488	-1.723589
-1.655747	-0.974800	-0.121133
0.108628	0.094898	-0.167327
-0.624340	-0.911126	-1.223281
-0.991040	-0.450364	-0.123628
0.161486	0.113618	0.194368
0.068261	0.202287	0.352956
0.157751	-0.720075	-1.278649
-1.420996	-1.615365	-2.059484
-1.982483	-1.598722	-1.586650
-1.798932	-1.911310	-1.620370
-1.530461	-1.543773	-1.707350
-1.646589	-1.955009	-2.777049
-3.582445	-3.988677	-3.556225
-3.287755	-3.404720	-3.313975
-2.932304	-2.598083	-2.025346
-1.716090	-1.389772	-1.388950
-2.013275	-2.294653	-1.964585
-1.820983	-1.773115	-1.508813
-1.140454	-0.889478	-0.802483
-1.057627	-1.163761	-0.973560
-0.794580	-0.772095	-0.770437
-0.767524	-0.879065	-1.430154
-1.286133	-1.527548	-1.617875
-1.516731	-1.565420	-1.903391
-2.046576	-1.987473	-1.857197
-2.103601	-2.677579	-3.287755
-3.638216	-3.502531	-3.625323
-3.350189	-2.675487	-2.389133
-2.296312	-1.793508	-1.451384
-1.400603	-1.406011	-1.136301
-0.710080	-0.995612	-1.734406
-1.766049	-1.744401	-1.504241
-1.042643	-0.448273	-0.105730
0.243491	0.749193	0.924423
1.358547	1.734824	1.533778
1.257404	0.915280	0.646809
0.212685	-0.329649	-0.350042
-0.109061	0.355869	0.291358
0.174394	0.059939	0.101965
0.008740	0.064092	-0.217271
-0.836621	-1.386037	-1.870509
-2.136066	-1.972907	-2.067805
-2.339189	-2.024928	-1.642839
-0.887402	-0.349639	0.149011
0.732131	0.872820	0.873239
0.887805	0.754197	0.861989
0.931504	0.852427	1.083847
1.467190	1.779360	1.967484
2.153949	2.504828	2.985983
3.442592	3.913753	3.968284
3.919579	3.919161	3.738941
3.852156	4.119371	4.275030
4.332893	4.108958	3.514588
3.296077	3.180367	3.039678
2.652599	2.484435	1.882162
1.158771	0.844091	0.711738
0.456594	0.333803	0.589365
1.223281	1.807238	2.104423
2.570175	3.047596	3.626966
3.631553	3.666094	3.776814
3.722283	3.880452	4.574292
5.421729	6.116406	6.454795
6.772792	7.332202	8.168390
9.217277	10.016011	11.002883
12.071326	12.950392	13.777436
15.153045	16.637312	18.424575
20.508605	22.687534	24.866477
26.841461	28.764827	30.715250
32.252374	33.844850	35.058974
35.927222	36.538235	37.084738
37.527184	38.206458	37.866813
37.656623	36.908253	35.157204
33.295435	32.298568	30.564580
28.301570	26.198805	23.306883
19.753168	15.574276	10.875101
6.668317	4.334133	2.360822
-1.126724	-5.313519	-7.884128
-8.900954	-9.605626	-10.706534
-11.854070	-12.451772	-12.728967
-13.509802	-14.284811	-14.153295
-11.783315	-9.044975	-7.554060
-6.260845	-4.059029	-0.678452
2.977662	6.311611	9.833714
13.465266	16.756353	18.793352
19.825163	21.716080	24.907263
27.817083	29.553581	30.812658
32.609498	34.722243	36.256453
36.869962	37.475566	38.171080
38.254743	36.639379	33.949729
31.671330	30.950419	29.983537
27.844976	25.352204	22.963908
21.229502	19.592907	17.428127
15.539302	14.912886	15.060238
14.629445	14.178678	14.682721
17.075171	20.981021	25.318081
30.255324	36.078310	42.561416
49.077406	55.583804	62.918949
71.645480	81.379739	89.710451
96.355880	102.266683	109.863605
118.368308	126.182517	133.639573
140.899780	147.021594	151.662085
155.373132	158.886077	162.329073
164.718624	165.137749	163.631864
161.315996	158.002440	153.843941
148.442172	142.267082	136.153574
128.831785	118.989749	107.871127
96.233522	85.109521	74.485381
62.801133	50.381004	38.211866
27.032498	17.286198	8.170063
0.835351	-4.210938	-9.112818
-14.424245	-18.886592	-22.128975
-23.475047	-22.665901	-20.816203
-18.619377	-15.239637	-10.361900
-4.711246	2.275082	10.705698
20.750020	31.352079	41.820949
51.726673	61.931241	72.327278
82.498948	92.189074	101.883354
111.153489	119.671100	126.545050
132.094545	137.156671	142.299531
147.078635	150.273568	151.109337
150.080424	148.004731	145.086575
141.355119	136.490290	130.807590
124.071416	115.404794	105.085757
94.619801	84.636254	74.815882
64.064812	51.624693	38.311351
25.231086	12.577461	0.495303
-10.999969	-21.485497	-30.115068
-37.782746	-44.727033	-50.371861
-54.457527	-56.423771	-57.374010
-57.573383	-56.717624	-54.572400
-50.968726	-45.693931	-38.516132
-28.958792	-16.985278	-3.748517
10.248267	25.514541	41.873388
58.427469	75.020230	90.964538
106.842663	122.654603	137.341477
150.600304	162.404818	174.138607
186.171642	197.370163	206.880472
213.403513	217.265245	219.668542
221.027926	220.833946	217.817993
212.720908	206.872973	199.681460
189.664597	177.168305	163.368802
148.853408	133.184652	115.494285
95.135527	73.500600	52.452156
32.490456	13.158923	-4.630914
-20.240150	-34.034244	-46.870584
-57.313235	-59.882170	-59.948772
-72.269834	-89.805357	-95.458513
-97.642447	-96.832889	-93.698717
-88.013514	-79.421816	-67.752135
-54.019653	-39.802266	-25.763859
-11.613911	4.145172	21.549589
39.338172	56.693482	74.120368
92.598638	110.667762	128.268609
145.388750	161.555722	176.840732
189.011125	192.482028	192.497835
192.596050	202.243298	214.440763
215.580380	213.756484	210.238550
205.213057	197.906238	188.619041
177.729777	165.527353	151.530135
134.973170	116.913608	98.480307
80.119406	62.344539	44.965938
28.063487	12.238654	-3.054259
-18.342585	-33.542257	-47.699705
-60.453652	-72.145385	-83.054206
-92.740985	-100.037399	-104.214207
-105.566106	-104.474759	-100.718757
-94.181956	-85.740516	-76.505333
-66.041872	-54.142863	-40.659280
-25.410067	-9.571907	7.024604
25.355536	45.971948	67.372960
88.647834	110.552456	132.835028
153.990024	173.460155	190.750939
205.732937	219.479552	232.471999
244.015573	253.420556	260.801895
266.932016	270.860769	272.855309
272.594756	270.542787	266.127890
257.864168	245.060292	230.091203
214.724203	198.665037	182.268706
165.002065	146.793521	127.816617
106.746509	84.532631	63.679780
44.323282	25.807977	6.606720
-13.860263	-33.161827	-49.226835
-62.218027	-72.123737	-79.315676
-83.503307	-85.890767	-88.018923
-89.032432	-87.410823	-82.454427
-74.346798	-64.930969	-55.068959
-44.453991	-32.214919	-17.600877
-0.645987	17.982129	37.665363
57.811855	75.460599	84.523876
103.359269	121.929120	137.476325
152.638140	166.037222	177.288601
187.151014	195.189143	201.283079
206.151643	209.956783	212.073262
211.405238	206.704809	198.780313
189.470229	179.934940	169.977210
158.988475	146.550837	133.160091
118.702544	102.950961	86.490120
70.275698	54.699748	39.241600
23.054234	6.712853	-8.855178
-22.496094	-33.550175	-42.482758
-49.818292	-55.659579	-59.890491
-63.470023	-65.616487	-65.378001
-62.225931	-56.615645	-49.945654
-42.475258	-33.735386	-23.158306
-10.153383	5.206550	21.752279
39.017681	56.656849	73.498509
89.475685	105.222696	121.308934
137.039302	152.080791	166.261142
178.975139	190.580713	201.190273
210.775491	219.074590	225.976418
231.187106	233.777271	232.908634
229.182586	223.280927	216.277955
208.433806	199.356367	188.394285
176.109004	163.298883	150.382599
137.185803	123.517414	109.282562
94.053757	77.731110	60.117743
42.746208	27.162789	12.955382
-0.668457	-13.429067	-24.810707
-34.874600	-43.443813	-50.224941
-55.583415	-59.264075	-61.925414
-63.695616	-64.316624	-63.114991
-59.324433	-53.517268	-45.958233
-36.581950	-26.006528	-14.769716
-3.624904	8.105956	20.332957
33.404063	46.987116	60.214733
72.620699	84.734499	96.892402
109.198480	121.077096	132.209015
142.270398	150.655223	157.073416
161.601947	164.674492	167.282555
168.687745	168.687745	167.214309
164.556706	160.798208	155.994992
150.340170	143.640210	135.907991
127.206410	117.513804	106.697387
95.587549	84.525968	74.092461
64.302894	55.035239	45.796717
36.748007	28.450162	20.767499
13.353292	6.713689	0.856162
-3.801793	-7.446254	-10.492594
-12.064678	-11.944800	-10.276578
-6.622138	-1.542114	4.160994
10.309864	16.930328	23.872524
31.542712	39.804761	48.720700
57.766497	66.734039	76.180674
85.868709	95.324487	104.431060
113.047304	121.180749	128.305660
133.033550	136.041196	138.396595
139.851296	140.689993	140.601758
140.088542	138.358737	136.003308
132.609853	127.807025	122.143478
115.348202	107.494043	98.141082
87.541502	76.348419	65.168633
54.450013	43.988642	34.406338
25.507042	17.192554	9.119466
0.856999	-6.712449	-13.689201
-20.529432	-26.782359	-32.043857
-36.436689	-39.329850	-40.070736
-39.230380	-36.800461	-32.728539
-27.493693	-20.985607	-13.761211
-6.060650	2.200577	11.015372
20.199349	29.377095	39.148793
49.629316	60.712113	72.233605
83.560311	95.244977	106.726938
116.913189	125.213544	132.174892
138.437381	143.529057	147.138155
149.470666	150.716417	151.384053
151.415665	150.689794	149.469830
147.541473	144.844757	140.679177
134.961517	128.039281	119.906254
112.234841	106.729448	92.734322
80.952248	71.335805	62.017803
52.831750	43.761795	35.223791
27.276407	19.432662	11.446987
3.634048	-3.462985	-9.380451
-14.706042	-19.820592	-23.661094
-25.374271	-25.572822	-24.978452
-24.072749	-22.080689	-20.101970
-18.044160	-15.188856	-11.352522
-5.739741	-0.023725	5.766364
11.239292	17.192972	24.567216
32.457574	40.339610	47.889906
55.370282	62.465672	69.169366
74.508687	78.900697	83.278125
87.298011	90.394729	92.429219
94.313891	96.121562	97.312782
97.583733	96.841188	94.974863
92.507892	89.385388	85.405870
80.747481	75.600437	69.930227
63.668545	57.038116	50.351453
43.661906	37.105968	30.714428
24.365751	18.432478	12.886299
7.473713	2.251761	-2.516915
-6.459382	-9.097414	-11.319639
-13.528119	-14.938702	-15.223815
-14.618210	-13.043213	-10.662417
-7.956960	-4.254234	0.082827
4.561399	9.622687	15.404454
22.156434	28.685750	35.255434
41.435110	47.328433	52.963281
58.467837	63.326839	67.664736
72.109992	76.091184	79.276137
82.081049	84.274559	85.847882
86.686162	86.233721	84.978827
83.437116	81.202402	78.332561
75.201302	71.878991	68.241178
64.005291	59.278208	54.205296
48.875119	43.256511	37.515949
31.215976	24.494787	18.151951
12.380583	7.188181	1.999948
-2.543552	-5.957834	-8.213778
-10.447640	-12.687763	-14.444653
-15.479796	-16.164075	-16.736378
-16.932838	-16.036293	-14.317694
-11.622651	-8.150089	-4.126453
0.778744	6.023584	11.423262
16.651460	21.959974	27.098263
31.749152	36.118677	40.295074
44.349516	48.399372	52.686892
56.749237	60.346264	64.043567
67.450378	70.092146	71.426132
71.839042	71.171406	69.337112
67.275133	65.112011	62.647969
59.877180	56.633124	53.212598
50.138768	46.816054	43.067118
38.965241	34.296858	29.403733
23.838820	17.728225	12.209102
7.099110	2.655094	-1.155439
-4.706256	-7.296421	-9.175670
-10.705294	-11.806621	-12.387246
-13.349138	-14.271918	-14.479194
-14.146213	-13.297954	-11.983510
-10.011439	-7.182370	-3.370582
0.789575	5.052952	9.263890
13.570145	17.573806	20.945643
24.046933	26.846033	29.481570
32.343941	35.538874	38.900716
42.377446	45.494961	48.301157
51.014098	53.260884	54.807973
55.205465	54.919096	53.577610
51.510223	49.418693	46.926355
44.382399	42.128129	39.585413
37.107208	34.809656	32.117093
28.589178	24.541818	20.447426
16.124095	11.418272	6.272498
1.439298	-2.248444	-4.993446
-7.281840	-9.002516	-10.286573
-11.840744	-13.202219	-13.883166
-14.716022	-15.271683	-15.819859
-15.990502	-15.783644	-15.247958
-14.285648	-12.825539	-10.487605
-7.512019	-4.313336	-0.789172
2.301302	5.431724	8.279110
10.607468	12.746028	15.312051
17.740297	20.162313	22.491089
25.236913	28.188355	30.860929
33.307088	35.175102	36.554879
37.428536	37.680348	37.172973
36.072065	34.348057	32.868377
31.557279	30.141287	28.827679
27.110335	25.072917	23.044658
20.963541	18.306789	15.047748
11.248032	7.585270	4.027789
0.818708	-2.392047	-5.276902
-7.685173	-9.812484	-11.547308
-12.790983	-13.706262	-14.678149
-15.749507	-16.822955	-17.304110
-17.579648	-18.144466	-18.109507
-17.299106	-16.142427	-14.574511
-12.905034	-10.664912	-7.893286
-5.143697	-2.765814	-0.208950
2.769130	5.317673	7.397131
9.177328	11.140644	13.454435
15.529740	17.160090	18.809159
20.471973	22.165174	23.813840
25.074172	25.633165	25.388000
24.930151	24.343281	23.306047
22.031566	20.804132	19.445151
17.574224	15.428179	13.166005
11.119011	8.913026	6.373223
4.022381	1.725248	-1.181255
-4.222188	-7.000476	-9.617279
-11.712962	-12.192041	-12.200781
-14.858788	-18.278493	-19.414779
-20.097802	-20.429947	-20.193537
-19.622892	-18.793352	-18.050390
-17.533453	-17.188401	-16.172396
-14.395113	-12.296516	-10.155878
-7.469560	-4.610939	-1.931703
0.850754	3.159555	5.410913
6.736996	6.863537	7.230641
10.694881	12.917927	13.916871
15.387393	16.671853	17.531765
18.142793	18.704280	18.889909
18.889491	18.816240	18.298034
16.925757	15.260015	13.350378
11.492359	9.549422	7.569867
5.753874	4.093555	2.610140
0.981449	-0.814973	-2.742926
-4.471087	-6.350335	-8.162578
-10.128822	-12.216602	-13.901064
-15.489373	-16.804639	-17.771939
-18.020017	-17.862684	-17.669138
-16.766766	-16.412555	-15.603827
-14.406347	-13.523547	-12.642808
-11.676763	-10.670320	-9.277231
-7.407963	-5.789266	-4.054860
-1.873019	0.099052	1.906305
3.456322	4.891885	6.428576
7.839996	8.798974	9.736305
10.257007	10.873428	11.841162
12.805967	13.518961	14.087096
14.716426	14.850452	14.648165
14.006764	12.659452	11.329200
10.207063	8.725306	6.991318
5.589475	4.116458	2.649686
1.532538	0.690508	-0.233511
-1.396017	-2.617640	-4.161412
-5.759297	-6.916394	-8.265798
-9.845367	-11.213909	-11.886953
-12.299011	-13.055285	-13.172668
-12.611181	-12.155005	-11.675926
-11.420364	-10.843055	-10.217894
-9.685540	-9.133211	-8.627494
-7.965700	-7.129094	-5.918706
-4.588455	-3.091713	-1.392685
0.316741	1.984142	3.426771
4.730384	5.933691	6.779455
7.182355	7.152804	7.411698
8.316161	9.242257	9.881163
10.480523	11.062403	11.216404
10.806423	10.118827	9.553590
8.851414	7.487458	6.317856
4.919344	3.290250	1.918376
0.470742	-0.992280	-2.054494
-3.209515	-4.209698	-5.508321
-6.878940	-8.174650	-9.482416
-10.329854	-10.979158	-11.625982
-12.117954	-12.831784	-13.305021
-13.559761	-13.660068	-13.462771
-12.773921	-12.128770	-11.514426
-10.832657	-9.797081	-8.614183
-7.528244	-6.264177	-5.065039
-4.047376	-3.049672	-1.644094
0.211430	1.757712	3.298153
4.752436	6.120574	7.493688
8.606683	9.513626	9.891980
9.748795	9.773357	9.196466
8.585453	7.986915	7.146977
6.793185	6.305785	5.671883
4.929339	4.308750	3.604915
2.619716	1.382272	-0.005408
-1.468864	-2.940207	-4.580552
-6.165947	-7.622321	-8.914699
-9.710937	-10.669916	-11.345022
-11.637217	-11.976025	-12.317746
-12.589533	-13.039897	-13.760375
-14.487934	-14.722267	-14.631955
-14.463791	-13.561001	-12.453848
-11.886116	-10.877611	-9.635595
-8.033542	-6.602985	-5.587816
-4.546011	-3.592022	-2.956447
-2.335021	-1.407670	-0.501548
0.367522	1.646156	2.816580
3.623231	4.421964	5.132866
5.494158	5.616531	5.720169
5.085835	4.489388	3.877538
3.028443	1.796003	1.093005
0.947326	0.350042	-0.285114
-0.914040	-1.630349	-2.311715
-2.830743	-3.635303	-5.051712
-6.471035	-7.901608	-8.997526
-9.587728	-10.116751	-10.490100
-10.685305	-10.723611	-10.806438
-10.818912	-10.865540	-11.093628
-11.269276	-11.176036	-11.413701
-11.917341	-12.088403	-11.905269
-11.369583	-10.430161	-9.596049
-8.885148	-8.081828	-7.247717
-6.413188	-5.730164	-4.859002
-3.828431	-3.079642	-2.351261
-1.962090	-2.043244	-1.569170
-0.608115	0.262211	0.665544
0.626416	0.744203	1.317761
1.706931	1.743968	1.490078
1.106317	0.742963	0.063256
-0.601870	-0.972724	-1.351481
-1.592058	-1.778524	-2.309638
-3.141254	-4.104805	-4.784915
-5.303121	-6.019028	-6.940119
-7.972782	-8.791908	-9.109904
-9.921949	-10.368982	-10.754402
-11.024112	-10.951280	-10.821004
-10.739835	-10.819331	-10.598324
-10.557942	-10.692804	-10.624544
-10.504248	-10.357747	-10.121322
-9.870347	-9.572325	-8.917612
-8.273702	-8.197538	-8.201288
-7.770913	-5.351810	-3.974947
-2.936472	-2.024524	-1.415588
-1.167510	-0.798330	-0.808310
-0.565237	-0.131949	0.458252
1.159174	1.323588	1.533778
2.079040	2.227633	2.215980
1.840539	1.489660	1.001842
0.433288	0.297588	0.303430
0.301338	0.232241	-1.796840
-3.685247	-4.575562	-5.169095
-5.713924	-5.939114	-6.647102
-7.479973	-8.207951	-8.899714
-9.396676	-9.559432	-9.312609
-9.045797	-8.891796	-8.525111
-8.094318	-7.851245	-7.387151
-6.861042	-6.261264	-5.909144
-6.207988	-6.252942	-5.611123
-5.115819	-4.207621	-2.888187
-1.567512	-0.678034	-0.007082
0.676360	1.204547	1.765615
2.282567	2.653421	2.691712
2.516900	2.550619	2.526894
2.860294	3.526659	3.693987
3.982432	3.837589	3.531246
3.483797	3.093372	2.194332
1.521288	0.433706	-1.072612
-2.049489	-2.840737	-3.629058
-4.073595	-4.197208	-4.061942
-3.986182	-3.895870	-3.597430
-3.688160	-3.754344	-3.826773
-4.310423	-4.918941	-5.186993
-5.091258	-5.055880	-4.758277
-4.193040	-3.805543	-3.321474
-2.548961	-1.967499	-1.489257
-1.004770	-0.392083	0.178562
0.609758	0.817050	1.088837
1.157934	1.665727	2.462787
3.235301	3.798043	4.089402
4.934329	5.854195	6.084778
5.895400	5.962405	6.250014
5.911624	5.040059	4.326229
3.937896	3.849646	4.043611
4.091060	3.824263	3.309806
2.922728	2.671319	2.608063
2.060724	1.447201	0.357109
-0.573977	-1.034321	-1.505900
-2.181438	-2.423674	-2.114000
-1.815575	-1.512981	-1.144204
-1.085520	-1.027658	-0.582717
-0.673462	-1.025999	-1.469282
-1.704436	-1.725666	-1.671972
-1.301537	-0.778759	-0.187720
0.272205	0.918596	1.233261
1.319016	1.788922	2.043662
2.086525	1.723993	1.564166
1.567915	1.631171	1.882998
2.692130	3.435093	3.817600
4.260464	4.630496	4.744114
4.651711	4.826119	4.657955
4.080662	3.571614	2.989315
2.455721	2.680895	3.055081
3.292745	3.468394	3.495450
3.395965	3.316470	3.587853
3.760992	3.258204	2.590568
1.816815	1.071357	0.417885
-0.177322	-0.390843	-0.625176
-0.439114	-0.237246	-0.535686
-0.892392	-1.164179	-1.539201
-1.883835	-2.200158	-2.432833
-2.753324	-2.612650	-2.162285
-1.779779	-1.157934	-0.556916
-0.087414	0.186047	0.611431
1.112143	1.473839	1.589548
1.793927	1.905050	1.517971
1.472599	1.288210	1.258241
1.728579	2.123158	2.495670
2.856544	3.053004	2.956432
2.997218	2.851554	2.598068
2.084867	1.278634	0.683845
0.413313	0.581044	0.501967
0.394160	0.322986	0.113215
0.079077	-0.113215	-0.608518
-0.770019	-0.982300	-1.807253
